# Supplementary material for: Transcriptome responses to Ralstonia solanacearum infection in the roots of the wild potato Solanum commersonii
Source: BMC Genomics. 2015 Mar 26;16(1):246. doi: 10.1186/s12864-015-1460-1 (PMC4391584; doi:10.1186/s12864-015-1460-1)
Supplement: Additional file 1: Table S1. — Genes most highly expressed in S. commersonii roots. Table S2. Differentially-expressed genes in non-inoculated vs pathogen-inoculated roots of the resistant S. commersonii accession F118. Table S3. Differentially-expressed genes in non-inoculated vs pathogen-inoculated roots of the susceptible S. commersonii accession F97. Table S4. Differentially-expressed genes in non-inoculated roots of the F97 vs F118 accessions of S. commersonii. Table S5. Differentially-expressed genes in inoculated roots of the F97 vs F118 accessions of S. commersonii. Table S6. Spearman Rank Correlation to determine the concordance of expression values in polyA vs rRNA-depleted samples. [file 12864_2015_1460_MOESM1_ESM.xlsx]

## Sheet: Supp table 1
Supplementary Table 1. Genes most highly expressed in S. commersonii roots
Gene	Annotation*
PGSC0003DMG400030321	Metallothionein type 2
PGSC0003DMG400029408	Catalase
PGSC0003DMG400008917	Heat shock protein 70
PGSC0003DMG400017936	Late embryogenis abundant protein 5
PGSC0003DMG400007518	S-adenosylmethionine decarboxylase beta chain
PGSC0003DMG400018292	S-adenosylmethionine synthase 1
PGSC0003DMG400011771	Amino acid transporter
PGSC0003DMG400024205	Pit1 protein
PGSC0003DMG400007579	Conserved gene of unknown function
PGSC0003DMG400038720	Polyubiquitin
PGSC0003DMG400022159	Heat shock cognate protein 80
PGSC0003DMG400000708	Glycine-rich RNA binding protein
PGSC0003DMG400019578	Conserved gene of unknown function
PGSC0003DMG400013596	ADP,ATP carrier protein
PGSC0003DMG400012292	Keratin-associated protein 6-2
PGSC0003DMG400031867	ADP,ATP carrier protein, mitochondrial
PGSC0003DMG400008351	40S ribosomal protein S5
PGSC0003DMG400011169	Senescence-associated protein
PGSC0003DMG400031391	ATP-dependent RNA helicase DB10
PGSC0003DMG400016140	Mitochondrial dicarboxylate carrier protein
PGSC0003DMG400035643	Drought-induced protein SDi
PGSC0003DMG400027197	DHN10
PGSC0003DMG400000345	60S ribosomal protein L31
PGSC0003DMG400004980	Major intrinsic protein 1
PGSC0003DMG400026911	60S ribosomal protein L27
PGSC0003DMG400021189	40S ribosomal protein S25-1
PGSC0003DMG400004686	Ubiquitin extension protein
PGSC0003DMG400024723	60S ribosomal protein L18
PGSC0003DMG400032113	Conserved gene of unknown function
PGSC0003DMG400002108	Glycine-rich protein TomR2
PGSC0003DMG400018635	Expansin
PGSC0003DMG400018685	High mobility group protein 2 HMG2
PGSC0003DMG400015245	Ribosomal protein PETRP
*Genes highlighted In grey were also the top expressed in a mixture of all S. commersonii tissues

## Sheet: Suppl Table 2
Supplementary table 2: Differentially-expressed genes in non-inoculated vs pathogen-inoculated roots of the resistant S. commersonii accession F118
GO Annotation	Functional Annotation	test_id	gene_id	gene	locus	sample_1	sample_2	status	value_1	value_2	log2(fold_change)	test_stat	p_value	q_value	significant
GO:0009097	Threonine dehydratase biosynthetic, chloroplastic	XLOC_028050	XLOC_028050	PGSC0003DMG400012987	chr09:5326641-5332799	F118inoc	F118ctrol	OK	0.623142	0.00529196	-6.87961	4.63705	3.53e-06	0.00021596	yes
Not found	Putative uncharacterized protein n=1 Tax=Vitis vinifera RepID=A5C4R5_VITVI	XLOC_042387	XLOC_042387	sci_locus_21081_iso_1_len_548_ver_2	chr13:2526698-2527246	F118inoc	F118ctrol	OK	0.839436	0.0253534	-5.04917	3.31605	0.000912988	0.0219272	yes
Not found	Major pollen allergen Ory s 1	XLOC_022255	XLOC_022255	PGSC0003DMG400026590	chr06:40545127-40557046	F118inoc	F118ctrol	OK	2.27399	0.0752899	-4.91663	5.97527	2.3e-09	3.32e-07	yes
GO:0030001	Metal ion binding protein	XLOC_023962	XLOC_023962	PGSC0003DMG400017306	chr07:47957482-47958790	F118inoc	F118ctrol	OK	3.89117	0.140306	-4.79356	6.13732	8.39e-10	1.39e-07	yes
Not found	Embryonic protein DC-8	XLOC_036806	XLOC_036806	PGSC0003DMG400004598	chr12:57647636-57649667	F118inoc	F118ctrol	OK	0.184295	0.00703871	-4.71056	3.07567	0.00210033	0.0400588	yes
GO:0009058	Aspartate aminotransferase	XLOC_033744	XLOC_033744	PGSC0003DMG400022929	chr11:16722514-16728050	F118inoc	F118ctrol	OK	7.94928	0.309679	-4.68198	9.88122	0	0	yes
GO:0030001	Metal ion binding protein	XLOC_038284	XLOC_038284	PGSC0003DMG400004690	chr12:57761955-57763321	F118inoc	F118ctrol	OK	3.82449	0.149704	-4.67509	6.2689	3.64e-10	6.53e-08	yes
GO:0006508	Serine carboxypeptidase	XLOC_004606	XLOC_004606	PGSC0003DMG400006774,PGSC0003DMG400033112	chr01:57925821-57931102	F118inoc	F118ctrol	OK	0.259247	0.0114095	-4.50603	4.14897	3.34e-05	0.0015335	yes
GO:0016787	Mutt domain protein	XLOC_024966	XLOC_024966	PGSC0003DMG400017399	chr07:41045626-41050826	F118inoc	F118ctrol	OK	2.94148	0.158476	-4.21421	6.30737	2.84e-10	5.27e-08	yes
Not found	Fgenesh protein 125	XLOC_010883	XLOC_010883	PGSC0003DMG400001376	chr02:43816085-43816980	F118inoc	F118ctrol	OK	0.528552	0.0286606	-4.20491	3.74095	0.000183325	0.00630429	yes
Not found	Gene of unknown function	XLOC_032459	XLOC_032459	PGSC0003DMG400005549	chr10:26824982-26827110	F118inoc	F118ctrol	OK	0.812888	0.0510344	-3.99352	3.52917	0.000416864	0.0119981	yes
GO:0055114	Dimethylaniline monooxygenase	XLOC_024923	XLOC_024923	PGSC0003DMG400013577	chr07:38778440-38781169	F118inoc	F118ctrol	OK	5.30978	0.346222	-3.93888	8.52692	0	0	yes
GO:0005975	Glucan endo-1,3-beta-D-glucosidase	XLOC_003698	XLOC_003698	PGSC0003DMG400010491	chr01:4242527-4243529	F118inoc	F118ctrol	OK	3.21348	0.221655	-3.85774	6.44386	1.16e-10	2.4e-08	yes
GO:0004866	Aspartic protease inhibitor 10	XLOC_011600	XLOC_011600	PGSC0003DMG400010129	chr03:20373105-20374154	F118inoc	F118ctrol	OK	1.04441	0.0731045	-3.83658	4.04542	5.22e-05	0.0022282	yes
GO:0006171	Adenylate cyclase	XLOC_020865	XLOC_020865	PGSC0003DMG401028528	chr06:43413733-43416662	F118inoc	F118ctrol	OK	0.835568	0.0623592	-3.74408	2.98922	0.00279693	0.0488847	yes
GO:0050660	Conserved gene of unknown function	XLOC_020689	XLOC_020689	PGSC0003DMG400031326	chr06:39450771-39452601	F118inoc	F118ctrol	OK	1.43756	0.107707	-3.73844	6.098	1.07e-09	1.73e-07	yes
GO:0003824	Putrescine N-methyltransferase	XLOC_022109	XLOC_022109	PGSC0003DMG400037026	chr06:35625335-35629465	F118inoc	F118ctrol	OK	39.3855	3.22861	-3.60868	12.4712	0	0	yes
Not found	Conserved gene of unknown function	XLOC_035002	XLOC_035002	PGSC0003DMG400043483	chr11:23838426-23839509	F118inoc	F118ctrol	OK	0.287943	0.0236164	-3.60792	3.14335	0.00167025	0.0339175	yes
GO:0003824	Putrescine N-methyltransferase	XLOC_025789	XLOC_025789	PGSC0003DMG400036131	chr08:5929213-5932951	F118inoc	F118ctrol	OK	5.50004	0.463205	-3.56972	7.18582	6.68e-13	2.47e-10	yes
Not found	Conserved gene of unknown function	XLOC_018689	XLOC_018689	PGSC0003DMG400007526	chr05:1206450-1207110	F118inoc	F118ctrol	OK	3.26514	0.300166	-3.44331	5.25747	1.46e-07	1.35e-05	yes
GO:0016491	Leucoanthocyanidin dioxygenase	XLOC_026849	XLOC_026849	PGSC0003DMG400026277	chr08:3232655-3235352	F118inoc	F118ctrol	OK	0.327585	0.0318516	-3.36243	3.93106	8.46e-05	0.00331359	yes
Not found	Gene of unknown function	XLOC_015364	XLOC_015364	PGSC0003DMG402027564	chr04:55068382-55077654	F118inoc	F118ctrol	OK	0.465234	0.0467957	-3.31351	3.05857	0.00222397	0.0416421	yes
Not found	Electron transporter	XLOC_026482	XLOC_026482	PGSC0003DMG400004820	chr08:39024699-39031826	F118inoc	F118ctrol	OK	0.238163	0.0239916	-3.31135	3.76632	0.000165673	0.00580404	yes
GO:0016787	Mutt domain protein	XLOC_024967	XLOC_024967	PGSC0003DMG400017400	chr07:41067856-41070785	F118inoc	F118ctrol	OK	2.4545	0.250249	-3.294	5.36472	8.11e-08	8.05e-06	yes
Not found	Late embryogenesis abundant protein	XLOC_013851	XLOC_013851	PGSC0003DMG400000628	chr03:42010251-42011152	F118inoc	F118ctrol	OK	1.03036	0.106259	-3.27748	4.61186	3.99e-06	0.000238366	yes
Not found	Pectate lyase	XLOC_010467	XLOC_010467	PGSC0003DMG400016439	chr02:35076635-35079333	F118inoc	F118ctrol	OK	0.343772	0.0376227	-3.19177	3.70266	0.00021335	0.00711402	yes
Not found	Zinc finger protein	XLOC_017232	XLOC_017232	PGSC0003DMG402005139	chr04:61774218-61778107	F118inoc	F118ctrol	OK	0.784432	0.0859884	-3.18943	4.60999	4.03e-06	0.000240065	yes
GO:0006508	P69B protein	XLOC_026569	XLOC_026569	PGSC0003DMG400034790	chr08:40413367-40415209	F118inoc	F118ctrol	OK	8.1725	0.930544	-3.13463	8.93037	0	0	yes
GO:0006468	Receptor protein kinase	XLOC_026020	XLOC_026020	PGSC0003DMG400012992	chr08:21940518-21943413	F118inoc	F118ctrol	OK	0.300358	0.0343858	-3.1268	3.96475	7.35e-05	0.00294771	yes
GO:0008152	Acyl:coa ligase acetate-coa synthetase	XLOC_011227	XLOC_011227	PGSC0003DMG400024064	chr03:5239045-5241651	F118inoc	F118ctrol	OK	0.61332	0.0703343	-3.12434	4.53906	5.65e-06	0.000323511	yes
Not found	Phosphoglycerate/bisphosphoglycerate mutase	XLOC_005139	XLOC_005139	PGSC0003DMG402028570	chr01:69267790-69269682	F118inoc	F118ctrol	OK	8.16067	0.94176	-3.11526	8.08791	5.55e-16	3.46e-13	yes
Not found	Phosphoglycerate/bisphosphoglycerate mutase family protein	XLOC_005135	XLOC_005135	PGSC0003DMG401028570	chr01:69249372-69251612	F118inoc	F118ctrol	OK	4.22039	0.490929	-3.10379	6.71082	1.94e-11	4.88e-09	yes
GO:0016021	Sodium/potassium/calcium exchanger 6	XLOC_022988	XLOC_022988	PGSC0003DMG400011226	chr07:643227-644433	F118inoc	F118ctrol	OK	0.73761	0.0862105	-3.09692	4.04887	5.15e-05	0.00220687	yes
Not found	Hydrogen peroxide-induced 1	XLOC_022580	XLOC_022580	PGSC0003DMG400027031	chr06:47760730-47761800	F118inoc	F118ctrol	OK	0.62594	0.0751477	-3.05822	3.43835	0.000585267	0.0154516	yes
GO:0005975	Acidic class II 1,3-beta-glucanase	XLOC_003697	XLOC_003697	PGSC0003DMG401010492,PGSC0003DMG402010492	chr01:4229393-4239369	F118inoc	F118ctrol	OK	39.8409	4.86116	-3.03488	12.001	0	0	yes
Not found	ABC transporter family protein	XLOC_012942	XLOC_012942	PGSC0003DMG400014880	chr03:8929708-8930301	F118inoc	F118ctrol	OK	1.79084	0.221086	-3.01796	4.17095	3.03e-05	0.00141217	yes
Not found	Trypsin and protease inhibitor	XLOC_040135	XLOC_040135	sci_locus_30986_iso_1_len_1653_ver_2	chr13:1111977-1113630	F118inoc	F118ctrol	OK	2.51443	0.317023	-2.98757	5.95712	2.57e-09	3.69e-07	yes
Not found	Cytoplasmic small heat shock protein class I	XLOC_027928	XLOC_027928	PGSC0003DMG400002027	chr09:1449715-1450421	F118inoc	F118ctrol	OK	25.8122	3.26874	-2.98124	9.3095	0	0	yes
Not found	Cytoplasmic small heat shock protein class I	XLOC_027926	XLOC_027926	PGSC0003DMG400002029	chr09:1442962-1443668	F118inoc	F118ctrol	OK	25.8122	3.26874	-2.98124	9.3095	0	0	yes
Not found	Cytoplasmic small heat shock protein class I	XLOC_027927	XLOC_027927	PGSC0003DMG400002028	chr09:1448058-1448760	F118inoc	F118ctrol	OK	25.9315	3.2839	-2.98122	9.30944	0	0	yes
Not found	Hsp20/alpha crystallin family protein	XLOC_005958	XLOC_005958	PGSC0003DMG400008715	chr01:5334877-5336538	F118inoc	F118ctrol	OK	0.63476	0.0806704	-2.9761	3.32223	0.000893017	0.0215948	yes
Not found	Receptor protein kinase	XLOC_026388	XLOC_026388	PGSC0003DMG403009323	chr08:36376346-36384017	F118inoc	F118ctrol	OK	0.652397	0.0832656	-2.96996	3.51629	0.000437621	0.0125362	yes
GO:0005975	Acidic class II 1,3-beta-glucanase	XLOC_003699	XLOC_003699	PGSC0003DMG400010490	chr01:4252722-4253581	F118inoc	F118ctrol	OK	49.8946	6.38136	-2.96695	11.1581	0	0	yes
GO:0005576	Phytosulfokine peptide	XLOC_009199	XLOC_009199	PGSC0003DMG400021406	chr02:41026567-41027416	F118inoc	F118ctrol	OK	2.94034	0.376058	-2.96695	4.97814	6.42e-07	5e-05	yes
GO:0015976	Carbonic anhydrase	XLOC_010024	XLOC_010024	PGSC0003DMG400006956	chr02:25167957-25169580	F118inoc	F118ctrol	OK	4.01493	0.525947	-2.93238	6.32141	2.59e-10	4.87e-08	yes
GO:0006508	P69E protein	XLOC_027661	XLOC_027661	PGSC0003DMG400003938	chr08:39876005-39877176	F118inoc	F118ctrol	OK	3.98824	0.522793	-2.93144	5.77369	7.76e-09	9.9e-07	yes
Not found	MYB-like DNA-binding domain protein	XLOC_019704	XLOC_019704	PGSC0003DMG400027202	chr05:43570670-43572371	F118inoc	F118ctrol	OK	0.563395	0.0741922	-2.92481	3.79109	0.000149988	0.00531312	yes
GO:0008191	Metallocarboxypeptidase inhibitor	XLOC_024369	XLOC_024369	PGSC0003DMG400030731	chr07:2954789-2956318	F118inoc	F118ctrol	OK	1.01195	0.138047	-2.8739	3.54864	0.000387221	0.0113296	yes
GO:0005622	DsRNA-binding protein ODB1	XLOC_003737	XLOC_003737	PGSC0003DMG400008709	chr01:5320908-5323390	F118inoc	F118ctrol	OK	0.300812	0.0413597	-2.86256	3.25764	0.00112342	0.0257923	yes
GO:0016020	Pleiotropic drug resistance protein 1	XLOC_029095	XLOC_029095	PGSC0003DMG402029631	chr09:50194440-50201769	F118inoc	F118ctrol	OK	7.87566	1.08813	-2.85554	10.9788	0	0	yes
Not found	Fimbrin	XLOC_025039	XLOC_025039	PGSC0003DMG400006431	chr07:42938837-42944916	F118inoc	F118ctrol	OK	0.344735	0.0477806	-2.85099	3.75397	0.000174056	0.00603779	yes
Not found	WRKY transcription factor-30 n=1 Tax=Capsicum annuum RepID=B6VB04_CAPAN Pfam=WRKY DNA -binding domain, WRKY DNA -binding domain	XLOC_041935	XLOC_041935	sci_locus_66229_iso_1_len_1094_ver_2	chr13:2227473-2228567	F118inoc	F118ctrol	OK	0.921854	0.127859	-2.84998	4.07876	4.53e-05	0.00197079	yes
GO:0005618	Pectinesterase	XLOC_009542	XLOC_009542	PGSC0003DMG400001193	chr02:1504503-1506576	F118inoc	F118ctrol	OK	0.2786	0.038672	-2.84884	3.5177	0.000435309	0.0124837	yes
GO:0045449	MRNA, 1346 bp sequence	XLOC_026149	XLOC_026149	PGSC0003DMG400007387	chr08:29124120-29126305	F118inoc	F118ctrol	OK	6.82889	0.960071	-2.83044	6.80613	1e-11	2.68e-09	yes
Not found	Ribosomal S3Ae family	XLOC_043402	XLOC_043402	sci_locus_16164_iso_1_len_515_ver_2	chr13:3199233-3199748	F118inoc	F118ctrol	OK	0.950595	0.135284	-2.81284	3.30215	0.000959473	0.0227178	yes
Not found	Staygreen protein	XLOC_036557	XLOC_036557	PGSC0003DMG400010798	chr12:52333433-52341687	F118inoc	F118ctrol	OK	4.14841	0.604636	-2.77842	6.2215	4.92e-10	8.5e-08	yes
Not found	Gene of unknown function	XLOC_019162	XLOC_019162	PGSC0003DMG400021897	chr05:14248808-14249306	F118inoc	F118ctrol	OK	1.36222	0.199687	-2.77015	3.55948	0.000371589	0.0109225	yes
Not found	Glutathione s-transferase	XLOC_036387	XLOC_036387	PGSC0003DMG400019956	chr12:45990027-45991976	F118inoc	F118ctrol	OK	0.958569	0.142133	-2.75364	3.83981	0.000123132	0.00449197	yes
GO:0043086	P69B protein	XLOC_027662	XLOC_027662	PGSC0003DMG401003937	chr08:39888557-39890799	F118inoc	F118ctrol	OK	2.14329	0.319713	-2.74497	6.05546	1.4e-09	2.18e-07	yes
GO:0050832	Pathogen-and wound-inducible antifungal protein CBP20	XLOC_007318	XLOC_007318	PGSC0003DMG400019437	chr01:67971093-67972118	F118inoc	F118ctrol	OK	47.6726	7.11861	-2.74349	10.8598	0	0	yes
GO:0006508	P69E protein	XLOC_026568	XLOC_026568	PGSC0003DMG400045235	chr08:40404045-40405920	F118inoc	F118ctrol	OK	2.59013	0.393954	-2.71693	6.02784	1.66e-09	2.47e-07	yes
GO:0004866	Miraculin	XLOC_036578	XLOC_036578	PGSC0003DMG400046234	chr12:53019560-53020199	F118inoc	F118ctrol	OK	0.621237	0.0952653	-2.70512	3.07222	0.00212476	0.0403311	yes
GO:0005975	Glucan endo-1,3-beta-D-glucosidase	XLOC_032840	XLOC_032840	PGSC0003DMG400029830	chr10:44922667-44924039	F118inoc	F118ctrol	OK	72.6471	11.1533	-2.70343	13.3236	0	0	yes
Not found	Conserved gene of unknown function	XLOC_010654	XLOC_010654	PGSC0003DMG401003517	chr02:39538409-39540661	F118inoc	F118ctrol	OK	2.29732	0.353875	-2.69864	3.3571	0.000787632	0.019629	yes
GO:0006355	DNA binding protein	XLOC_025687	XLOC_025687	PGSC0003DMG400026314	chr08:2899721-2903256	F118inoc	F118ctrol	OK	0.348964	0.0539382	-2.6937	3.02889	0.00245457	0.044663	yes
Not found	Cytoplasmic small heat shock protein class I	XLOC_027925	XLOC_027925	PGSC0003DMG400023922	chr09:1439832-1440369	F118inoc	F118ctrol	OK	1.37672	0.213719	-2.68745	3.60626	0.000310645	0.00953695	yes
GO:0006468	LRR receptor-like serine/threonine-protein kinase	XLOC_015331	XLOC_015331	PGSC0003DMG400017713	chr04:54093008-54096482	F118inoc	F118ctrol	OK	2.6956	0.419547	-2.6837	7.02664	2.12e-12	6.53e-10	yes
Not found	Conserved gene of unknown function	XLOC_022100	XLOC_022100	PGSC0003DMG400016351	chr06:35048303-35048811	F118inoc	F118ctrol	OK	2.80615	0.439078	-2.67604	3.98996	6.61e-05	0.00271245	yes
GO:0045449	DNA binding protein	XLOC_025736	XLOC_025736	PGSC0003DMG400005860	chr08:4600100-4602884	F118inoc	F118ctrol	OK	0.217795	0.0341886	-2.67138	3.00379	0.00266639	0.0473587	yes
GO:0020037	Cytochrome P450	XLOC_016785	XLOC_016785	PGSC0003DMG400000798	chr04:48561533-48563717	F118inoc	F118ctrol	OK	0.41346	0.0656518	-2.65484	3.37833	0.000729269	0.0184642	yes
Not found	Protein kinase domain	XLOC_047374	XLOC_047374	sci_locus_57838_iso_1_len_250_ver_2	chr13:5742504-5742754	F118inoc	F118ctrol	OK	2.24881	0.362853	-2.6317	3.04719	0.00230995	0.0425499	yes
GO:0043086	P69E protein	XLOC_026567	XLOC_026567	PGSC0003DMG400044171	chr08:40398646-40400890	F118inoc	F118ctrol	OK	4.32684	0.707304	-2.61291	7.18062	6.94e-13	2.53e-10	yes
Not found	Gag-pol polyprotein n=1 Tax=Phaseolus vulgaris RepID=Q69FA4_PHAVU	XLOC_041276	XLOC_041276	sci_locus_39937_iso_1_len_261_ver_2	chr13:1824950-1825211	F118inoc	F118ctrol	OK	1.96821	0.322776	-2.60828	3.01984	0.00252905	0.0453502	yes
Not found	Gene of unknown function	XLOC_002044	XLOC_002044	PGSC0003DMG400025454	PGSC0003DMB000000690:193786-194375	F118inoc	F118ctrol	OK	4.60566	0.764538	-2.59075	4.62053	3.83e-06	0.000229909	yes
Not found	Conserved gene of unknown function	XLOC_007461	XLOC_007461	PGSC0003DMG400002772	chr01:71027509-71031056	F118inoc	F118ctrol	OK	0.667556	0.111015	-2.58814	4.08297	4.45e-05	0.00194602	yes
Not found	Putative polyprotein n=1 Tax=Solanum habrochaites RepID=B3TPP6_SOLHA	XLOC_039559	XLOC_039559	sci_locus_16487_iso_1_len_314_ver_2	chr13:747150-747464	F118inoc	F118ctrol	OK	2.89461	0.486387	-2.57319	3.53933	0.000401151	0.0116301	yes
GO:0020037	Cytochrome P450 CYP82E4v2 nicotine demethylase	XLOC_021030	XLOC_021030	PGSC0003DMG400026900	chr06:47214967-47218523	F118inoc	F118ctrol	OK	11.1728	1.90652	-2.55098	8.44849	0	0	yes
GO:0008152	Acyl:coa ligase acetate-coa synthetase	XLOC_010485	XLOC_010485	PGSC0003DMG400016733	chr02:35412703-35416469	F118inoc	F118ctrol	OK	11.005	1.8993	-2.53462	10.2089	0	0	yes
GO:0050660	Nectarin 5	XLOC_020690	XLOC_020690	PGSC0003DMG400031325	chr06:39457609-39458988	F118inoc	F118ctrol	OK	0.709852	0.125102	-2.50442	3.66983	0.000242709	0.00784547	yes
GO:0009058	Chalcone synthase B	XLOC_018441	XLOC_018441	PGSC0003DMG400027146	chr05:43591230-43594422	F118inoc	F118ctrol	OK	39.6814	7.08757	-2.4851	10.5954	0	0	yes
GO:0009690 GO:0019139 GO:0050660	Cytokinin oxidase/dehydrogenase 2 n=1 Tax=Solanum tuberosum RepID=C0LPA7_SOLTU Pfam=Cytokinin dehydrogenase 1, FAD and cytokinin binding	XLOC_046132	XLOC_046132	sci_locus_48821_iso_1_len_456_ver_2	chr13:4932737-4933193	F118inoc	F118ctrol	OK	1.29035	0.233678	-2.46517	3.12024	0.00180706	0.03582	yes
Not found	Conserved gene of unknown function	XLOC_013018	XLOC_013018	PGSC0003DMG400029177	chr03:13827560-13829179	F118inoc	F118ctrol	OK	1.84678	0.335035	-2.46263	4.63047	3.65e-06	0.000220818	yes
Not found	Gene of unknown function	XLOC_020813	XLOC_020813	PGSC0003DMG400016493	chr06:42576446-42577294	F118inoc	F118ctrol	OK	14.2777	2.59352	-2.46078	6.6631	2.68e-11	6.45e-09	yes
Not found	Gene of unknown function	XLOC_026294	XLOC_026294	PGSC0003DMG402015717	chr08:33587924-33589282	F118inoc	F118ctrol	OK	0.375413	0.0687406	-2.44925	3.09059	0.00199762	0.0386332	yes
GO:0004866	Aspartic protease inhibitor 8	XLOC_013071	XLOC_013071	PGSC0003DMG400009511	chr03:16174064-16174890	F118inoc	F118ctrol	OK	7.21559	1.32666	-2.44332	5.79153	6.97e-09	8.97e-07	yes
GO:0008152	Acyl:coa ligase acetate-coa synthetase	XLOC_008906	XLOC_008906	PGSC0003DMG400016723	chr02:35432980-35435143	F118inoc	F118ctrol	OK	14.6421	2.73761	-2.41913	9.60161	0	0	yes
Not found	Conserved gene of unknown function	XLOC_038189	XLOC_038189	PGSC0003DMG400029286	chr12:55883293-55883890	F118inoc	F118ctrol	OK	0.920058	0.172568	-2.41456	3.03939	0.00237056	0.0433149	yes
Not found	Gene of unknown function	XLOC_022440	XLOC_022440	PGSC0003DMG400026141	chr06:44724904-44725826	F118inoc	F118ctrol	OK	2.9359	0.556833	-2.39849	4.55538	5.23e-06	0.000302648	yes
GO:0055114	Alcohol dehydrogenase	XLOC_010113	XLOC_010113	PGSC0003DMG400021152	chr02:27010082-27012631	F118inoc	F118ctrol	OK	44.0298	8.37255	-2.39474	11.0541	0	0	yes
GO:0016747	Acyltransferase	XLOC_025796	XLOC_025796	PGSC0003DMG400025206	chr08:6280203-6281508	F118inoc	F118ctrol	OK	4.54593	0.87322	-2.38016	5.7432	9.29e-09	1.15e-06	yes
GO:0043086	Serine protease	XLOC_027663	XLOC_027663	PGSC0003DMG400003939	chr08:39895846-39898294	F118inoc	F118ctrol	OK	2.97797	0.578914	-2.36291	6.14641	7.93e-10	1.33e-07	yes
GO:0045449	WRKY transcription factor	XLOC_027153	XLOC_027153	PGSC0003DMG400008188	chr08:19161501-19162198	F118inoc	F118ctrol	OK	8.17255	1.59809	-2.35443	5.20522	1.94e-07	1.74e-05	yes
GO:0016020	Mechanosensitive ion channel domain-containing protein	XLOC_021895	XLOC_021895	PGSC0003DMG400029879	chr06:24573453-24577075	F118inoc	F118ctrol	OK	0.340575	0.067061	-2.34442	3.39267	0.000692151	0.0176936	yes
GO:0016747	Anthocyanin acyltransferase	XLOC_001387	XLOC_001387	PGSC0003DMG400017985	PGSC0003DMB000000516:91551-93085	F118inoc	F118ctrol	OK	0.498488	0.0988995	-2.33352	3.23255	0.00122689	0.0272603	yes
Not found	Staygreen protein	XLOC_036556	XLOC_036556	PGSC0003DMG400004252	chr12:52312770-52315076	F118inoc	F118ctrol	OK	1.84818	0.371403	-2.31504	4.07924	4.52e-05	0.00196941	yes
Not found	Non-specific lipid-transfer protein	XLOC_022083	XLOC_022083	PGSC0003DMG402016309	chr06:34604786-34605909	F118inoc	F118ctrol	OK	2.70505	0.548508	-2.30207	4.38145	1.18e-05	0.000612084	yes
GO:0008171	Caffeoyl-CoA O-methyltransferase	XLOC_030313	XLOC_030313	PGSC0003DMG400006448	chr09:46537008-46542367	F118inoc	F118ctrol	OK	0.708576	0.144228	-2.29657	3.24826	0.00116112	0.0263909	yes
Not found	Osmotin	XLOC_011686	XLOC_011686	PGSC0003DMG400000573	chr03:22521284-22522475	F118inoc	F118ctrol	OK	0.954877	0.197745	-2.27168	3.38745	0.000705448	0.0180045	yes
Not found	Gene of unknown function	XLOC_030232	XLOC_030232	PGSC0003DMG400011404	chr09:44421238-44421852	F118inoc	F118ctrol	OK	5.64958	1.19267	-2.24395	4.50689	6.58e-06	0.000368669	yes
Not found	AMP-binding enzyme	XLOC_046572	XLOC_046572	sci_locus_100080_iso_1_len_770_ver_2	chr13:5233089-5233859	F118inoc	F118ctrol	OK	1.20517	0.25653	-2.23204	3.31303	0.000922913	0.0220162	yes
GO:0000151	E3 ubiquitin ligase PUB14	XLOC_030341	XLOC_030341	PGSC0003DMG400006102	chr09:47175040-47179556	F118inoc	F118ctrol	OK	8.60434	1.84706	-2.21984	8.88858	0	0	yes
GO:0055114	Cytokinin oxidase/dehydrogenase 2	XLOC_037144	XLOC_037144	PGSC0003DMG400000277	chr12:4457674-4463918	F118inoc	F118ctrol	OK	2.47315	0.538852	-2.19839	4.70224	2.57e-06	0.00016386	yes
GO:0005515	Cf-2.1	XLOC_037066	XLOC_037066	PGSC0003DMG400002910	chr12:2674647-2677461	F118inoc	F118ctrol	OK	1.19862	0.26148	-2.1966	4.48578	7.26e-06	0.000404263	yes
GO:0048046	Xyloglucan endo-transglycosylase	XLOC_038264	XLOC_038264	PGSC0003DMG400004670	chr12:57328621-57330783	F118inoc	F118ctrol	OK	0.754538	0.166336	-2.18149	3.22311	0.00126805	0.0279614	yes
Not found	Conserved gene of unknown function	XLOC_006416	XLOC_006416	PGSC0003DMG400011710	chr01:33545652-33546718	F118inoc	F118ctrol	OK	0.96688	0.21562	-2.16484	3.51165	0.000445334	0.0127367	yes
Not found	Thaumatin	XLOC_036546	XLOC_036546	PGSC0003DMG400004262	chr12:52160369-52162012	F118inoc	F118ctrol	OK	0.960384	0.21617	-2.15145	3.71688	0.000201698	0.00681803	yes
Not found	MYB transcription factor MYB84	XLOC_017537	XLOC_017537	PGSC0003DMG400014550	chr05:2836342-2837818	F118inoc	F118ctrol	OK	1.76157	0.40352	-2.12615	3.98335	6.8e-05	0.00276811	yes
Not found	Gene of unknown function	XLOC_020849	XLOC_020849	PGSC0003DMG400028543	chr06:43236851-43237851	F118inoc	F118ctrol	OK	1.03254	0.237615	-2.1195	3.06412	0.00218311	0.0411699	yes
Not found	Esterase/lipase/thioesterase family protein	XLOC_030237	XLOC_030237	PGSC0003DMG400031811	chr09:44619120-44623941	F118inoc	F118ctrol	OK	32.6534	7.62664	-2.09811	9.67026	0	0	yes
Not found	Mitochondrial import receptor subunit TOM7-1	XLOC_019544	XLOC_019544	PGSC0003DMG401013687	chr05:38446062-38449863	F118inoc	F118ctrol	OK	11.2405	2.62845	-2.09642	4.26527	2e-05	0.000988204	yes
GO:0004866	Aspartic protease inhibitor 5	XLOC_013073	XLOC_013073	PGSC0003DMG400009513	chr03:16206009-16206797	F118inoc	F118ctrol	OK	15.701	3.68501	-2.09111	6.44423	1.16e-10	2.4e-08	yes
Not found	Gene of unknown function	XLOC_017853	XLOC_017853	PGSC0003DMG400011981	chr05:11158161-11158876	F118inoc	F118ctrol	OK	1.93515	0.454281	-2.09079	3.47005	0.000520362	0.0143156	yes
GO:0016020	Cation-transporting atpase plant	XLOC_007324	XLOC_007324	PGSC0003DMG400019431	chr01:68114568-68118592	F118inoc	F118ctrol	OK	2.94531	0.709145	-2.05427	6.35992	2.02e-10	3.86e-08	yes
Not found	Conserved gene of unknown function	XLOC_034361	XLOC_034361	PGSC0003DMG400001001	chr11:221830-222565	F118inoc	F118ctrol	OK	4.73006	1.14569	-2.04564	4.17735	2.95e-05	0.00138625	yes
Not found	Conserved gene of unknown function	XLOC_007326	XLOC_007326	PGSC0003DMG400019429	chr01:68171934-68173848	F118inoc	F118ctrol	OK	10.1856	2.50923	-2.02122	6.16156	7.2e-10	1.22e-07	yes
Not found	Indole-3-acetic acid-amido synthetase GH3.3	XLOC_010780	XLOC_010780	PGSC0003DMG400024978	chr02:41660688-41663164	F118inoc	F118ctrol	OK	8.88158	2.19675	-2.01545	7.17665	7.14e-13	2.55e-10	yes
GO:0044237	Cinnamoyl-CoA reductase	XLOC_031576	XLOC_031576	PGSC0003DMG400023715	chr10:45326683-45329068	F118inoc	F118ctrol	OK	1.64507	0.407396	-2.01364	3.46263	0.000534924	0.0146	yes
GO:0005634	DNA binding protein	XLOC_028747	XLOC_028747	PGSC0003DMG402019343	chr09:40983820-40986374	F118inoc	F118ctrol	OK	0.794014	0.196966	-2.01122	3.56143	0.000368847	0.0108822	yes
Not found	40S ribosomal protein S3a-2 n=1 Tax=Arabidopsis thaliana RepID=RS3A2_ARATH Pfam=Ribosomal S3Ae family	XLOC_038971	XLOC_038971	sci_locus_39174_iso_1_len_496_ver_2	chr13:372341-372837	F118inoc	F118ctrol	OK	0.506763	2.03684	2.00695	-3.06534	0.00217425	0.0410741	yes
Not found	40S ribosomal protein S5 (Fragment) n=1 Tax=Cicer arietinum RepID=RS5_CICAR	XLOC_045309	XLOC_045309	sci_locus_33619_iso_2_len_663_ver_2	chr13:4420063-4420726	F118inoc	F118ctrol	OK	0.604311	2.47672	2.03507	-3.50161	0.000462454	0.0131436	yes
Not found	60S ribosomal protein L39 n=6 Tax=Euteleostomi RepID=RL39_CHICK	XLOC_045345	XLOC_045345	sci_locus_29835_iso_2_len_514_ver_2	chr13:4447099-4447613	F118inoc	F118ctrol	OK	0.433661	1.79313	2.04784	-3.03629	0.00239507	0.0437375	yes
Not found	60S ribosomal protein L6 n=1 Tax=Medicago truncatula RepID=G7J9R6_MEDTR Pfam=Ribosomal protein L6e	XLOC_039688	XLOC_039688	sci_locus_19776_iso_2_len_717_ver_2	chr13:838213-838930	F118inoc	F118ctrol	OK	0.77303	3.2018	2.05029	-3.82947	0.000128419	0.0046688	yes
GO:0005975	Fructose-1,6-bisphosphatase	XLOC_029575	XLOC_029575	PGSC0003DMG400020363	chr09:9021593-9024234	F118inoc	F118ctrol	OK	0.222468	0.95532	2.10238	-3.62885	0.000284691	0.00895575	yes
GO:0008152	Phosphoribulokinase	XLOC_027545	XLOC_027545	PGSC0003DMG400009317	chr08:36226725-36231607	F118inoc	F118ctrol	OK	0.365958	1.64523	2.16854	-4.38494	1.16e-05	0.000604348	yes
Not found	60s Acidic ribosomal protein	XLOC_045080	XLOC_045080	sci_locus_44498_iso_1_len_604_ver_2	chr13:4256078-4256682	F118inoc	F118ctrol	OK	0.7746	3.59408	2.2141	-4.13934	3.48e-05	0.00158787	yes
Not found	Auxin-regulated protein	XLOC_015998	XLOC_015998	PGSC0003DMG400027753	chr04:5418111-5419022	F118inoc	F118ctrol	OK	0.251564	1.17337	2.22166	-3.46274	0.000534709	0.0146	yes
Not found	Ribosomal L29 protein	XLOC_039353	XLOC_039353	sci_locus_33965_iso_1_len_466_ver_2	chr13:615056-615522	F118inoc	F118ctrol	OK	1.22696	5.86059	2.25596	-4.29839	1.72e-05	0.000862255	yes
Not found	Putative uncharacterized protein n=1 Tax=Medicago truncatula RepID=G7K0D3_MEDTR	XLOC_038561	XLOC_038561	sci_locus_23928_iso_1_len_403_ver_2	chr13:119656-120059	F118inoc	F118ctrol	OK	0.470754	2.25036	2.25711	-3.18907	0.00142732	0.0303162	yes
Not found	UPA22	XLOC_030522	XLOC_030522	PGSC0003DMG400026417	chr09:51345025-51345842	F118inoc	F118ctrol	OK	1.12914	5.47651	2.27804	-4.5793	4.67e-06	0.000273509	yes
GO:0006355	DNA binding protein	XLOC_026691	XLOC_026691	PGSC0003DMG400012181	chr08:42869572-42872737	F118inoc	F118ctrol	OK	0.0457671	0.224721	2.29575	-3.24167	0.0011883	0.0267894	yes
Not found	60 ribosomal protein L14 n=1 Tax=Zea mays RepID=B6SRH3_MAIZE	XLOC_041132	XLOC_041132	sci_locus_59152_iso_1_len_270_ver_2	chr13:1726964-1727234	F118inoc	F118ctrol	OK	0.639417	3.15395	2.30233	-3.18662	0.00143946	0.0305536	yes
Not found	Phospholipase C	XLOC_010886	XLOC_010886	PGSC0003DMG400001373	chr02:43869019-43871454	F118inoc	F118ctrol	OK	0.131456	0.652655	2.31174	-3.40712	0.000656532	0.0169742	yes
GO:0006629	Zinc finger protein	XLOC_012592	XLOC_012592	PGSC0003DMG400002519	chr03:47000995-47003178	F118inoc	F118ctrol	OK	0.18906	0.94135	2.31589	-3.71114	0.000206325	0.00694491	yes
GO:0045735	Globulin	XLOC_007577	XLOC_007577	PGSC0003DMG400023764	chr01:73674583-73676260	F118inoc	F118ctrol	OK	0.180259	0.917506	2.34764	-3.69784	0.000217438	0.00718948	yes
GO:0033897	Ribonuclease t2	XLOC_015790	XLOC_015790	PGSC0003DMG400002857	chr04:250809-253005	F118inoc	F118ctrol	OK	0.190754	0.971392	2.34834	-3.1264	0.00176963	0.0353387	yes
Not found	Extracellular ligand-gated ion channel	XLOC_035842	XLOC_035842	PGSC0003DMG400012860	chr12:8369175-8372185	F118inoc	F118ctrol	OK	0.0834465	0.427272	2.35623	-3.13414	0.00172359	0.0346846	yes
Not found	Tyrosine-specific transport protein	XLOC_031505	XLOC_031505	PGSC0003DMG400008360	chr10:44058823-44061044	F118inoc	F118ctrol	OK	0.0930219	0.477538	2.35997	-3.34575	0.000820606	0.0202916	yes
GO:0006355	DNA binding protein	XLOC_002345	XLOC_002345	PGSC0003DMG400013106	PGSC0003DMB000000764:56362-57429	F118inoc	F118ctrol	OK	0.125863	0.647145	2.36223	-3.14212	0.00167728	0.0339895	yes
Not found	Knotted 1-binding protein 36	XLOC_012420	XLOC_012420	PGSC0003DMG400014183	chr03:43669866-43670888	F118inoc	F118ctrol	OK	0.188711	0.980032	2.37665	-3.16408	0.00155574	0.0322677	yes
GO:0016747	Conserved gene of unknown function	XLOC_007660	XLOC_007660	PGSC0003DMG400012538	chr01:75160095-75161434	F118inoc	F118ctrol	OK	0.083246	0.436656	2.39104	-2.98702	0.0028171	0.0491562	yes
Not found	Conserved gene of unknown function	XLOC_007193	XLOC_007193	PGSC0003DMG400000173	chr01:65213455-65217931	F118inoc	F118ctrol	OK	0.1608	0.847694	2.39828	-3.40005	0.000673737	0.0173064	yes
GO:0016747	Acyltransferase	XLOC_007129	XLOC_007129	PGSC0003DMG400012751	chr01:63893091-63893903	F118inoc	F118ctrol	OK	0.155927	0.833109	2.41764	-3.02691	0.0024707	0.0448713	yes
Not found	ATP synthase subunit alpha n=2 Tax=fabids RepID=G7I9Q9_MEDTR	XLOC_044824	XLOC_044824	sci_locus_23330_iso_2_len_1033_ver_2	chr13:4088992-4090025	F118inoc	F118ctrol	OK	0.213195	1.14607	2.42644	-3.44689	0.000567079	0.015142	yes
GO:0016020	Tonoplast intrinsic protein	XLOC_022344	XLOC_022344	PGSC0003DMG400016528	chr06:42746887-42748175	F118inoc	F118ctrol	OK	0.284299	1.55276	2.44936	-3.8685	0.000109506	0.00406964	yes
GO:0009055	Conserved gene of unknown function	XLOC_031180	XLOC_031180	PGSC0003DMG400008255	chr10:27565709-27566855	F118inoc	F118ctrol	OK	3.67009	20.1277	2.4553	-7.56776	3.81e-14	1.83e-11	yes
Not found	Gene of unknown function	XLOC_005287	XLOC_005287	PGSC0003DMG402018218	chr01:72381647-72387209	F118inoc	F118ctrol	OK	0.455448	2.52207	2.46925	-3.22193	0.00127332	0.0280581	yes
Not found	Elongation factor 1-alpha n=1 Tax=Hordeum vulgare subsp. vulgare RepID=F2D525_HORVD Pfam=Elongation factor Tu C-terminal domain	XLOC_040988	XLOC_040988	sci_locus_52371_iso_1_len_359_ver_2	chr13:1640095-1640454	F118inoc	F118ctrol	OK	0.35102	2.005	2.51398	-3.15584	0.00160035	0.032892	yes
GO:0016021	Photosystem II core complex proteins psbY, chloroplast	XLOC_031452	XLOC_031452	PGSC0003DMG400007201	chr10:43354447-43355305	F118inoc	F118ctrol	OK	0.338754	1.94336	2.52024	-4.17448	2.99e-05	0.00139563	yes
Not found	Ribosomal protein L37 n=1 Tax=Medicago truncatula RepID=B7FGF1_MEDTR Pfam=Ribosomal protein L37e	XLOC_041559	XLOC_041559	sci_locus_25957_iso_1_len_418_ver_2	chr13:1991428-1991846	F118inoc	F118ctrol	OK	0.962197	5.75879	2.58136	-4.41233	1.02e-05	0.00053709	yes
Not found	Conserved gene of unknown function	XLOC_028201	XLOC_028201	PGSC0003DMG400020332	chr09:8940547-8942425	F118inoc	F118ctrol	OK	0.124651	0.765014	2.61759	-4.04528	5.23e-05	0.0022282	yes
Not found	40S ribosomal protein S11 n=2 Tax=root RepID=D0NHB6_PHYIT Pfam=Ribosomal protein S17	XLOC_044307	XLOC_044307	sci_locus_102673_iso_1_len_434_ver_2	chr13:3760764-3761198	F118inoc	F118ctrol	OK	0.340136	2.10465	2.6294	-3.68922	0.00022494	0.00736852	yes
Not found	Heat shock protein 70 n=1 Tax=Cucumis sativus RepID=Q9M4E8_CUCSA	XLOC_047839	XLOC_047839	sci_locus_33512_iso_4_len_1041_ver_2	chr13:6006244-6007285	F118inoc	F118ctrol	OK	0.0996304	0.620975	2.63988	-3.34043	0.000836485	0.0205722	yes
Not found	Ribosomal protein S15, Ribosomal S13/S15 N-terminal domain	XLOC_043552	XLOC_043552	sci_locus_12865_iso_7_len_879_ver_2	chr13:3281884-3282763	F118inoc	F118ctrol	OK	0.512491	3.24911	2.66445	-4.92853	8.29e-07	6.24e-05	yes
Not found	14 kDa proline-rich protein DC2.15	XLOC_020921	XLOC_020921	PGSC0003DMG400020481	chr06:44765835-44766549	F118inoc	F118ctrol	OK	0.139512	0.890342	2.67397	-3.22052	0.00127958	0.0281607	yes
GO:0005622	DNA binding protein	XLOC_019147	XLOC_019147	PGSC0003DMG400029106	chr05:13055633-13062298	F118inoc	F118ctrol	OK	0.166594	1.0816	2.69876	-3.97059	7.17e-05	0.00288371	yes
GO:0055114	Peroxidase 27	XLOC_035788	XLOC_035788	PGSC0003DMG400024329	chr12:6565567-6567825	F118inoc	F118ctrol	OK	1.18986	7.80951	2.71444	-6.50587	7.72e-11	1.66e-08	yes
Not found	Gene of unknown function	XLOC_010194	XLOC_010194	PGSC0003DMG400008323	chr02:28547687-28548138	F118inoc	F118ctrol	OK	0.257815	1.70738	2.72738	-3.29703	0.000977129	0.0230558	yes
Not found	14-3-3 protein epsilon n=4 Tax=root RepID=D0NYS2_PHYIT	XLOC_045762	XLOC_045762	sci_locus_3867_iso_1_len_903_ver_2	chr13:4697253-4698156	F118inoc	F118ctrol	OK	0.375785	2.53342	2.7531	-4.7492	2.04e-06	0.000134909	yes
Not found	60S ribosomal protein L13 n=1 Tax=Hordeum vulgare subsp. vulgare RepID=F2DVA9_HORVD Pfam=Ribosomal protein L13e	XLOC_044145	XLOC_044145	sci_locus_15578_iso_1_len_523_ver_2	chr13:3661132-3661655	F118inoc	F118ctrol	OK	0.709641	4.83765	2.76914	-4.89664	9.75e-07	7.15e-05	yes
Not found	Ribosomal protein S4/S9 N-terminal domain	XLOC_040380	XLOC_040380	sci_locus_30662_iso_1_len_611_ver_2	chr13:1260342-1260953	F118inoc	F118ctrol	OK	0.761801	5.20805	2.77326	-5.30112	1.15e-07	1.1e-05	yes
Not found	Ribosomal L18p/L5e family	XLOC_042066	XLOC_042066	sci_locus_28197_iso_1_len_810_ver_2	chr13:2310486-2311296	F118inoc	F118ctrol	OK	0.679065	4.65433	2.77695	-5.42863	5.68e-08	5.84e-06	yes
GO:0008152	UDP-glucose:sesaminol 2'-O-glucoside-O-glucosyltransferase	XLOC_006725	XLOC_006725	PGSC0003DMG400022657	chr01:51779231-51780596	F118inoc	F118ctrol	OK	0.0572423	0.394241	2.78392	-3.19076	0.00141898	0.0301795	yes
Not found	Predicted protein n=1 Tax=Physcomitrella patens subsp. patens RepID=A9T135_PHYPA	XLOC_042613	XLOC_042613	sci_locus_17178_iso_1_len_961_ver_2	chr13:2677380-2678341	F118inoc	F118ctrol	OK	0.938858	6.60843	2.81533	-6.24488	4.24e-10	7.45e-08	yes
GO:0005975	Polygalacturonase	XLOC_006927	XLOC_006927	PGSC0003DMG400006862	chr01:58697953-58701418	F118inoc	F118ctrol	OK	0.419945	3.0391	2.85537	-5.44493	5.18e-08	5.38e-06	yes
Not found	ATP binding protein	XLOC_026910	XLOC_026910	PGSC0003DMG400005802	chr08:4729157-4732205	F118inoc	F118ctrol	OK	0.0568166	0.414655	2.86753	-4.08081	4.49e-05	0.00195883	yes
Not found	Actin related protein Arp2 subunit n=1 Tax=Physcomitrella patens subsp. patens RepID=A9RMT8_PHYPA	XLOC_044800	XLOC_044800	sci_locus_43523_iso_1_len_704_ver_2	chr13:4076942-4077646	F118inoc	F118ctrol	OK	0.202098	1.50194	2.8937	-3.88382	0.000102828	0.00388972	yes
Not found	Ribosomal protein S19e	XLOC_046593	XLOC_046593	sci_locus_12656_iso_1_len_392_ver_2	chr13:5246228-5246620	F118inoc	F118ctrol	OK	0.591139	4.39755	2.89513	-4.5323	5.83e-06	0.00033344	yes
Not found	Calcineurin B 01	XLOC_020722	XLOC_020722	PGSC0003DMG400026580	chr06:40567032-40569526	F118inoc	F118ctrol	OK	0.070943	0.528019	2.89586	-3.02485	0.00248754	0.0450157	yes
GO:0008168	Conserved gene of unknown function	XLOC_035465	XLOC_035465	PGSC0003DMG400046602	chr11:41825618-41826653	F118inoc	F118ctrol	OK	0.0812145	0.616593	2.92451	-3.37283	0.00074399	0.0187324	yes
Not found	Calmodulin-binding transcription activator (Camta), plants	XLOC_003884	XLOC_003884	PGSC0003DMG400014978	chr01:14234382-14239946	F118inoc	F118ctrol	OK	0.0416848	0.320306	2.94186	-4.02593	5.68e-05	0.00239158	yes
Not found	Ribosomal protein L5, ribosomal L5P family C-terminus	XLOC_039996	XLOC_039996	sci_locus_45955_iso_1_len_642_ver_2	chr13:1034184-1034826	F118inoc	F118ctrol	OK	0.569633	4.42784	2.9585	-5.21128	1.88e-07	1.7e-05	yes
Not found	LEXYL1 protein	XLOC_031100	XLOC_031100	PGSC0003DMG400024172	chr10:23619992-23620747	F118inoc	F118ctrol	OK	0.0952831	0.746363	2.96958	-3.42869	0.000606492	0.0159135	yes
Not found	WD domain, G-beta repeat, WD domain, G-beta repeat, WD domain, G-beta repeat	XLOC_040395	XLOC_040395	sci_locus_18802_iso_3_len_1144_ver_2	chr13:1267537-1268681	F118inoc	F118ctrol	OK	0.646098	5.0815	2.97543	-6.36908	1.9e-10	3.68e-08	yes
Not found	40S ribosomal protein S27 n=2 Tax=core eudicotyledons RepID=D7TFK6_VITVI Pfam=Ribosomal protein S27	XLOC_039304	XLOC_039304	sci_locus_28968_iso_7_len_1323_ver_2	chr13:582685-584008	F118inoc	F118ctrol	OK	0.389117	3.0996	2.9938	-6.0496	1.45e-09	2.21e-07	yes
GO:0000151	E3 ubiquitin ligase PUB14	XLOC_036681	XLOC_036681	PGSC0003DMG400029409	chr12:55363914-55367967	F118inoc	F118ctrol	OK	0.0165463	0.133787	3.01536	-3.16408	0.00155575	0.0322677	yes
Not found	40S ribosomal protein S17, putative n=2 Tax=root RepID=D0NL21_PHYIT Pfam=Ribosomal S17	XLOC_039561	XLOC_039561	sci_locus_47742_iso_1_len_522_ver_2	chr13:747742-748264	F118inoc	F118ctrol	OK	0.180142	1.47687	3.03533	-3.89408	9.86e-05	0.0037555	yes
Not found	Remorin	XLOC_018264	XLOC_018264	PGSC0003DMG400021639	chr05:39046054-39047246	F118inoc	F118ctrol	OK	0.0626072	0.518841	3.05089	-3.20671	0.00134262	0.0290406	yes
Not found	Gene of unknown function	XLOC_035272	XLOC_035272	PGSC0003DMG401019636	chr11:37534152-37537438	F118inoc	F118ctrol	OK	0.244445	2.08344	3.09138	-3.15238	0.00161948	0.0330925	yes
Not found	Lipid binding protein, putative n=1 Tax=Ricinus communis RepID=B9S7C4_RICCO	XLOC_043359	XLOC_043359	sci_locus_57525_iso_1_len_447_ver_2	chr13:3170659-3171106	F118inoc	F118ctrol	OK	0.236384	2.01496	3.09155	-3.79348	0.000148549	0.00526816	yes
Not found	Polyubiquitin (Fragment) n=1 Tax=Clusia minor RepID=Q6S3E6_9ROSI Pfam=Ubiquitin family	XLOC_047478	XLOC_047478	sci_locus_80206_iso_2_len_284_ver_2	chr13:5802443-5802727	F118inoc	F118ctrol	OK	0.215302	1.86625	3.11571	-3.72716	0.000193646	0.00659498	yes
GO:0004427 GO:0009678 GO:0015992	Vacuolar proton pyrophosphatase n=1 Tax=Oryza sativa Japonica Group RepID=Q75U52_ORYSJ Pfam=Inorganic H+ pyrophosphatase	XLOC_046954	XLOC_046954	sci_locus_70480_iso_2_len_572_ver_2	chr13:5476803-5477375	F118inoc	F118ctrol	OK	0.145992	1.28481	3.1376	-3.64718	0.00026513	0.00846685	yes
GO:0005524 GO:0006950	Hsp90 protein	XLOC_044010	XLOC_044010	sci_locus_37637_iso_1_len_439_ver_2	chr13:3572868-3573307	F118inoc	F118ctrol	OK	0.118672	1.06427	3.16481	-3.34348	0.000827353	0.020395	yes
Not found	Conserved gene of unknown function	XLOC_028966	XLOC_028966	PGSC0003DMG400006085	chr09:47286644-47289073	F118inoc	F118ctrol	OK	0.068833	0.617366	3.16495	-3.68304	0.000230473	0.00753425	yes
Not found	ABC transporter G family member 31 n=1 Tax=Arabidopsis thaliana RepID=AB31G_ARATH	XLOC_039923	XLOC_039923	sci_locus_48644_iso_1_len_252_ver_2	chr13:982389-982641	F118inoc	F118ctrol	OK	0.31984	2.94749	3.20407	-3.85423	0.000116095	0.00428447	yes
Not found	Ribosomal protein S3, C-terminal domain, KH domain	XLOC_040185	XLOC_040185	sci_locus_22466_iso_1_len_880_ver_2	chr13:1144983-1145863	F118inoc	F118ctrol	OK	0.597502	6.26108	3.38939	-6.85294	7.23e-12	2.03e-09	yes
Not found	Gene of unknown function	XLOC_021717	XLOC_021717	PGSC0003DMG400016059	chr06:12028011-12033065	F118inoc	F118ctrol	OK	0.0221253	0.234276	3.40444	-3.63014	0.000283263	0.00892924	yes
Not found	40S ribosomal protein S6 n=1 Tax=Esox lucius RepID=C1BYL3_ESOLU Pfam=Ribosomal protein S6e	XLOC_041408	XLOC_041408	sci_locus_23093_iso_2_len_1138_ver_2	chr13:1894392-1895530	F118inoc	F118ctrol	OK	0.469448	5.21108	3.47255	-7.24091	4.46e-13	1.71e-10	yes
Not found	Uncharacterized protein n=1 Tax=Gasterosteus aculeatus RepID=G3NYQ0_GASAC	XLOC_039767	XLOC_039767	sci_locus_43591_iso_1_len_979_ver_2	chr13:881811-882790	F118inoc	F118ctrol	OK	0.171494	1.90554	3.47397	-5.07723	3.83e-07	3.19e-05	yes
Not found	Glycosyl hydrolase 1	XLOC_024992	XLOC_024992	PGSC0003DMG400006143	chr07:41679243-41684392	F118inoc	F118ctrol	OK	0.0179439	0.202622	3.49723	-3.611	0.00030502	0.00942236	yes
GO:0016021	Vesicle-associated membrane protein 725	XLOC_036764	XLOC_036764	PGSC0003DMG400016869	chr12:56954556-56963548	F118inoc	F118ctrol	OK	0.0280631	0.325407	3.5355	-3.14919	0.00163723	0.0333267	yes
GO:0016020	Conserved gene of unknown function	XLOC_023783	XLOC_023783	PGSC0003DMG400017110	chr07:43559583-43569249	F118inoc	F118ctrol	OK	0.0127923	0.149567	3.54745	-3.15984	0.00157857	0.0325919	yes
Not found	Ribosomal protein S26e	XLOC_041780	XLOC_041780	sci_locus_49573_iso_3_len_402_ver_2	chr13:2130290-2130692	F118inoc	F118ctrol	OK	0.411733	4.85559	3.55987	-5.21979	1.79e-07	1.64e-05	yes
Not found	Ribosomal protein S2	XLOC_041389	XLOC_041389	sci_locus_66660_iso_1_len_464_ver_2	chr13:1884992-1885456	F118inoc	F118ctrol	OK	0.0757337	0.905286	3.57937	-3.19497	0.00139846	0.0298229	yes
Not found	Basic 7S globulin 2 small subunit	XLOC_006850	XLOC_006850	PGSC0003DMG400008980	chr01:56580538-56582069	F118inoc	F118ctrol	OK	0.0432729	0.518748	3.5835	-4.37712	1.2e-05	0.000623347	yes
Not found	Ribosomal protein L21e	XLOC_044203	XLOC_044203	sci_locus_28274_iso_1_len_548_ver_2	chr13:3690945-3691493	F118inoc	F118ctrol	OK	0.270106	3.27508	3.59993	-5.06167	4.16e-07	3.41e-05	yes
Not found	Tubulin C-terminal domain	XLOC_043329	XLOC_043329	sci_locus_19315_iso_4_len_1829_ver_2	chr13:3148430-3150259	F118inoc	F118ctrol	OK	0.449705	5.78494	3.68525	-8.26349	1.11e-16	7.2e-14	yes
GO:0003723	RNA binding protein	XLOC_022611	XLOC_022611	PGSC0003DMG400027055	chr06:48315837-48317850	F118inoc	F118ctrol	OK	0.0348033	0.451402	3.69712	-3.30824	0.000938836	0.022329	yes
Not found	Alpha-expansin 7	XLOC_025602	XLOC_025602	PGSC0003DMG400012495	chr08:754129-755779	F118inoc	F118ctrol	OK	0.0455368	0.606026	3.73428	-3.34547	0.000821419	0.020296	yes
Not found	OSJNBa0042L16.6 protein n=2 Tax=Oryza sativa RepID=Q7XUT4_ORYSJ Pfam=Alba	XLOC_045176	XLOC_045176	sci_locus_72423_iso_1_len_593_ver_2	chr13:4318883-4319476	F118inoc	F118ctrol	OK	0.196089	2.68829	3.7771	-5.01009	5.44e-07	4.35e-05	yes
Not found	Putative uncharacterized protein n=1 Tax=Zea mays RepID=C0HGC4_MAIZE	XLOC_044773	XLOC_044773	sci_locus_52093_iso_1_len_472_ver_2	chr13:4058427-4058899	F118inoc	F118ctrol	OK	0.0732174	1.02025	3.80059	-3.41327	0.000641887	0.0166362	yes
GO:0009058	1-aminocyclopropane-1-carboxylate synthase	XLOC_012925	XLOC_012925	PGSC0003DMG400005479	chr03:7904630-7905873	F118inoc	F118ctrol	OK	0.0269855	0.384114	3.83128	-3.44083	0.000579942	0.0153436	yes
Not found	Peptidyl-prolyl cis-trans isomerase n=1 Tax=unspecified eudicot DB-1992 RepID=CYPX_USEUD Pfam=Cyclophilin type peptidyl-prolyl cis-trans isomerase/CLD	XLOC_040361	XLOC_040361	sci_locus_32311_iso_1_len_568_ver_2	chr13:1244280-1244848	F118inoc	F118ctrol	OK	0.380605	5.43299	3.83538	-6.36724	1.92e-10	3.71e-08	yes
Not found	Ribosomal protein L22p/L17e	XLOC_039313	XLOC_039313	sci_locus_49690_iso_3_len_622_ver_2	chr13:589540-590162	F118inoc	F118ctrol	OK	0.256798	3.84009	3.90244	-5.91308	3.36e-09	4.66e-07	yes
Not found	Ribosomal S3Ae family	XLOC_043211	XLOC_043211	sci_locus_23282_iso_1_len_296_ver_2	chr13:3064365-3064661	F118inoc	F118ctrol	OK	0.332672	5.26687	3.98477	-5.05139	4.39e-07	3.59e-05	yes
GO:0051536	Electron carrier	XLOC_027730	XLOC_027730	PGSC0003DMG400012224	chr08:41374096-41375304	F118inoc	F118ctrol	OK	0.0299351	0.481504	4.00764	-3.61458	0.000300835	0.00934411	yes
Not found	Cysteine protease 1 n=1 Tax=Brachiaria hybrid cultivar RepID=D0ES61_9POAL Pfam=Papain family cysteine protease	XLOC_044107	XLOC_044107	sci_locus_15885_iso_4_len_1622_ver_2	chr13:3637965-3639587	F118inoc	F118ctrol	OK	0.612276	10.0683	4.0395	-9.60144	0	0	yes
Not found	Poly-adenylate binding protein, unique domain	XLOC_042545	XLOC_042545	sci_locus_6969_iso_3_len_1121_ver_2	chr13:2627265-2628386	F118inoc	F118ctrol	OK	0.175783	2.96727	4.07727	-6.4866	8.78e-11	1.87e-08	yes
Not found	Cytochrome P450	XLOC_042524	XLOC_042524	sci_locus_72371_iso_1_len_997_ver_2	chr13:2614703-2615700	F118inoc	F118ctrol	OK	0.107489	1.90043	4.14406	-5.28249	1.27e-07	1.2e-05	yes
Not found	3-ketoacyl-CoA thiolase 5, peroxisomal n=2 Tax=Arabidopsis thaliana RepID=THIK5_ARATH Pfam=Thiolase, C-terminal domain, Thiolase, N-terminal domain	XLOC_038798	XLOC_038798	sci_locus_40613_iso_1_len_1495_ver_2	chr13:261004-262499	F118inoc	F118ctrol	OK	0.0670254	1.21899	4.18484	-5.62079	1.9e-08	2.17e-06	yes
Not found	Mitochondrial protein, putative n=1 Tax=Medicago truncatula RepID=G7I9T8_MEDTR	XLOC_038392	XLOC_038392	sci_locus_16555_iso_2_len_1136_ver_2	chr13:28434-29570	F118inoc	F118ctrol	OK	0.0786562	1.44846	4.20282	-5.26452	1.41e-07	1.31e-05	yes
Not found	UPI000234E06B related cluster n=1 Tax=unknown RepID=UPI000234E06B	XLOC_048012	XLOC_048012	sci_locus_68435_iso_1_len_534_ver_2	chr13:6117940-6118474	F118inoc	F118ctrol	OK	0.061424	1.36073	4.46943	-4.08622	4.38e-05	0.00192962	yes
Not found	60S ribosomal protein L18 n=1 Tax=Physcomitrella patens subsp. patens RepID=A9S3J2_PHYPA	XLOC_046293	XLOC_046293	sci_locus_71499_iso_2_len_493_ver_2	chr13:5046941-5047434	F118inoc	F118ctrol	OK	0.129219	2.91261	4.49443	-5.67813	1.36e-08	1.61e-06	yes
Not found	Cellulase n=1 Tax=Irpex lacteus RepID=Q9Y724_IRPLA Pfam=Glycosyl hydrolase family 7	XLOC_042867	XLOC_042867	sci_locus_93919_iso_1_len_538_ver_2	chr13:2854106-2854644	F118inoc	F118ctrol	OK	0.081913	1.90742	4.54138	-5.02071	5.15e-07	4.16e-05	yes
Not found	UPI00020F6882 related cluster n=1 Tax=unknown RepID=UPI00020F6882	XLOC_040181	XLOC_040181	sci_locus_39329_iso_1_len_421_ver_2	chr13:1142253-1142674	F118inoc	F118ctrol	OK	0.0429906	1.09559	4.67155	-3.08725	0.00202018	0.0388097	yes
Not found	UPI000258EA99 related cluster n=1 Tax=unknown RepID=UPI000258EA99	XLOC_046724	XLOC_046724	sci_locus_110685_iso_1_len_370_ver_2	chr13:5330383-5330753	F118inoc	F118ctrol	OK	0.0472089	1.20925	4.67891	-3.09212	0.00198734	0.0384851	yes
Not found	Putative uncharacterized protein n=1 Tax=Vitis vinifera RepID=A5AQB4_VITVI	XLOC_047919	XLOC_047919	sci_locus_108544_iso_1_len_742_ver_2	chr13:6051938-6052680	F118inoc	F118ctrol	OK	0.0242391	0.665754	4.77958	-3.16289	0.00156214	0.032379	yes
Not found	ABC transporter	XLOC_038548	XLOC_038548	sci_locus_67323_iso_1_len_1436_ver_2	chr13:112380-113816	F118inoc	F118ctrol	OK	0.110582	3.26428	4.88358	-7.478	7.55e-14	3.43e-11	yes
GO:0006413	Translation factor	XLOC_012833	XLOC_012833	PGSC0003DMG400024072	chr03:5182296-5187966	F118inoc	F118ctrol	OK	0.0176819	0.544486	4.94455	-3.28067	0.0010356	0.0242849	yes
Not found	Adenosylhomocysteinase n=1 Tax=Petroselinum crispum RepID=SAHH_PETCR Pfam=S-adenosyl-L-homocysteine hydrolase	XLOC_040538	XLOC_040538	sci_locus_99490_iso_1_len_355_ver_2	chr13:1361356-1361711	F118inoc	F118ctrol	OK	0.0446205	1.56225	5.12977	-3.41367	0.000640951	0.0166255	yes
Not found	Hsp90 protein	XLOC_046016	XLOC_046016	sci_locus_90505_iso_1_len_496_ver_2	chr13:4855213-4855709	F118inoc	F118ctrol	OK	0.032004	1.17789	5.20181	-3.46495	0.000530333	0.014527	yes
Not found	Uncharacterized protein n=1 Tax=Glycine max RepID=C6SXG4_SOYBN	XLOC_043718	XLOC_043718	sci_locus_67587_iso_1_len_451_ver_2	chr13:3394022-3394473	F118inoc	F118ctrol	OK	0.0345429	1.59788	5.53163	-3.70057	0.000215113	0.00714234	yes

## Sheet: Suppl Table 3
Supplementary table 3: Differentially-expressed genes in non-inoculated vs pathogen-inoculated roots of the susceptible S. commersonii accession F97
GO Annotation	Functional Annotation	test_id	gene_id	gene	locus	sample_1	sample_2	status	value_1	value_2	log2(fold_change)	test_stat	p_value	q_value	significant
Not found	Ribosomal protein L19 n=1 Tax=Arabidopsis lyrata subsp. lyrata RepID=D7M432_ARALL Pfam=Ribosomal protein L19e	XLOC_041361	XLOC_041361	sci_locus_175397_iso_1_len_672_ver_2	chr13:1869349-1870021	F97inoc	F97ctrol	OK	4.53033	0.0330565	-7.09854	4.79091	1.66e-06	0.000155919	yes
Not found	40S ribosomal protein S6 n=1 Tax=Populus trichocarpa RepID=A9P9Y9_POPTR Pfam=Ribosomal protein S6e	XLOC_046788	XLOC_046788	sci_locus_174384_iso_1_len_839_ver_2	chr13:5371199-5372038	F97inoc	F97ctrol	OK	2.29244	0.0262158	-6.4503	4.33101	1.48e-05	0.000918405	yes
GO:0009607	Major allergen Pru ar	XLOC_019767	XLOC_019767	PGSC0003DMG400023435	chr05:45075202-45076618	F97inoc	F97ctrol	OK	3.82958	0.0560322	-6.09479	5.66985	1.43e-08	2.72e-06	yes
Not found	Acyltransferase n=1 Tax=Capsicum annuum RepID=D2Y3X2_CAPAN Pfam=Transferase family, Transferase family	XLOC_047458	XLOC_047458	sci_locus_16512_iso_2_len_1952_ver_2	chr13:5789821-5791773	F97inoc	F97ctrol	OK	1.34107	0.0220377	-5.92727	5.50308	3.73e-08	6.14e-06	yes
GO:0005975	Polygalacturonase	XLOC_006927	XLOC_006927	PGSC0003DMG400006862	chr01:58697953-58701418	F97inoc	F97ctrol	OK	8.90884	0.155886	-5.83667	7.60975	2.75e-14	1.86e-11	yes
Not found	60S ribosomal protein L37a-2 n=2 Tax=Arabidopsis RepID=R37A2_ARATH Pfam=Ribosomal L37ae protein family	XLOC_039683	XLOC_039683	sci_locus_174250_iso_1_len_337_ver_2	chr13:836314-836651	F97inoc	F97ctrol	OK	6.26671	0.15607	-5.32744	3.99372	6.5e-05	0.00291622	yes
Not found	Alpha-expansin 8	XLOC_028431	XLOC_028431	PGSC0003DMG400001905	chr09:24082158-24084219	F97inoc	F97ctrol	OK	0.590796	0.0166236	-5.15135	3.40922	0.000651479	0.0155835	yes
Not found	Putative uncharacterized protein n=1 Tax=Populus trichocarpa x Populus deltoides RepID=A9PJE7_9ROSI	XLOC_043990	XLOC_043990	sci_locus_53656_iso_1_len_339_ver_2	chr13:3562079-3562418	F97inoc	F97ctrol	OK	2.22013	0.0689126	-5.00973	3.30857	0.000937741	0.0202902	yes
Not found	Gene of unknown function	XLOC_006676	XLOC_006676	PGSC0003DMG400027839	chr01:50122138-50122780	F97inoc	F97ctrol	OK	2.40389	0.0757193	-4.98856	4.55759	5.17e-06	0.000392932	yes
Not found	Conserved gene of unknown function	XLOC_023114	XLOC_023114	PGSC0003DMG400018746	chr07:3531019-3532564	F97inoc	F97ctrol	OK	0.807872	0.0257372	-4.9722	4.54169	5.58e-06	0.000421746	yes
GO:0020037	CYP72A57	XLOC_023934	XLOC_023934	PGSC0003DMG400017281	chr07:47333522-47336838	F97inoc	F97ctrol	OK	1.21116	0.0391592	-4.9509	5.21947	1.79e-07	2.43e-05	yes
Not found	Hsp90 protein	XLOC_041241	XLOC_041241	sci_locus_176002_iso_1_len_333_ver_2	chr13:1796938-1797271	F97inoc	F97ctrol	OK	2.15655	0.0702863	-4.93934	3.25901	0.001118	0.0228613	yes
GO:0006355	Ethylene-responsive transcription factor ERF114	XLOC_022479	XLOC_022479	PGSC0003DMG400025582	chr06:45428697-45429537	F97inoc	F97ctrol	OK	1.58604	0.0531236	-4.89993	4.47244	7.73e-06	0.000547931	yes
Not found	Predicted protein (Fragment) n=1 Tax=Physcomitrella patens subsp. patens RepID=A9S9T4_PHYPA	XLOC_041965	XLOC_041965	sci_locus_174097_iso_1_len_397_ver_2	chr13:2250276-2250673	F97inoc	F97ctrol	OK	3.43827	0.115924	-4.89043	4.4603	8.18e-06	0.00057476	yes
Not found	Small heat-shock protein homolog protein	XLOC_034827	XLOC_034827	PGSC0003DMG400009255	chr11:12252235-12253052	F97inoc	F97ctrol	OK	1.83967	0.0640321	-4.84451	5.31038	1.09e-07	1.65e-05	yes
Not found	Heavy-metal-associated domain	XLOC_043802	XLOC_043802	sci_locus_174190_iso_1_len_445_ver_2	chr13:3451012-3451457	F97inoc	F97ctrol	OK	2.90769	0.102451	-4.82687	4.39675	1.1e-05	0.000722137	yes
Not found	Senescence-associated protein n=1 Tax=Arabidopsis thaliana RepID=A8MSE1_ARATH Pfam=Late embryogenesis abundant protein	XLOC_043965	XLOC_043965	sci_locus_149810_iso_1_len_272_ver_2	chr13:3542168-3542440	F97inoc	F97ctrol	OK	2.2539	0.0881507	-4.67631	3.0727	0.00212134	0.0352726	yes
GO:0009097	Threonine dehydratase biosynthetic, chloroplastic	XLOC_028050	XLOC_028050	PGSC0003DMG400012987	chr09:5326641-5332799	F97inoc	F97ctrol	OK	0.909248	0.0356396	-4.67312	4.90026	9.57e-07	0.000100263	yes
Not found	Copper ion binding protein	XLOC_009467	XLOC_009467	PGSC0003DMG400012617	chr02:46030946-46031853	F97inoc	F97ctrol	OK	0.651329	0.0257347	-4.6616	3.0661	0.00216871	0.035835	yes
GO:0006452 GO:0043022 GO:0045901 GO:0045905	Eukaryotic translation initiation factor 5A-2 n=4 Tax=Arabidopsis thaliana RepID=IF5A2_ARATH Pfam=Eukaryotic elongation factor 5A hypusine, DNA-binding OB fold	XLOC_046668	XLOC_046668	sci_locus_174806_iso_1_len_653_ver_2	chr13:5299122-5299775	F97inoc	F97ctrol	OK	4.16374	0.17034	-4.61139	5.20385	1.95e-07	2.63e-05	yes
Not found	Conserved gene of unknown function	XLOC_007461	XLOC_007461	PGSC0003DMG400002772	chr01:71027509-71031056	F97inoc	F97ctrol	OK	13.0815	0.544856	-4.58551	8.57088	0	0	yes
Not found	Inducible plastid-lipid associated protein	XLOC_024238	XLOC_024238	PGSC0003DMG400022217	chr07:53310532-53318593	F97inoc	F97ctrol	OK	0.439605	0.0189584	-4.5353	3.78511	0.000153642	0.00554195	yes
GO:0006355	AP2/ERF domain-containing transcription factor	XLOC_015287	XLOC_015287	PGSC0003DMG400006369	chr04:52831950-52834067	F97inoc	F97ctrol	OK	133.958	5.78318	-4.53378	12.127	0	0	yes
Not found	Transcription factor	XLOC_022672	XLOC_022672	PGSC0003DMG401005932	chr06:49317683-49318730	F97inoc	F97ctrol	OK	0.50971	0.0221447	-4.52464	2.96547	0.00302218	0.0450739	yes
GO:0016491	Leucoanthocyanidin dioxygenase	XLOC_004318	XLOC_004318	PGSC0003DMG400024129	chr01:44746042-44747692	F97inoc	F97ctrol	OK	39.8402	1.82458	-4.44859	9.46903	0	0	yes
GO:0005576	Phytosulfokine peptide	XLOC_033023	XLOC_033023	PGSC0003DMG400028173	chr10:48412259-48413929	F97inoc	F97ctrol	OK	4.63371	0.218036	-4.40953	5.25126	1.51e-07	2.11e-05	yes
GO:0008152	Acetylornithine deacetylase	XLOC_026342	XLOC_026342	PGSC0003DMG400017513	chr08:35361402-35366187	F97inoc	F97ctrol	OK	0.647123	0.0307935	-4.39334	3.96364	7.38e-05	0.00318356	yes
Not found	Structural constituent of cell wall	XLOC_010389	XLOC_010389	PGSC0003DMG400022366	chr02:33035129-33036343	F97inoc	F97ctrol	OK	1.28397	0.0648552	-4.30725	4.48325	7.35e-06	0.000525566	yes
Not found	DNA binding protein	XLOC_015648	XLOC_015648	PGSC0003DMG400003682	chr04:61949040-61949807	F97inoc	F97ctrol	OK	3.03861	0.173433	-4.13096	4.61056	4.02e-06	0.000320896	yes
GO:0045449	NAC domain protein NAC2	XLOC_018855	XLOC_018855	PGSC0003DMG400018435	chr05:4485809-4487778	F97inoc	F97ctrol	OK	63.5492	3.64921	-4.12222	9.88625	0	0	yes
GO:0016491	1-aminocyclopropane-1-carboxylate oxidase	XLOC_021055	XLOC_021055	PGSC0003DMG401026923	chr06:47642208-47646155	F97inoc	F97ctrol	OK	27.828	1.68018	-4.04985	8.51519	0	0	yes
Not found	PAE	XLOC_026300	XLOC_026300	PGSC0003DMG400036541	chr08:33964467-33967971	F97inoc	F97ctrol	OK	2.30395	0.140703	-4.03338	4.49176	7.06e-06	0.000511908	yes
Not found	40S ribosomal protein S19-1 n=1 Tax=Arabidopsis thaliana RepID=RS191_ARATH Pfam=Ribosomal protein S19e	XLOC_047050	XLOC_047050	sci_locus_174578_iso_1_len_317_ver_2	chr13:5535374-5535691	F97inoc	F97ctrol	OK	2.27762	0.148464	-3.93934	3.51455	0.000440492	0.0116933	yes
Not found	Gene of unknown function	XLOC_031084	XLOC_031084	PGSC0003DMG400023269	chr10:22029655-22030141	F97inoc	F97ctrol	OK	6.07064	0.408958	-3.89182	4.7414	2.12e-06	0.000191398	yes
GO:0016020	Beta-ketoacyl-coa synthase family protein	XLOC_021368	XLOC_021368	PGSC0003DMG402020138	chr06:54144443-54145995	F97inoc	F97ctrol	OK	0.841071	0.0578445	-3.86198	3.97521	7.03e-05	0.00309571	yes
GO:0006468	Receptor-like kinase CHRK1	XLOC_023064	XLOC_023064	PGSC0003DMG400011843	chr07:2096409-2098626	F97inoc	F97ctrol	OK	0.80021	0.0556201	-3.8467	3.68879	0.000225324	0.00732793	yes
GO:0005515	Cf-2.2	XLOC_036869	XLOC_036869	PGSC0003DMG400023869	chr12:58592030-58593333	F97inoc	F97ctrol	OK	0.891274	0.0621034	-3.84312	3.95364	7.7e-05	0.0032839	yes
Not found	Conserved gene of unknown function	XLOC_004149	XLOC_004149	PGSC0003DMG400011700	chr01:33700619-33700934	F97inoc	F97ctrol	OK	6.86943	0.484632	-3.82523	4.34678	1.38e-05	0.000866696	yes
Not found	NTGP4 (Fragment) n=1 Tax=Nicotiana tabacum RepID=Q9ZRD1_TOBAC Pfam=AIG1 family	XLOC_047930	XLOC_047930	sci_locus_139724_iso_1_len_328_ver_2	chr13:6058556-6058884	F97inoc	F97ctrol	OK	1.97368	0.142947	-3.78734	3.36476	0.000766105	0.01752	yes
GO:0050832	Pathogen-and wound-inducible antifungal protein CBP20	XLOC_007318	XLOC_007318	PGSC0003DMG400019437	chr01:67971093-67972118	F97inoc	F97ctrol	OK	11.2496	0.815547	-3.78596	6.34177	2.27e-10	7.07e-08	yes
Not found	Zinc finger, CCHC-type	XLOC_028699	XLOC_028699	PGSC0003DMG400036575	chr09:39416413-39417292	F97inoc	F97ctrol	OK	0.70958	0.0517935	-3.77612	3.3548	0.000794234	0.0180462	yes
GO:0030001	Metal ion binding protein	XLOC_038284	XLOC_038284	PGSC0003DMG400004690	chr12:57761955-57763321	F97inoc	F97ctrol	OK	0.963917	0.0718544	-3.74576	3.32273	0.000891408	0.0195814	yes
GO:0009055	Conserved gene of unknown function	XLOC_031180	XLOC_031180	PGSC0003DMG400008255	chr10:27565709-27566855	F97inoc	F97ctrol	OK	104.591	7.79936	-3.74525	9.32038	0	0	yes
GO:0009415	Dehydrin DH2a	XLOC_009832	XLOC_009832	PGSC0003DMG400015495	chr02:20065438-20066520	F97inoc	F97ctrol	OK	2.32222	0.174263	-3.73616	4.38184	1.18e-05	0.000760799	yes
GO:0045449	Transcription factor WRKY5	XLOC_002531	XLOC_002531	PGSC0003DMG400008776	PGSC0003DMB000000807:47791-52629	F97inoc	F97ctrol	OK	0.496534	0.0373537	-3.73257	3.31355	0.000921192	0.020014	yes
Not found	Gene of unknown function	XLOC_030232	XLOC_030232	PGSC0003DMG400011404	chr09:44421238-44421852	F97inoc	F97ctrol	OK	2.76945	0.21204	-3.70719	4.09199	4.28e-05	0.00212452	yes
GO:0005975	Glucan endo-1,3-beta-D-glucosidase	XLOC_003698	XLOC_003698	PGSC0003DMG400010491	chr01:4242527-4243529	F97inoc	F97ctrol	OK	1.26887	0.0971556	-3.7071	3.87709	0.000105713	0.0042102	yes
Not found	Putative uncharacterized protein n=1 Tax=Populus trichocarpa RepID=A9PI99_POPTR	XLOC_043708	XLOC_043708	sci_locus_109076_iso_1_len_387_ver_2	chr13:3388339-3388726	F97inoc	F97ctrol	OK	1.55424	0.11919	-3.70487	3.28399	0.00102347	0.0215263	yes
Not found	HSP90 (Fragment) n=1 Tax=Eukaryota sp. ATCC 50646 RepID=D9YLZ8_9EUKA Pfam=Hsp90 protein	XLOC_047279	XLOC_047279	sci_locus_58366_iso_1_len_326_ver_2	chr13:5685987-5686313	F97inoc	F97ctrol	OK	1.87671	0.14392	-3.70487	3.28399	0.00102347	0.0215263	yes
GO:0016491	Oxidoreductase	XLOC_031821	XLOC_031821	PGSC0003DMG400019120	chr10:50270738-50271580	F97inoc	F97ctrol	OK	26.708	2.11014	-3.66186	6.9977	2.6e-12	1.12e-09	yes
GO:0008152	Glucosyltransferase	XLOC_014509	XLOC_014509	PGSC0003DMG400027289	chr04:7564721-7566152	F97inoc	F97ctrol	OK	15.7831	1.24733	-3.66146	7.45914	8.7e-14	5.31e-11	yes
Not found	LOB domain-containing protein	XLOC_022913	XLOC_022913	PGSC0003DMG400020069	chr06:54028715-54030387	F97inoc	F97ctrol	OK	5.16471	0.416715	-3.63156	5.04235	4.6e-07	5.45e-05	yes
GO:0016491	Oxidoreductase	XLOC_031644	XLOC_031644	PGSC0003DMG400011098	chr10:46706429-46708874	F97inoc	F97ctrol	OK	22.625	1.83125	-3.62702	7.56177	3.99e-14	2.58e-11	yes
Not found	Gene of unknown function	XLOC_020813	XLOC_020813	PGSC0003DMG400016493	chr06:42576446-42577294	F97inoc	F97ctrol	OK	16.9845	1.39929	-3.60145	6.28849	3.21e-10	9.51e-08	yes
Not found	Ribosomal protein S19e	XLOC_042280	XLOC_042280	sci_locus_32696_iso_1_len_521_ver_2	chr13:2455357-2455878	F97inoc	F97ctrol	OK	1.03983	0.0865283	-3.58704	3.16818	0.00153396	0.028243	yes
GO:0016020	ATP-binding cassette transporter	XLOC_034653	XLOC_034653	PGSC0003DMG400019477	chr11:6228942-6236732	F97inoc	F97ctrol	OK	0.434593	0.0364809	-3.57445	4.32013	1.56e-05	0.000950048	yes
Not found	Cytoplasmic small heat shock protein class I	XLOC_027927	XLOC_027927	PGSC0003DMG400002028	chr09:1448058-1448760	F97inoc	F97ctrol	OK	6.4692	0.551268	-3.55276	5.27559	1.32e-07	1.89e-05	yes
Not found	Cytoplasmic small heat shock protein class I	XLOC_027926	XLOC_027926	PGSC0003DMG400002029	chr09:1442962-1443668	F97inoc	F97ctrol	OK	6.42903	0.548092	-3.55211	5.27462	1.33e-07	1.89e-05	yes
Not found	Cytoplasmic small heat shock protein class I	XLOC_027928	XLOC_027928	PGSC0003DMG400002027	chr09:1449715-1450421	F97inoc	F97ctrol	OK	6.42903	0.548092	-3.55211	5.27462	1.33e-07	1.89e-05	yes
GO:0009055	Conserved gene of unknown function	XLOC_032482	XLOC_032482	PGSC0003DMG400008241	chr10:27552569-27553259	F97inoc	F97ctrol	OK	118.148	10.0996	-3.54823	8.34671	0	0	yes
Not found	Conserved gene of unknown function	XLOC_001352	XLOC_001352	PGSC0003DMG400021026	PGSC0003DMB000000510:148340-149497	F97inoc	F97ctrol	OK	1.96732	0.170562	-3.52786	4.21528	2.49e-05	0.00136886	yes
Not found	Conserved gene of unknown function	XLOC_034418	XLOC_034418	PGSC0003DMG400013298	chr11:1835750-1836646	F97inoc	F97ctrol	OK	33.6887	2.92242	-3.52703	7.31012	2.67e-13	1.44e-10	yes
GO:0045449	Zinc finger protein	XLOC_017607	XLOC_017607	PGSC0003DMG400018408	chr05:4316749-4319606	F97inoc	F97ctrol	OK	0.889786	0.0771944	-3.52689	4.25697	2.07e-05	0.00117453	yes
GO:0016866 GO:0030244	UDP-arabinopyranose mutase 2 n=1 Tax=Arabidopsis thaliana RepID=RGP2_ARATH Pfam=Reversibly glycosylated polypeptide	XLOC_044724	XLOC_044724	sci_locus_175382_iso_1_len_325_ver_2	chr13:4024070-4024395	F97inoc	F97ctrol	OK	1.62465	0.144411	-3.49188	3.07559	0.00210089	0.0349876	yes
GO:0020037	Cytochrome P450	XLOC_003381	XLOC_003381	PGSC0003DMG402021057	PGSC0003DMB000001387:3663-6436	F97inoc	F97ctrol	OK	0.383028	0.0345314	-3.47147	3.86222	0.000112362	0.0044032	yes
Not found	Calcium-binding protein	XLOC_016762	XLOC_016762	PGSC0003DMG400023027	chr04:47870935-47871901	F97inoc	F97ctrol	OK	11.5554	1.04266	-3.47022	6.00178	1.95e-09	4.62e-07	yes
GO:0048544	ATP binding protein	XLOC_022056	XLOC_022056	PGSC0003DMG401028902	chr06:34008161-34011125	F97inoc	F97ctrol	OK	0.650742	0.0592957	-3.45609	4.16089	3.17e-05	0.00164959	yes
GO:0055114	Bacterial-induced peroxidase	XLOC_013185	XLOC_013185	PGSC0003DMG400015801	chr03:19915428-19922726	F97inoc	F97ctrol	OK	0.887099	0.0814501	-3.44511	3.94111	8.11e-05	0.00340988	yes
Not found	Glutathione S-transferase MSR-1	XLOC_025027	XLOC_025027	PGSC0003DMG400000667	chr07:42501069-42502332	F97inoc	F97ctrol	OK	0.802845	0.0748594	-3.42287	3.00858	0.00262474	0.0408404	yes
Not found	Expressed gene of unknown function	XLOC_042027	XLOC_042027	sci_locus_87123_iso_1_len_690_ver_2	chr13:2286875-2287565	F97inoc	F97ctrol	OK	1.36467	0.128609	-3.40749	3.46419	0.000531828	0.0134834	yes
GO:0005875	Cytoplasmic dynein light chain	XLOC_024109	XLOC_024109	PGSC0003DMG400019247	chr07:51158451-51159753	F97inoc	F97ctrol	OK	0.648579	0.0611334	-3.40725	2.99485	0.00274579	0.0419427	yes
GO:0016021	Copper transporter 1	XLOC_021432	XLOC_021432	PGSC0003DMG400020829	chr06:608766-609361	F97inoc	F97ctrol	OK	0.865067	0.0840145	-3.3641	2.94954	0.00318246	0.0467241	yes
GO:0016021	ATCHX14	XLOC_021311	XLOC_021311	PGSC0003DMG400030375	chr06:52937507-52940568	F97inoc	F97ctrol	OK	0.15015	0.0146707	-3.35539	2.94191	0.00326198	0.0472793	yes
Not found	UPF0497 membrane protein 3	XLOC_010924	XLOC_010924	PGSC0003DMG400001337	chr02:44540059-44540947	F97inoc	F97ctrol	OK	15.0344	1.46928	-3.35508	5.79186	6.96e-09	1.43e-06	yes
GO:0043086	Xylem serine proteinase 1	XLOC_026574	XLOC_026574	PGSC0003DMG400022726	chr08:40475653-40477864	F97inoc	F97ctrol	OK	0.177373	0.0174591	-3.34473	2.93256	0.00336182	0.0481765	yes
Not found	60S ribosomal protein L39-1 n=3 Tax=Arabidopsis thaliana RepID=RL391_ARATH	XLOC_043546	XLOC_043546	sci_locus_175530_iso_1_len_295_ver_2	chr13:3279124-3279419	F97inoc	F97ctrol	OK	3.20859	0.321767	-3.31785	3.36396	0.000768336	0.0175457	yes
GO:0020037	CYP82C4	XLOC_036655	XLOC_036655	PGSC0003DMG400015421	chr12:54685302-54687781	F97inoc	F97ctrol	OK	29.5609	2.97727	-3.31163	7.78183	7.11e-15	5.64e-12	yes
GO:0009058	1-aminocyclopropane-1-carboxylate synthase 2	XLOC_007215	XLOC_007215	PGSC0003DMG400000193	chr01:65652950-65655894	F97inoc	F97ctrol	OK	9.09056	0.918619	-3.30683	6.62074	3.57e-11	1.25e-08	yes
GO:0048544	S-locus-specific glycoprotein S6	XLOC_030665	XLOC_030665	PGSC0003DMG400011251	chr10:926395-930147	F97inoc	F97ctrol	OK	9.49661	0.97203	-3.28834	7.13732	9.52e-13	4.58e-10	yes
Not found	Glutathione s-transferase	XLOC_036387	XLOC_036387	PGSC0003DMG400019956	chr12:45990027-45991976	F97inoc	F97ctrol	OK	3.52979	0.367966	-3.26194	4.63256	3.61e-06	0.000296357	yes
Not found	Putative uncharacterized protein n=1 Tax=Ricinus communis RepID=B9R9M5_RICCO	XLOC_044168	XLOC_044168	sci_locus_253_iso_2_len_721_ver_2	chr13:3674077-3674798	F97inoc	F97ctrol	OK	50.7647	5.34282	-3.24815	7.38651	1.51e-13	8.54e-11	yes
GO:0009055	Conserved gene of unknown function	XLOC_032481	XLOC_032481	PGSC0003DMG400008242	chr10:27544293-27545301	F97inoc	F97ctrol	OK	125.976	13.3446	-3.23882	8.38263	0	0	yes
GO:0005515	Hcr9-OR2A	XLOC_005918	XLOC_005918	PGSC0003DMG400010700	chr01:3669983-3672288	F97inoc	F97ctrol	OK	0.830262	0.0883485	-3.23229	3.89549	9.8e-05	0.00396784	yes
GO:0045449	Jasmonic acid 2	XLOC_035542	XLOC_035542	PGSC0003DMG400015342	chr12:822921-825609	F97inoc	F97ctrol	OK	62.2661	6.62762	-3.23188	8.69873	0	0	yes
GO:0055114	Aminoadipic semialdehyde synthase	XLOC_024509	XLOC_024509	PGSC0003DMG401015935	chr07:8299885-8306454	F97inoc	F97ctrol	OK	6.67725	0.71229	-3.22872	6.0822	1.19e-09	3.06e-07	yes
GO:0006468	Receptor kinase	XLOC_023012	XLOC_023012	PGSC0003DMG400011205	chr07:1183165-1186075	F97inoc	F97ctrol	OK	54.6653	5.85076	-3.22393	8.94	0	0	yes
GO:0045449	DNA binding protein	XLOC_005457	XLOC_005457	PGSC0003DMG400005101	chr01:76028149-76030185	F97inoc	F97ctrol	OK	38.0322	4.08768	-3.21786	7.62757	2.4e-14	1.69e-11	yes
GO:0004867	Proteinase inhibitor type-2 CEVI57	XLOC_013620	XLOC_013620	PGSC0003DMG400015290	chr03:37566736-37567718	F97inoc	F97ctrol	OK	38.916	4.22379	-3.20375	7.09827	1.26e-12	5.99e-10	yes
Not found	Gene of unknown function	XLOC_015538	XLOC_015538	PGSC0003DMG402007944	chr04:59859834-59860400	F97inoc	F97ctrol	OK	6.44043	0.699713	-3.20232	4.48745	7.21e-06	0.000518829	yes
GO:0016020	Multidrug resistance pump	XLOC_026591	XLOC_026591	PGSC0003DMG400022741	chr08:40769855-40771867	F97inoc	F97ctrol	OK	13.0522	1.42037	-3.19996	6.72787	1.72e-11	6.35e-09	yes
Not found	Low-temperature-induced 65 kDa protein	XLOC_013142	XLOC_013142	PGSC0003DMG400014293	chr03:18603025-18605854	F97inoc	F97ctrol	OK	0.18465	0.0201323	-3.19721	3.33322	0.00085847	0.0191091	yes
GO:0004869	Multicystatin	XLOC_021029	XLOC_021029	PGSC0003DMG400026899	chr06:47194136-47195745	F97inoc	F97ctrol	OK	3.76118	0.41259	-3.18841	5.08558	3.66e-07	4.51e-05	yes
Not found	DELLA protein RGL2	XLOC_020003	XLOC_020003	PGSC0003DMG400007285	chr06:3474906-3476748	F97inoc	F97ctrol	OK	0.478661	0.0526111	-3.18557	3.45876	0.000542665	0.0137144	yes
Not found	Proteinase inhibitor type-2 CEVI57	XLOC_011431	XLOC_011431	PGSC0003DMG400004549	chr03:16309539-16310084	F97inoc	F97ctrol	OK	49.9507	5.50992	-3.1804	6.75475	1.43e-11	5.41e-09	yes
Not found	Thaumatin	XLOC_036549	XLOC_036549	PGSC0003DMG400004259	chr12:52169461-52170332	F97inoc	F97ctrol	OK	5.01518	0.553581	-3.17944	4.81991	1.44e-06	0.000138992	yes
Not found	Putative uncharacterized protein n=1 Tax=Arabidopsis lyrata subsp. lyrata RepID=D7KLX3_ARALL	XLOC_039331	XLOC_039331	sci_locus_14523_iso_1_len_311_ver_2	chr13:601336-601647	F97inoc	F97ctrol	OK	5.46759	0.606629	-3.17202	3.78802	0.000151851	0.00550236	yes
Not found	Conserved gene of unknown function	XLOC_020819	XLOC_020819	PGSC0003DMG400016497	chr06:42634078-42635122	F97inoc	F97ctrol	OK	4.69263	0.520742	-3.17176	4.76349	1.9e-06	0.000175568	yes
GO:0005975	Endo-1,4-beta-xylanase A	XLOC_007926	XLOC_007926	PGSC0003DMG400006180	chr01:80226071-80228227	F97inoc	F97ctrol	OK	0.42011	0.0471953	-3.15405	3.18066	0.0014694	0.0274362	yes
Not found	Gene of unknown function	XLOC_017495	XLOC_017495	PGSC0003DMG400025109	chr05:1689810-1690959	F97inoc	F97ctrol	OK	12.9536	1.47147	-3.13803	4.70645	2.52e-06	0.000218663	yes
Not found	Flowering promoting factor-like 1 n=1 Tax=Nicotiana tabacum RepID=Q6RIB0_TOBAC	XLOC_043629	XLOC_043629	sci_locus_56039_iso_1_len_524_ver_2	chr13:3331493-3332017	F97inoc	F97ctrol	OK	15.8762	1.80601	-3.13599	5.41811	6.02e-08	9.62e-06	yes
GO:0016021	Sodium/potassium/calcium exchanger 6	XLOC_022988	XLOC_022988	PGSC0003DMG400011226	chr07:643227-644433	F97inoc	F97ctrol	OK	4.20585	0.478972	-3.13438	4.88541	1.03e-06	0.000105347	yes
Not found	Major pollen allergen Ory s 1	XLOC_027567	XLOC_027567	PGSC0003DMG400001848	chr08:36875095-36876970	F97inoc	F97ctrol	OK	0.493123	0.0565282	-3.1249	3.14882	0.00163933	0.0294652	yes
GO:0009415	Dehydrin DH2a	XLOC_003460	XLOC_003460	PGSC0003DMG400034095	PGSC0003DMB000001601:3262-4852	F97inoc	F97ctrol	OK	3.05448	0.352571	-3.11494	4.40558	1.06e-05	0.000706511	yes
Not found	Gene of unknown function	XLOC_035502	XLOC_035502	PGSC0003DMG400015401	chr12:293819-294180	F97inoc	F97ctrol	OK	18.3587	2.12159	-3.11325	4.95807	7.12e-07	7.79e-05	yes
Not found	Major pollen allergen Ory s 1	XLOC_025617	XLOC_025617	PGSC0003DMG400020497	chr08:1155037-1159487	F97inoc	F97ctrol	OK	12.6749	1.49523	-3.08353	6.1135	9.75e-10	2.58e-07	yes
Not found	60S ribosomal protein L18a-2 n=2 Tax=Arabidopsis RepID=R18A2_ARATH Pfam=Ribosomal L18ae/LX protein domain	XLOC_044804	XLOC_044804	sci_locus_174330_iso_1_len_689_ver_2	chr13:4078862-4079551	F97inoc	F97ctrol	OK	4.36372	0.515219	-3.0823	4.30395	1.68e-05	0.00101247	yes
GO:0005975	Glucan endo-1,3-beta-D-glucosidase	XLOC_032840	XLOC_032840	PGSC0003DMG400029830	chr10:44922667-44924039	F97inoc	F97ctrol	OK	13.6496	1.61686	-3.07759	6.47023	9.79e-11	3.2e-08	yes
GO:0006468	Serine-threonine protein kinase, plant-type	XLOC_010259	XLOC_010259	PGSC0003DMG400028461	chr02:30075947-30078833	F97inoc	F97ctrol	OK	0.634497	0.0751757	-3.07728	3.92256	8.76e-05	0.00364005	yes
GO:0005634	D6-type cyclin	XLOC_008822	XLOC_008822	PGSC0003DMG400022397	chr02:33542835-33545264	F97inoc	F97ctrol	OK	1.96593	0.233938	-3.07101	4.50495	6.64e-06	0.000485554	yes
GO:0048046	Xyloglucan endotransglucosylase-hydrolase XTH6	XLOC_001634	XLOC_001634	PGSC0003DMG400014024	PGSC0003DMB000000598:262387-263804	F97inoc	F97ctrol	OK	3.74121	0.445675	-3.06944	4.39255	1.12e-05	0.000731676	yes
Not found	Conserved gene of unknown function	XLOC_029538	XLOC_029538	PGSC0003DMG400002724	chr09:8296903-8297732	F97inoc	F97ctrol	OK	1.5514	0.184949	-3.06837	3.83832	0.000123881	0.00470364	yes
GO:0055114	Alpha-DOX1	XLOC_010984	XLOC_010984	PGSC0003DMG400000505	chr02:45315656-45319453	F97inoc	F97ctrol	OK	26.4969	3.19513	-3.05188	7.73662	1.02e-14	7.72e-12	yes
GO:0016020	Transferase, transferring glycosyl groups	XLOC_024891	XLOC_024891	PGSC0003DMG400002423	chr07:37531539-37532127	F97inoc	F97ctrol	OK	33.4914	4.04523	-3.0495	6.31824	2.65e-10	7.92e-08	yes
Not found	Auxin-induced SAUR	XLOC_033303	XLOC_033303	PGSC0003DMG400013315	chr11:2633205-2633711	F97inoc	F97ctrol	OK	2.94725	0.359104	-3.03689	3.55753	0.000374358	0.0105438	yes
Not found	Chloroplast small heat shock protein class I	XLOC_028493	XLOC_028493	PGSC0003DMG400011627	chr09:27885545-27886380	F97inoc	F97ctrol	OK	1.02763	0.125249	-3.03644	3.44888	0.000562914	0.0140582	yes
Not found	Hydrogen peroxide-induced 1	XLOC_022580	XLOC_022580	PGSC0003DMG400027031	chr06:47760730-47761800	F97inoc	F97ctrol	OK	0.84146	0.102757	-3.03365	3.04835	0.00230098	0.0375129	yes
Not found	Polyprotein, putative n=1 Tax=Solanum demissum RepID=Q6L4B3_SOLDE	XLOC_039654	XLOC_039654	sci_locus_45202_iso_1_len_1372_ver_2	chr13:816637-818009	F97inoc	F97ctrol	OK	1.42096	0.17367	-3.03245	3.8613	0.000112783	0.00440883	yes
Not found	Conserved gene of unknown function	XLOC_022100	XLOC_022100	PGSC0003DMG400016351	chr06:35048303-35048811	F97inoc	F97ctrol	OK	2.5354	0.318756	-2.99169	3.3163	0.000912166	0.0199133	yes
Not found	Small heat-shock protein	XLOC_037870	XLOC_037870	PGSC0003DMG400028624	chr12:47406845-47408147	F97inoc	F97ctrol	OK	1.96039	0.246477	-2.99162	3.95719	7.58e-05	0.0032486	yes
GO:0007205	Diacylglycerol kinase, alpha	XLOC_037253	XLOC_037253	PGSC0003DMG400019023	chr12:7096006-7101538	F97inoc	F97ctrol	OK	3.10489	0.390982	-2.98937	4.77716	1.78e-06	0.000165169	yes
GO:0050660	Nectarin 5	XLOC_020690	XLOC_020690	PGSC0003DMG400031325	chr06:39457609-39458988	F97inoc	F97ctrol	OK	4.44528	0.56324	-2.98045	5.01461	5.31e-07	6.17e-05	yes
Not found	Conserved gene of unknown function	XLOC_012735	XLOC_012735	PGSC0003DMG400001174	chr03:2116791-2119780	F97inoc	F97ctrol	OK	5.59542	0.709513	-2.97935	4.64908	3.33e-06	0.000277045	yes
Not found	Conserved gene of unknown function	XLOC_026021	XLOC_026021	PGSC0003DMG400012993	chr08:21964910-21965727	F97inoc	F97ctrol	OK	13.217	1.67657	-2.97881	5.76981	7.94e-09	1.61e-06	yes
GO:0020037	Cytochrome P450 92B1	XLOC_015291	XLOC_015291	PGSC0003DMG400018064	chr04:53002342-53004236	F97inoc	F97ctrol	OK	0.899624	0.114433	-2.97481	3.77599	0.000159376	0.00569696	yes
GO:0050660	Conserved gene of unknown function	XLOC_020689	XLOC_020689	PGSC0003DMG400031326	chr06:39450771-39452601	F97inoc	F97ctrol	OK	8.91521	1.14396	-2.96223	6.1476	7.87e-10	2.12e-07	yes
Not found	Gene of unknown function	XLOC_030413	XLOC_030413	PGSC0003DMG400017269	chr09:48458228-48459042	F97inoc	F97ctrol	OK	1.08795	0.142367	-2.93393	3.15907	0.00158273	0.0288233	yes
Not found	Small heat shock protein	XLOC_019095	XLOC_019095	PGSC0003DMG400011977	chr05:11132855-11135662	F97inoc	F97ctrol	OK	0.7624	0.100758	-2.91965	3.14094	0.00168408	0.0299958	yes
GO:0020037	Cytochrome P450 hydroxylase	XLOC_023800	XLOC_023800	PGSC0003DMG400028953	chr07:44070433-44072179	F97inoc	F97ctrol	OK	2.94445	0.390738	-2.91372	4.77697	1.78e-06	0.000165169	yes
Not found	Putative uncharacterized protein n=1 Tax=Vitis vinifera RepID=A5ALL8_VITVI	XLOC_042004	XLOC_042004	sci_locus_14909_iso_1_len_618_ver_2	chr13:2275612-2276230	F97inoc	F97ctrol	OK	1.62465	0.216616	-2.90692	3.21368	0.00131045	0.0256223	yes
Not found	RAP2.6-like protein n=1 Tax=Solanum lycopersicum RepID=E1U2K8_SOLLC	XLOC_043892	XLOC_043892	sci_locus_1040_iso_3_len_679_ver_2	chr13:3499274-3499953	F97inoc	F97ctrol	OK	81.6503	10.8887	-2.90662	7.27854	3.38e-13	1.76e-10	yes
GO:0006468	Receptor-kinase	XLOC_015931	XLOC_015931	PGSC0003DMG400011509	chr04:3722766-3725937	F97inoc	F97ctrol	OK	0.389883	0.0521074	-2.90348	3.31848	0.000905076	0.0198113	yes
Not found	Heat-shock protein	XLOC_012196	XLOC_012196	PGSC0003DMG400024476	chr03:39570015-39571014	F97inoc	F97ctrol	OK	2.09877	0.282318	-2.89415	4.06323	4.84e-05	0.0023334	yes
GO:0048046	Xyloglucan endotransglucosylase/hydrolase 9	XLOC_023108	XLOC_023108	PGSC0003DMG402018740	chr07:3474118-3476006	F97inoc	F97ctrol	OK	3.01512	0.405922	-2.89294	4.34537	1.39e-05	0.000870484	yes
Not found	Trypsin and protease inhibitor	XLOC_040135	XLOC_040135	sci_locus_30986_iso_1_len_1653_ver_2	chr13:1111977-1113630	F97inoc	F97ctrol	OK	0.784686	0.106158	-2.8859	3.4609	0.000538371	0.0136167	yes
Not found	Uncharacterized protein (Fragment) n=1 Tax=Glycine max RepID=I1KLX6_SOYBN	XLOC_041951	XLOC_041951	sci_locus_29610_iso_3_len_620_ver_2	chr13:2240639-2241259	F97inoc	F97ctrol	OK	114.285	15.6753	-2.86607	7.43487	1.05e-13	6.15e-11	yes
GO:0005618	Pectinesterase-3	XLOC_015653	XLOC_015653	PGSC0003DMG400003687	chr04:62026396-62028743	F97inoc	F97ctrol	OK	15.9849	2.19412	-2.865	5.84222	5.15e-09	1.09e-06	yes
Not found	Ring finger protein	XLOC_012682	XLOC_012682	PGSC0003DMG400036247	chr03:784456-785101	F97inoc	F97ctrol	OK	0.733615	0.101077	-2.85956	2.93776	0.00330592	0.0477635	yes
Not found	Protein binding protein, putative n=1 Tax=Ricinus communis RepID=B9RAQ1_RICCO Pfam=BTB/POZ domain	XLOC_040850	XLOC_040850	sci_locus_62533_iso_1_len_650_ver_2	chr13:1550211-1550861	F97inoc	F97ctrol	OK	12.4001	1.71184	-2.85673	5.07776	3.82e-07	4.68e-05	yes
GO:0016020	Metal tolerance protein	XLOC_038351	XLOC_038351	PGSC0003DMG400004287	chr12:59070342-59073005	F97inoc	F97ctrol	OK	77.0665	10.6559	-2.85445	7.83967	4.44e-15	3.81e-12	yes
GO:0006468	Serine-threonine protein kinase, plant-type	XLOC_009626	XLOC_009626	PGSC0003DMG400017864	chr02:7363516-7367206	F97inoc	F97ctrol	OK	5.10501	0.705872	-2.85443	5.93031	3.02e-09	6.77e-07	yes
GO:0004866	Miraculin	XLOC_011621	XLOC_011621	PGSC0003DMG400010148	chr03:20877974-20879293	F97inoc	F97ctrol	OK	61.3838	8.497	-2.85283	7.07852	1.46e-12	6.61e-10	yes
GO:0045454	Glutaredoxin, grx	XLOC_028865	XLOC_028865	PGSC0003DMG400011380	chr09:44310287-44311004	F97inoc	F97ctrol	OK	1.31358	0.181941	-2.85196	3.1477	0.00164562	0.0295615	yes
GO:0009055	Conserved gene of unknown function	XLOC_005568	XLOC_005568	PGSC0003DMG401025807	chr01:77675152-77682904	F97inoc	F97ctrol	OK	195.578	27.0929	-2.85176	7.95173	1.78e-15	1.66e-12	yes
Not found	E3 ubiquitin-protein ligase RMA1H1	XLOC_036999	XLOC_036999	PGSC0003DMG400007929	chr12:1715661-1716535	F97inoc	F97ctrol	OK	34.2294	4.75073	-2.84901	6.59547	4.24e-11	1.45e-08	yes
GO:0004553	Glucan endo-1,3-beta-glucosidase, putative n=1 Tax=Ricinus communis RepID=B9S109_RICCO Pfam=Glycosyl hydrolases family 17	XLOC_039539	XLOC_039539	sci_locus_13527_iso_1_len_807_ver_2	chr13:735848-736655	F97inoc	F97ctrol	OK	11.7959	1.6379	-2.84837	5.25893	1.45e-07	2.04e-05	yes
GO:0055114	Laccase	XLOC_016990	XLOC_016990	PGSC0003DMG400021966	chr04:55290804-55294073	F97inoc	F97ctrol	OK	18.1825	2.52861	-2.84613	6.72029	1.81e-11	6.62e-09	yes
Not found	Putative uncharacterized protein (Fragment) n=2 Tax=Vitis vinifera RepID=F6HJV2_VITVI	XLOC_039366	XLOC_039366	sci_locus_50098_iso_1_len_264_ver_2	chr13:624234-624498	F97inoc	F97ctrol	OK	164.395	22.98	-2.83871	6.81321	9.54e-12	3.83e-09	yes
Not found	Conserved gene of unknown function	XLOC_017816	XLOC_017816	PGSC0003DMG400018614	chr05:9760319-9762350	F97inoc	F97ctrol	OK	7.10039	0.994157	-2.83635	5.44069	5.31e-08	8.6e-06	yes
GO:0016020	Heparanase	XLOC_018640	XLOC_018640	PGSC0003DMG400028325	chr05:324854-327814	F97inoc	F97ctrol	OK	2.78628	0.391717	-2.83046	4.50166	6.74e-06	0.000491991	yes
Not found	Putative uncharacterized protein n=1 Tax=Vitis vinifera RepID=A5AT04_VITVI	XLOC_046940	XLOC_046940	sci_locus_15892_iso_3_len_751_ver_2	chr13:5466104-5466855	F97inoc	F97ctrol	OK	3.55106	0.500675	-2.8263	3.96525	7.33e-05	0.00317503	yes
GO:0048544	Conserved gene of unknown function	XLOC_030700	XLOC_030700	PGSC0003DMG400024998	chr10:1649831-1654384	F97inoc	F97ctrol	OK	15.5357	2.21914	-2.80751	6.9004	5.19e-12	2.17e-09	yes
GO:0006355	DRE binding protein 1	XLOC_015547	XLOC_015547	PGSC0003DMG400007951	chr04:60023392-60024184	F97inoc	F97ctrol	OK	180.6	25.8316	-2.80559	7.8998	2.78e-15	2.45e-12	yes
GO:0020037	Conserved gene of unknown function	XLOC_003380	XLOC_003380	PGSC0003DMG400021056	PGSC0003DMB000001387:2189-3186	F97inoc	F97ctrol	OK	7.02738	1.00626	-2.80398	4.69502	2.67e-06	0.000229943	yes
GO:0008191	Metallocarboxypeptidase inhibitor	XLOC_024369	XLOC_024369	PGSC0003DMG400030731	chr07:2954789-2956318	F97inoc	F97ctrol	OK	23.5751	3.39957	-2.79384	5.68473	1.31e-08	2.52e-06	yes
Not found	F-box and wd40 domain protein	XLOC_011789	XLOC_011789	PGSC0003DMG400022914	chr03:25441291-25443591	F97inoc	F97ctrol	OK	0.787821	0.113628	-2.79355	3.59806	0.000320597	0.00942259	yes
Not found	Rnf5	XLOC_036995	XLOC_036995	PGSC0003DMG400007928	chr12:1672414-1673280	F97inoc	F97ctrol	OK	17.2265	2.48675	-2.7923	5.73764	9.6e-09	1.92e-06	yes
GO:0006468	Receptor ser thr protein kinase	XLOC_027886	XLOC_027886	PGSC0003DMG400008493	chr09:165910-171841	F97inoc	F97ctrol	OK	54.1754	7.82265	-2.79191	7.29505	2.99e-13	1.58e-10	yes
Not found	Miraculin-like protein n=1 Tax=Nicotiana benthamiana RepID=F2VJF4_NICBE Pfam=Trypsin and protease inhibitor	XLOC_041010	XLOC_041010	sci_locus_4945_iso_1_len_1176_ver_2	chr13:1649981-1651157	F97inoc	F97ctrol	OK	51.1146	7.39731	-2.78866	7.14866	8.76e-13	4.28e-10	yes
GO:0009055	Conserved gene of unknown function	XLOC_005569	XLOC_005569	PGSC0003DMG402025807	chr01:77685018-77685762	F97inoc	F97ctrol	OK	204.825	29.6857	-2.78655	7.78324	7.11e-15	5.64e-12	yes
GO:0006468	Receptor-like kinase CHRK1	XLOC_023061	XLOC_023061	PGSC0003DMG400037480	chr07:2053139-2055312	F97inoc	F97ctrol	OK	1.17558	0.171853	-2.77413	3.50812	0.000451282	0.0119084	yes
Not found	40S ribosomal protein S23-2 n=2 Tax=Arabidopsis RepID=RS232_ARATH Pfam=Ribosomal protein S12/S23	XLOC_043549	XLOC_043549	sci_locus_26770_iso_1_len_350_ver_2	chr13:3280110-3280460	F97inoc	F97ctrol	OK	2.72179	0.399173	-2.76947	3.04746	0.00230787	0.0375867	yes
Not found	Protein kinase domain	XLOC_046198	XLOC_046198	sci_locus_24001_iso_1_len_1311_ver_2	chr13:4981584-4982895	F97inoc	F97ctrol	OK	16.4579	2.41504	-2.76866	6.05061	1.44e-09	3.61e-07	yes
Not found	Conserved gene of unknown function	XLOC_005072	XLOC_005072	PGSC0003DMG400019443	chr01:68266396-68267868	F97inoc	F97ctrol	OK	0.917011	0.136807	-2.7448	3.3414	0.00083358	0.0187656	yes
Not found	F-box and wd40 domain protein	XLOC_001030	XLOC_001030	PGSC0003DMG400001922	PGSC0003DMB000000431:154049-155922	F97inoc	F97ctrol	OK	1.3094	0.19549	-2.74375	3.83295	0.000126615	0.00477798	yes
GO:0045454	Glutaredoxin family protein	XLOC_014434	XLOC_014434	PGSC0003DMG400016033	chr04:6029872-6030581	F97inoc	F97ctrol	OK	1.12245	0.167684	-2.74284	3.01703	0.00255268	0.0403171	yes
Not found	Conserved gene of unknown function	XLOC_035787	XLOC_035787	PGSC0003DMG400008737	chr12:6514768-6516469	F97inoc	F97ctrol	OK	8.23789	1.23455	-2.73829	4.84564	1.26e-06	0.000125972	yes
Not found	Gene of unknown function	XLOC_037654	XLOC_037654	PGSC0003DMG401023109	chr12:34142362-34150615	F97inoc	F97ctrol	OK	0.351797	0.0528662	-2.73432	3.31762	0.000907882	0.0198422	yes
GO:0005515	Hcr2-0B	XLOC_036874	XLOC_036874	PGSC0003DMG400023864	chr12:58629705-58632695	F97inoc	F97ctrol	OK	1.85628	0.279238	-2.73285	4.51451	6.35e-06	0.000469567	yes
GO:0006468	Receptor protein kinase	XLOC_026020	XLOC_026020	PGSC0003DMG400012992	chr08:21940518-21943413	F97inoc	F97ctrol	OK	2.22934	0.335746	-2.73117	4.67733	2.91e-06	0.000246007	yes
Not found	Flowering promoting factor-like 1	XLOC_006710	XLOC_006710	PGSC0003DMG400011346	chr01:51273552-51274133	F97inoc	F97ctrol	OK	7.60019	1.14549	-2.73007	4.39861	1.09e-05	0.000720458	yes
GO:0016787	Nucleotide pyrophosphatase/phosphodiesterase	XLOC_004567	XLOC_004567	PGSC0003DMG400017958	chr01:57113275-57122391	F97inoc	F97ctrol	OK	16.0808	2.42373	-2.73004	6.45543	1.08e-10	3.48e-08	yes
GO:0008152	2-Hydroxyisoflavanone dehydratase	XLOC_030262	XLOC_030262	PGSC0003DMG400031849	chr09:45011918-45013202	F97inoc	F97ctrol	OK	0.549129	0.0829402	-2.727	2.91383	0.00357027	0.0499059	yes
Not found	Conserved gene of unknown function	XLOC_026653	XLOC_026653	PGSC0003DMG400044958	chr08:42160088-42160835	F97inoc	F97ctrol	OK	1.6998	0.260559	-2.70568	3.4795	0.000502354	0.012964	yes
GO:0055114	Alpha-DOX2	XLOC_010982	XLOC_010982	PGSC0003DMG402000506	chr02:45271088-45276294	F97inoc	F97ctrol	OK	0.492239	0.0767355	-2.68139	3.29668	0.000978344	0.020842	yes
GO:0009538	PSI-H	XLOC_020826	XLOC_020826	PGSC0003DMG400016504	chr06:42828216-42830000	F97inoc	F97ctrol	OK	1.33362	0.208568	-2.67675	3.2541	0.00113753	0.0230866	yes
Not found	UPI000233D589 related cluster n=1 Tax=unknown RepID=UPI000233D589	XLOC_039073	XLOC_039073	sci_locus_87158_iso_1_len_404_ver_2	chr13:435506-435910	F97inoc	F97ctrol	OK	2.18119	0.341229	-2.67631	2.93525	0.00333279	0.0479337	yes
GO:0006468	Receptor protein kinase	XLOC_016895	XLOC_016895	PGSC0003DMG400006364	chr04:52748284-52750901	F97inoc	F97ctrol	OK	1.07414	0.168736	-2.67034	3.86599	0.000110641	0.00434112	yes
GO:0004869	Multicystatin	XLOC_022692	XLOC_022692	PGSC0003DMG400005950	chr06:49745090-49748796	F97inoc	F97ctrol	OK	12.9293	2.05616	-2.65262	6.16805	6.91e-10	1.89e-07	yes
Not found	Thioredoxin peroxidase 1 n=1 Tax=Solanum tuberosum RepID=G8Z0F8_SOLTU Pfam=Redoxin	XLOC_038426	XLOC_038426	sci_locus_174522_iso_1_len_458_ver_2	chr13:52942-53400	F97inoc	F97ctrol	OK	2.18406	0.347637	-2.65136	3.00453	0.00265991	0.0412663	yes
Not found	Major pollen allergen Ory s 1	XLOC_026446	XLOC_026446	PGSC0003DMG400026220	chr08:37920003-37923049	F97inoc	F97ctrol	OK	367.993	58.7452	-2.64714	7.93438	2.22e-15	2.01e-12	yes
Not found	YUP8H12R.21 protein	XLOC_025454	XLOC_025454	PGSC0003DMG400038913	chr07:51547716-51548670	F97inoc	F97ctrol	OK	1.47464	0.235807	-2.64468	3.21222	0.00131714	0.0256223	yes
GO:0004867	Protein Z	XLOC_017188	XLOC_017188	PGSC0003DMG400011683	chr04:60940890-60943379	F97inoc	F97ctrol	OK	1.27377	0.204049	-2.64212	3.56483	0.000364093	0.0103188	yes
Not found	Putative uncharacterized protein n=1 Tax=Solanum lycopersicum RepID=B1N667_SOLLC	XLOC_045605	XLOC_045605	sci_locus_104025_iso_2_len_650_ver_2	chr13:4600574-4601224	F97inoc	F97ctrol	OK	1.48806	0.239633	-2.63454	2.98377	0.00284721	0.0432215	yes
GO:0005634	MADS9 protein	XLOC_031563	XLOC_031563	PGSC0003DMG400023729	chr10:45102788-45105691	F97inoc	F97ctrol	OK	1.08341	0.175667	-2.62466	3.17879	0.00147894	0.0275981	yes
GO:0006629	GDSL esterase/lipase	XLOC_035585	XLOC_035585	PGSC0003DMG400007815	chr12:1866472-1869718	F97inoc	F97ctrol	OK	227.101	37.2372	-2.60852	7.66022	1.87e-14	1.35e-11	yes
Not found	Putative uncharacterized protein orf103a n=1 Tax=Nicotiana tabacum RepID=Q5M9Z1_TOBAC	XLOC_039398	XLOC_039398	sci_locus_34541_iso_1_len_753_ver_2	chr13:643224-643977	F97inoc	F97ctrol	OK	1.78561	0.294243	-2.60134	3.21083	0.00132351	0.0257105	yes
Not found	Sigma factor sigb regulation protein rsbq	XLOC_009231	XLOC_009231	PGSC0003DMG400024945	chr02:41589500-41591068	F97inoc	F97ctrol	OK	54.7642	9.11404	-2.58707	6.75635	1.42e-11	5.41e-09	yes
GO:0020037	Cytochrome P450	XLOC_013132	XLOC_013132	PGSC0003DMG400014302	chr03:18379586-18382983	F97inoc	F97ctrol	OK	1.55286	0.262245	-2.56594	3.81296	0.000137311	0.005073	yes
GO:0005634	AT-HSFB3 (Arabidopsis thaliana heat shock transcription factor B3)	XLOC_031530	XLOC_031530	PGSC0003DMG401008167	chr10:44503284-44505568	F97inoc	F97ctrol	OK	1.65407	0.281243	-2.55613	3.63728	0.000275535	0.00849199	yes
GO:0019752	Glutamate decarboxylase 4a	XLOC_003492	XLOC_003492	PGSC0003DMG400002473	PGSC0003DMB000001795:506-1390	F97inoc	F97ctrol	OK	125.717	21.4833	-2.5489	6.59307	4.31e-11	1.45e-08	yes
Not found	RCG54054	XLOC_016603	XLOC_016603	PGSC0003DMG400016931	chr04:41816711-41822347	F97inoc	F97ctrol	OK	2.41734	0.414209	-2.54499	4.73389	2.2e-06	0.000196391	yes
Not found	Gene of unknown function	XLOC_014430	XLOC_014430	PGSC0003DMG400010760	chr04:5934248-5935303	F97inoc	F97ctrol	OK	71.0964	12.3597	-2.52413	6.45474	1.08e-10	3.48e-08	yes
Not found	Transferase, transferring glycosyl groups	XLOC_036619	XLOC_036619	PGSC0003DMG400011541	chr12:54050564-54054272	F97inoc	F97ctrol	OK	1.07655	0.188703	-2.51223	3.84008	0.000122993	0.00468112	yes
GO:0008152	UDP-glucosyltransferase	XLOC_035737	XLOC_035737	PGSC0003DMG400028806	chr12:5798483-5801689	F97inoc	F97ctrol	OK	11.437	2.01946	-2.50166	5.41607	6.09e-08	9.62e-06	yes
Not found	Non-specific lipid-transfer protein	XLOC_002386	XLOC_002386	PGSC0003DMG400011949	PGSC0003DMB000000773:106162-107616	F97inoc	F97ctrol	OK	4.62423	0.817148	-2.50054	4.36674	1.26e-05	0.000803836	yes
GO:0005975	Receptor-like kinase CHRK1	XLOC_023062	XLOC_023062	PGSC0003DMG400003191	chr07:2066959-2068066	F97inoc	F97ctrol	OK	1.50014	0.265637	-2.49757	3.34365	0.000826834	0.0186402	yes
GO:0005975	Cellulase containing protein	XLOC_038050	XLOC_038050	PGSC0003DMG400008553	chr12:53151903-53157944	F97inoc	F97ctrol	OK	507.568	89.9236	-2.49683	7.47182	7.9e-14	4.92e-11	yes
Not found	Glycosyltransferase	XLOC_017001	XLOC_017001	PGSC0003DMG401030822	chr04:55870875-55871929	F97inoc	F97ctrol	OK	1.24691	0.220969	-2.49644	3.06348	0.00218779	0.0360786	yes
Not found	Glutathione S-transferase T1	XLOC_006959	XLOC_006959	PGSC0003DMG400025242	chr01:59442368-59450084	F97inoc	F97ctrol	OK	1.59443	0.282839	-2.49499	3.54148	0.000397886	0.0109253	yes
Not found	Conserved gene of unknown function	XLOC_033377	XLOC_033377	PGSC0003DMG401016146	chr11:4074133-4082714	F97inoc	F97ctrol	OK	6.83837	1.21385	-2.49406	3.99655	6.43e-05	0.00288562	yes
Not found	Gene of unknown function	XLOC_007692	XLOC_007692	PGSC0003DMG400005122	chr01:76054055-76055189	F97inoc	F97ctrol	OK	0.859713	0.152997	-2.49035	3.00459	0.00265943	0.0412663	yes
GO:0005634	BTB/POZ domain-containing protein	XLOC_021121	XLOC_021121	PGSC0003DMG401026984	chr06:48654453-48659335	F97inoc	F97ctrol	OK	14.6681	2.61486	-2.48788	5.75802	8.51e-09	1.72e-06	yes
GO:0005634	Homeodomain leucine-zipper 1	XLOC_010734	XLOC_010734	PGSC0003DMG400021423	chr02:40796850-40798202	F97inoc	F97ctrol	OK	66.2324	11.8689	-2.48035	6.8543	7.17e-12	2.95e-09	yes
GO:0016020	Pyrophosphate-energized vacuolar membrane proton pump	XLOC_007457	XLOC_007457	PGSC0003DMG400002775	chr01:70995335-71000001	F97inoc	F97ctrol	OK	14.691	2.63396	-2.47963	6.07508	1.24e-09	3.12e-07	yes
GO:0005985	Sucrose-phosphate synthase isoform B	XLOC_029154	XLOC_029154	PGSC0003DMG400026428	chr09:51280329-51289317	F97inoc	F97ctrol	OK	2.63869	0.474349	-2.4758	4.98529	6.19e-07	7.06e-05	yes
Not found	Ethylene-induced esterase	XLOC_002337	XLOC_002337	PGSC0003DMG400013101	PGSC0003DMB000000764:2966-8600	F97inoc	F97ctrol	OK	1.21346	0.21822	-2.47527	3.39147	0.000695192	0.0162929	yes
Not found	Lipid binding protein, putative n=1 Tax=Ricinus communis RepID=B9S7C4_RICCO	XLOC_043359	XLOC_043359	sci_locus_57525_iso_1_len_447_ver_2	chr13:3170659-3171106	F97inoc	F97ctrol	OK	9.61952	1.73328	-2.47246	4.00038	6.32e-05	0.00285138	yes
Not found	GTP binding protein	XLOC_037992	XLOC_037992	PGSC0003DMG400005002	chr12:51324363-51325535	F97inoc	F97ctrol	OK	87.5289	15.8587	-2.46449	6.70905	1.96e-11	7.07e-09	yes
GO:0016491	1-aminocyclopropane-1-carboxylate oxidase	XLOC_011676	XLOC_011676	PGSC0003DMG400000582	chr03:22297484-22308233	F97inoc	F97ctrol	OK	79.2996	14.4209	-2.45915	7.22842	4.89e-13	2.42e-10	yes
Not found	Conserved gene of unknown function	XLOC_009028	XLOC_009028	PGSC0003DMG400003663	chr02:38242804-38247886	F97inoc	F97ctrol	OK	39.7249	7.2469	-2.45461	7.04794	1.82e-12	8.01e-10	yes
Not found	Ribosomal protein L22p/L17e	XLOC_046185	XLOC_046185	sci_locus_174839_iso_1_len_427_ver_2	chr13:4972181-4972608	F97inoc	F97ctrol	OK	4.10837	0.749839	-2.45391	3.25239	0.00114438	0.0232108	yes
GO:0005975	Receptor-like kinase CHRK1	XLOC_023063	XLOC_023063	PGSC0003DMG400003192	chr07:2076397-2079176	F97inoc	F97ctrol	OK	2.83121	0.517682	-2.45128	3.85349	0.000116447	0.00451048	yes
GO:0005975	Acidic class II 1,3-beta-glucanase	XLOC_003697	XLOC_003697	PGSC0003DMG401010492,PGSC0003DMG402010492	chr01:4229393-4239369	F97inoc	F97ctrol	OK	12.1949	2.23194	-2.4499	5.21315	1.86e-07	2.51e-05	yes
GO:0043086	P69E protein	XLOC_026567	XLOC_026567	PGSC0003DMG400044171	chr08:40398646-40400890	F97inoc	F97ctrol	OK	4.11591	0.757719	-2.44148	4.79428	1.63e-06	0.000154231	yes
Not found	S2 self-incompatibility locus-linked pollen 3.2 protein	XLOC_005936	XLOC_005936	PGSC0003DMG400004429	chr01:4311271-4317297	F97inoc	F97ctrol	OK	2.06172	0.382221	-2.43137	3.6758	0.000237107	0.00760229	yes
GO:0019752	Aromatic amino acid decarboxylase 1B	XLOC_027407	XLOC_027407	PGSC0003DMG400010839	chr08:31855180-31860087	F97inoc	F97ctrol	OK	1.91382	0.355969	-2.42664	3.58882	0.00033218	0.00970909	yes
Not found	Serine-threonine protein kinase, plant-type	XLOC_005532	XLOC_005532	PGSC0003DMG400025939	chr01:77099643-77100934	F97inoc	F97ctrol	OK	90.5525	16.8464	-2.42631	6.77163	1.27e-11	4.93e-09	yes
Not found	Expressed gene of unknown function	XLOC_039144	XLOC_039144	sci_locus_31396_iso_1_len_267_ver_2	chr13:480598-480865	F97inoc	F97ctrol	OK	18.8752	3.51162	-2.42629	4.0435	5.27e-05	0.00249851	yes
GO:0003950	Conserved gene of unknown function	XLOC_017773	XLOC_017773	PGSC0003DMG400013481	chr05:8368990-8372789	F97inoc	F97ctrol	OK	1.54165	0.287754	-2.42157	3.58033	0.000343166	0.00990252	yes
Not found	3-ketoacyl-CoA thiolase 5, peroxisomal n=2 Tax=Arabidopsis thaliana RepID=THIK5_ARATH Pfam=Thiolase, C-terminal domain, Thiolase, N-terminal domain	XLOC_038798	XLOC_038798	sci_locus_40613_iso_1_len_1495_ver_2	chr13:261004-262499	F97inoc	F97ctrol	OK	1.39024	0.260295	-2.41711	3.38313	0.000716653	0.0166408	yes
Not found	Phosphoglycerate/bisphosphoglycerate mutase family protein	XLOC_005135	XLOC_005135	PGSC0003DMG401028570	chr01:69249372-69251612	F97inoc	F97ctrol	OK	2.56361	0.480022	-2.41701	3.82622	0.000130129	0.00486518	yes
Not found	DR1	XLOC_012232	XLOC_012232	PGSC0003DMG402024603	chr03:40174065-40177629	F97inoc	F97ctrol	OK	1.1983	0.225692	-2.40856	2.9809	0.00287403	0.0434732	yes
Not found	Phosphoglycerate/bisphosphoglycerate mutase	XLOC_005139	XLOC_005139	PGSC0003DMG402028570	chr01:69267790-69269682	F97inoc	F97ctrol	OK	4.80349	0.904854	-2.40833	4.37913	1.19e-05	0.000768739	yes
GO:0045449	Basic helix-loop-helix (bHLH) family protein	XLOC_017868	XLOC_017868	PGSC0003DMG400017440	chr05:11542397-11544918	F97inoc	F97ctrol	OK	5.9402	1.12558	-2.39984	4.35694	1.32e-05	0.000833959	yes
GO:0004866	Nb cell deth marker	XLOC_011602	XLOC_011602	PGSC0003DMG400010131	chr03:20393266-20394022	F97inoc	F97ctrol	OK	24.6362	4.68332	-2.39518	5.34319	9.13e-08	1.42e-05	yes
GO:0005975	Acidic class II 1,3-beta-glucanase	XLOC_003699	XLOC_003699	PGSC0003DMG400010490	chr01:4252722-4253581	F97inoc	F97ctrol	OK	15.5858	2.9637	-2.39476	4.89775	9.69e-07	0.00010056	yes
GO:0006355	AP2/ERF domain-containing transcription factor	XLOC_015271	XLOC_015271	PGSC0003DMG400019693	chr04:52117892-52119904	F97inoc	F97ctrol	OK	161.522	30.7786	-2.39173	7.05368	1.74e-12	7.79e-10	yes
Not found	Conserved gene of unknown function	XLOC_021990	XLOC_021990	PGSC0003DMG400023816	chr06:30584710-30585523	F97inoc	F97ctrol	OK	1.81927	0.347726	-2.38734	3.25967	0.00111543	0.0228426	yes
GO:0005576	Phytosulfokine peptide	XLOC_009200	XLOC_009200	PGSC0003DMG400021407	chr02:41029247-41029909	F97inoc	F97ctrol	OK	12.6156	2.41181	-2.38703	4.37861	1.19e-05	0.000768998	yes
GO:0048544	Receptor protein kinase	XLOC_011211	XLOC_011211	PGSC0003DMG401005047	chr03:4813005-4820718	F97inoc	F97ctrol	OK	11.7268	2.253	-2.37989	5.92448	3.13e-09	6.95e-07	yes
Not found	Conserved gene of unknown function	XLOC_037101	XLOC_037101	PGSC0003DMG400000319	chr12:3530154-3530827	F97inoc	F97ctrol	OK	4.56337	0.880443	-2.3738	3.61179	0.000304088	0.00908031	yes
Not found	Conserved gene of unknown function	XLOC_005782	XLOC_005782	PGSC0003DMG400022779	chr01:204377-212333	F97inoc	F97ctrol	OK	18.6611	3.62012	-2.36592	6.03674	1.57e-09	3.87e-07	yes
Not found	Conserved gene of unknown function	XLOC_035490	XLOC_035490	PGSC0003DMG400015390,PGSC0003DMG402015339	chr12:185552-187527	F97inoc	F97ctrol	OK	0.886081	0.172054	-2.36458	3.3642	0.000767665	0.017543	yes
GO:0006468	ATP binding protein	XLOC_026652	XLOC_026652	PGSC0003DMG400012143	chr08:42109484-42111305	F97inoc	F97ctrol	OK	8.34851	1.62591	-2.36027	4.83538	1.33e-06	0.000131001	yes
Not found	Conserved gene of unknown function	XLOC_005639	XLOC_005639	PGSC0003DMG400000718	chr01:79042746-79043851	F97inoc	F97ctrol	OK	4.30523	0.838793	-2.3597	4.13437	3.56e-05	0.00183407	yes
Not found	Retrotransposon protein, unclassified	XLOC_009636	XLOC_009636	PGSC0003DMG400012924	chr02:8051393-8054697	F97inoc	F97ctrol	OK	1.04337	0.203603	-2.35741	3.8231	0.000131782	0.00491542	yes
GO:0020037	Cytochrome P450	XLOC_013131	XLOC_013131	PGSC0003DMG400036536	chr03:18349961-18353258	F97inoc	F97ctrol	OK	1.39993	0.274111	-2.35252	3.47073	0.000519046	0.0132653	yes
GO:0006508	P69E protein	XLOC_026568	XLOC_026568	PGSC0003DMG400045235	chr08:40404045-40405920	F97inoc	F97ctrol	OK	2.6369	0.518226	-2.34719	4.0933	4.25e-05	0.00211793	yes
GO:0020037	Divinyl ether synthase	XLOC_005606	XLOC_005606	PGSC0003DMG400025158	chr01:78375311-78377064	F97inoc	F97ctrol	OK	22.7205	4.47028	-2.34556	5.85964	4.64e-09	1e-06	yes
Not found	Major pollen allergen Ory s 1	XLOC_022255	XLOC_022255	PGSC0003DMG400026590	chr06:40545127-40557046	F97inoc	F97ctrol	OK	10.6267	2.09425	-2.34318	4.3717	1.23e-05	0.000792152	yes
GO:0016021	Ferric-chelate reductase	XLOC_007204	XLOC_007204	PGSC0003DMG400000184	chr01:65481811-65485084	F97inoc	F97ctrol	OK	17.1137	3.37793	-2.34094	5.93395	2.96e-09	6.71e-07	yes
Not found	Conserved gene of unknown function	XLOC_025720	XLOC_025720	PGSC0003DMG400018471	chr08:4007720-4009331	F97inoc	F97ctrol	OK	0.719068	0.142371	-2.33648	3.02118	0.0025179	0.0400017	yes
GO:0045454	Glutaredoxin, grx	XLOC_020028	XLOC_020028	PGSC0003DMG400005334	chr06:4365255-4366577	F97inoc	F97ctrol	OK	2.55899	0.507855	-2.33309	3.70848	0.00020851	0.00688061	yes
Not found	Extensin	XLOC_036960	XLOC_036960	PGSC0003DMG400007839	chr12:1048977-1049307	F97inoc	F97ctrol	OK	16.3905	3.25408	-2.33254	3.91513	9.04e-05	0.00371988	yes
GO:0008152	Caryophyllene/alpha-humulene synthase	XLOC_029119	XLOC_029119	PGSC0003DMG400020595	chr09:50745312-50753575	F97inoc	F97ctrol	OK	14.6515	2.91378	-2.33008	5.38766	7.14e-08	1.12e-05	yes
Not found	Conserved gene of unknown function	XLOC_010468	XLOC_010468	PGSC0003DMG400016438	chr02:35082875-35083283	F97inoc	F97ctrol	OK	42.784	8.51347	-2.32925	4.96994	6.7e-07	7.46e-05	yes
GO:0016491	Leucoanthocyanidin dioxygenase	XLOC_033957	XLOC_033957	PGSC0003DMG400008650	chr11:29754767-29755803	F97inoc	F97ctrol	OK	58.9487	11.8067	-2.31985	6.0759	1.23e-09	3.12e-07	yes
GO:0016491	Oxidoreductase	XLOC_031820	XLOC_031820	PGSC0003DMG400019119	chr10:50252793-50256273	F97inoc	F97ctrol	OK	9.39827	1.88698	-2.31631	4.99791	5.8e-07	6.67e-05	yes
Not found	Pathogenesis-related protein PR10 n=1 Tax=Nicotiana tabacum RepID=H2ESL0_TOBAC	XLOC_047235	XLOC_047235	sci_locus_33095_iso_1_len_264_ver_2	chr13:5653582-5653846	F97inoc	F97ctrol	OK	50.1298	10.077	-2.3146	4.74873	2.05e-06	0.000186709	yes
GO:0009607	Ribonucleoprotein, chloroplast	XLOC_030442	XLOC_030442	PGSC0003DMG400001495	chr09:49086217-49092221	F97inoc	F97ctrol	OK	57.3721	11.5333	-2.31454	6.43433	1.24e-10	3.94e-08	yes
Not found	Conserved gene of unknown function	XLOC_028233	XLOC_028233	PGSC0003DMG400002161	chr09:10599114-10602604	F97inoc	F97ctrol	OK	35.3508	7.10952	-2.31392	5.80057	6.61e-09	1.37e-06	yes
Not found	Gene of unknown function	XLOC_035836	XLOC_035836	PGSC0003DMG400027881	chr12:8121895-8122425	F97inoc	F97ctrol	OK	4.58169	0.925651	-2.30734	3.32482	0.000884741	0.0195185	yes
Not found	Conserved gene of unknown function	XLOC_006417	XLOC_006417	PGSC0003DMG400011711	chr01:33572269-33574477	F97inoc	F97ctrol	OK	4.33024	0.88037	-2.29826	4.68912	2.74e-06	0.000235394	yes
GO:0055114	10-hydroxygeraniol oxidoreductase	XLOC_033339	XLOC_033339	PGSC0003DMG400015678	chr11:3448363-3450893	F97inoc	F97ctrol	OK	27.3017	5.5787	-2.29099	5.54325	2.97e-08	5.09e-06	yes
GO:0055114	Delta 9 desaturase	XLOC_013863	XLOC_013863	PGSC0003DMG400000639	chr03:42192150-42195064	F97inoc	F97ctrol	OK	16.3625	3.34845	-2.28883	5.53329	3.14e-08	5.31e-06	yes
GO:0016787	Diphosphoinositol polyphosphate phosphohydrolase	XLOC_022497	XLOC_022497	PGSC0003DMG400028802	chr06:45774186-45776180	F97inoc	F97ctrol	OK	2.54559	0.523125	-2.28277	3.75699	0.000171973	0.00597238	yes
Not found	Protein-methionine-s-oxide reductase	XLOC_009027	XLOC_009027	PGSC0003DMG400003664	chr02:38241229-38242041	F97inoc	F97ctrol	OK	58.0836	11.9376	-2.28262	5.73321	9.85e-09	1.96e-06	yes
Not found	Putative uncharacterized protein n=1 Tax=Solanum tuberosum RepID=Q3HVL0_SOLTU	XLOC_043472	XLOC_043472	sci_locus_20081_iso_2_len_591_ver_2	chr13:3240809-3241400	F97inoc	F97ctrol	OK	3.49658	0.719083	-2.28171	3.21831	0.00128947	0.025371	yes
Not found	F-box/kelch-repeat protein SKIP25	XLOC_026266	XLOC_026266	PGSC0003DMG400018922	chr08:32655606-32657047	F97inoc	F97ctrol	OK	3.2494	0.66923	-2.2796	4.02226	5.76e-05	0.00264784	yes
GO:0016020	Root-specific metal transporter	XLOC_033551	XLOC_033551	PGSC0003DMG400009247	chr11:8173642-8178392	F97inoc	F97ctrol	OK	24.6617	5.09191	-2.27599	5.68012	1.35e-08	2.57e-06	yes
Not found	GDP-mannose transporter	XLOC_005937	XLOC_005937	PGSC0003DMG400004430	chr01:4317928-4322682	F97inoc	F97ctrol	OK	109.755	22.7186	-2.27234	6.49918	8.08e-11	2.7e-08	yes
Not found	Conserved gene of unknown function	XLOC_011112	XLOC_011112	PGSC0003DMG400013469	chr03:702918-703675	F97inoc	F97ctrol	OK	23.2042	4.83017	-2.26424	4.92768	8.32e-07	8.95e-05	yes
GO:0006508	Cysteine protease	XLOC_008703	XLOC_008703	PGSC0003DMG400010215	chr02:30970636-30971823	F97inoc	F97ctrol	OK	4.39114	0.914948	-2.26283	4.03431	5.48e-05	0.00257141	yes
GO:0048046	Xyloglucan endotransglucosylase-hydrolase XTH3	XLOC_023107	XLOC_023107	PGSC0003DMG401018740	chr07:3468420-3472575	F97inoc	F97ctrol	OK	12.2536	2.5573	-2.26051	4.98395	6.23e-07	7.07e-05	yes
Not found	Beta-galactosidase n=1 Tax=Solanum lycopersicum RepID=E3UVW6_SOLLC	XLOC_038848	XLOC_038848	sci_locus_15022_iso_1_len_405_ver_2	chr13:301180-301585	F97inoc	F97ctrol	OK	4.21057	0.87938	-2.25946	3.03693	0.00238999	0.0385484	yes
GO:0004866	Lemir	XLOC_021101	XLOC_021101	PGSC0003DMG400026966	chr06:48308593-48309202	F97inoc	F97ctrol	OK	25.407	5.30997	-2.25845	4.71423	2.43e-06	0.000212157	yes
GO:0006468	Receptor protein kinase	XLOC_015373	XLOC_015373	PGSC0003DMG400027971	chr04:55385275-55388408	F97inoc	F97ctrol	OK	1.05155	0.220347	-2.25467	3.55043	0.000384606	0.0107203	yes
Not found	Abscisic acid receptor PYL4	XLOC_018404	XLOC_018404	PGSC0003DMG400027118	chr05:42864595-42865408	F97inoc	F97ctrol	OK	11.1293	2.33349	-2.25381	4.49746	6.88e-06	0.000500671	yes
GO:0005576	Phytosulfokine peptide	XLOC_009199	XLOC_009199	PGSC0003DMG400021406	chr02:41026567-41027416	F97inoc	F97ctrol	OK	6.37699	1.33796	-2.25284	3.85132	0.000117484	0.00452569	yes
GO:0016491	Gibberellin 2-oxidase	XLOC_025368	XLOC_025368	PGSC0003DMG400027645	chr07:49955278-49956839	F97inoc	F97ctrol	OK	1.25964	0.265117	-2.24831	3.12548	0.00177516	0.0311382	yes
Not found	Ubiquitin-protein ligase	XLOC_008698	XLOC_008698	PGSC0003DMG400010209	chr02:30919028-30922727	F97inoc	F97ctrol	OK	22.5282	4.74182	-2.24822	5.78857	7.1e-09	1.45e-06	yes
GO:0050660	FAD-binding domain-containing protein	XLOC_008824	XLOC_008824	PGSC0003DMG400022394	chr02:33598771-33600385	F97inoc	F97ctrol	OK	1.0551	0.224056	-2.23545	3.14744	0.00164706	0.0295706	yes
GO:0008152	Sesquiterpene synthase 2	XLOC_030528	XLOC_030528	PGSC0003DMG400020939	chr09:51489842-51492044	F97inoc	F97ctrol	OK	4.12933	0.883428	-2.22473	4.19288	2.75e-05	0.00146693	yes
GO:0048544	ATP binding / carbohydrate binding / kinase/ protein kinase/ protein serine/threonine kinase/ protein tyrosine kinase/ sugar binding	XLOC_008826	XLOC_008826	PGSC0003DMG400022391	chr02:33699357-33702707	F97inoc	F97ctrol	OK	13.2905	2.8981	-2.19722	5.59984	2.15e-08	3.89e-06	yes
GO:0045449	WRKY transcription factor 4	XLOC_004519	XLOC_004519	PGSC0003DMG400009051	chr01:55457065-55459520	F97inoc	F97ctrol	OK	206.538	45.1057	-2.19502	6.6141	3.74e-11	1.29e-08	yes
Not found	Integral membrane single C2 domain protein	XLOC_014257	XLOC_014257	PGSC0003DMG400031377	chr04:1603856-1613556	F97inoc	F97ctrol	OK	108.053	23.6146	-2.19399	6.63984	3.14e-11	1.11e-08	yes
GO:0006355	Ocs element-binding factor	XLOC_011296	XLOC_011296	PGSC0003DMG400005476	chr03:7815625-7816769	F97inoc	F97ctrol	OK	17.9956	3.94475	-2.18964	5.07306	3.91e-07	4.74e-05	yes
Not found	Gene of unknown function	XLOC_012739	XLOC_012739	PGSC0003DMG400001177	chr03:2248047-2249979	F97inoc	F97ctrol	OK	1.34652	0.296198	-2.1846	3.30018	0.000966234	0.0206533	yes
Not found	Conserved gene of unknown function	XLOC_030730	XLOC_030730	PGSC0003DMG401021252	chr10:2318283-2318769	F97inoc	F97ctrol	OK	19.6884	4.33455	-2.18339	4.39867	1.09e-05	0.000720458	yes
GO:0006355	Anaerobic basic leucine zipper protein	XLOC_005230	XLOC_005230	PGSC0003DMG402002771	chr01:71051012-71053408	F97inoc	F97ctrol	OK	1.16802	0.257529	-2.18127	3.33967	0.00083879	0.0188428	yes
Not found	Calcium-binding pollen allergen	XLOC_002627	XLOC_002627	PGSC0003DMG400009730	PGSC0003DMB000000835:58524-59546	F97inoc	F97ctrol	OK	6.58657	1.45524	-2.17827	4.1556	3.24e-05	0.0016855	yes
GO:0016787	Mutt domain protein	XLOC_019396	XLOC_019396	PGSC0003DMG400023039	chr05:29141088-29144171	F97inoc	F97ctrol	OK	12.3113	2.72165	-2.17743	4.5872	4.49e-06	0.000350352	yes
GO:0016491	Gibberellin 2-oxidase	XLOC_024055	XLOC_024055	PGSC0003DMG400027631	chr07:49971530-49972998	F97inoc	F97ctrol	OK	3.67595	0.815069	-2.17312	3.85409	0.000116163	0.00451048	yes
Not found	Membrane associated ring finger 1,8	XLOC_017580	XLOC_017580	PGSC0003DMG400030557	chr05:3698832-3702983	F97inoc	F97ctrol	OK	15.4614	3.43169	-2.17168	5.08918	3.6e-07	4.44e-05	yes
Not found	Plant cell wall protein SlTFR88	XLOC_004951	XLOC_004951	PGSC0003DMG400000069	chr01:65737113-65737989	F97inoc	F97ctrol	OK	25.1879	5.59576	-2.17032	5.071	3.96e-07	4.78e-05	yes
Not found	Conserved gene of unknown function	XLOC_028812	XLOC_028812	PGSC0003DMG400003799	chr09:42937733-42950695	F97inoc	F97ctrol	OK	53.0867	11.8294	-2.16597	6.31899	2.63e-10	7.92e-08	yes
GO:0008152	UDP-glucosyltransferase	XLOC_033181	XLOC_033181	PGSC0003DMG400008600	chr10:52234002-52235725	F97inoc	F97ctrol	OK	5.25743	1.17458	-2.16221	4.37023	1.24e-05	0.000792676	yes
GO:0043086	Serine protease	XLOC_026539	XLOC_026539	PGSC0003DMG400003913	chr08:39913361-39919137	F97inoc	F97ctrol	OK	0.732011	0.163916	-2.15891	3.08237	0.00205362	0.0345081	yes
Not found	Salicylic acid-binding protein 2 n=1 Tax=Nicotiana tabacum RepID=SABP2_TOBAC	XLOC_046684	XLOC_046684	sci_locus_148376_iso_1_len_389_ver_2	chr13:5306673-5307062	F97inoc	F97ctrol	OK	4.75781	1.06757	-2.15597	2.9893	0.00279622	0.04259	yes
GO:0006355	CBF1	XLOC_004153	XLOC_004153	PGSC0003DMG400038366	chr01:33770996-33771632	F97inoc	F97ctrol	OK	10.9238	2.45368	-2.15446	3.98952	6.62e-05	0.00295928	yes
GO:0016491	1-aminocyclopropane-1-carboxylate oxidase homolog	XLOC_030414	XLOC_030414	PGSC0003DMG400017247	chr09:48459937-48461905	F97inoc	F97ctrol	OK	1.07542	0.242613	-2.14817	3.05386	0.00225914	0.0368877	yes
Not found	Basic 7S globulin 2 small subunit	XLOC_012270	XLOC_012270	PGSC0003DMG400024537	chr03:40803515-40805705	F97inoc	F97ctrol	OK	1.60418	0.362387	-2.14623	3.50065	0.000464118	0.0121251	yes
GO:0020037	CYP72A54	XLOC_031166	XLOC_031166	PGSC0003DMG400008267	chr10:27083815-27091409	F97inoc	F97ctrol	OK	15.06	3.40665	-2.1443	5.29288	1.2e-07	1.76e-05	yes
GO:0016020	Peptide transporter	XLOC_028056	XLOC_028056	PGSC0003DMG400024268	chr09:5495455-5499527	F97inoc	F97ctrol	OK	39.469	8.93991	-2.14239	6.01136	1.84e-09	4.39e-07	yes
Not found	Indole-3-acetic acid-amido synthetase GH3.3	XLOC_010780	XLOC_010780	PGSC0003DMG400024978	chr02:41660688-41663164	F97inoc	F97ctrol	OK	10.8038	2.45617	-2.13706	5.04997	4.42e-07	5.29e-05	yes
Not found	Conserved gene of unknown function	XLOC_012591	XLOC_012591	PGSC0003DMG400002518	chr03:46991283-46991907	F97inoc	F97ctrol	OK	69.5526	15.8436	-2.1342	5.28874	1.23e-07	1.78e-05	yes
Not found	F-box protein family	XLOC_005453	XLOC_005453	PGSC0003DMG400010679	chr01:75708406-75709507	F97inoc	F97ctrol	OK	2.25414	0.51461	-2.13103	3.31048	0.000931353	0.0201933	yes
GO:0008152	Isocitrate lyase	XLOC_002190	XLOC_002190	PGSC0003DMG400025487	PGSC0003DMB000000733:77167-79544	F97inoc	F97ctrol	OK	9.96257	2.27542	-2.13039	5.11519	3.13e-07	3.95e-05	yes
GO:0004866	Kunitz-type protease inhibitor	XLOC_013597	XLOC_013597	PGSC0003DMG400015267	chr03:37200181-37201027	F97inoc	F97ctrol	OK	40.2363	9.19499	-2.12958	5.31499	1.07e-07	1.61e-05	yes
GO:0005622	Phosphatidylinositol transfer protein	XLOC_020141	XLOC_020141	PGSC0003DMG401025397	chr06:10164359-10167555	F97inoc	F97ctrol	OK	24.8332	5.68988	-2.1258	5.07568	3.86e-07	4.7e-05	yes
Not found	NtPRp27	XLOC_004475	XLOC_004475	PGSC0003DMG400006276	chr01:53344977-53346052	F97inoc	F97ctrol	OK	11.3785	2.60874	-2.12489	4.34808	1.37e-05	0.000864932	yes
GO:0043086	Serine protease	XLOC_027663	XLOC_027663	PGSC0003DMG400003939	chr08:39895846-39898294	F97inoc	F97ctrol	OK	1.83932	0.42207	-2.12362	3.70932	0.000207815	0.00688061	yes
Not found	Phloem protein 2	XLOC_010099	XLOC_010099	PGSC0003DMG400010357	chr02:26685047-26686007	F97inoc	F97ctrol	OK	11.3919	2.617	-2.12203	4.26336	2.01e-05	0.0011538	yes
Not found	Gene of unknown function	XLOC_018509	XLOC_018509	PGSC0003DMG400023535	chr05:45069243-45069789	F97inoc	F97ctrol	OK	11.6379	2.68137	-2.11779	3.94507	7.98e-05	0.00338424	yes
Not found	Osmotin	XLOC_026604	XLOC_026604	PGSC0003DMG400003040	chr08:41049466-41050205	F97inoc	F97ctrol	OK	11.7931	2.72053	-2.11598	4.20699	2.59e-05	0.00139705	yes
GO:0006468	ATP binding protein	XLOC_002171	XLOC_002171	PGSC0003DMG400025668	PGSC0003DMB000000720:36095-39557	F97inoc	F97ctrol	OK	9.70857	2.24166	-2.11469	5.10595	3.29e-07	4.13e-05	yes
Not found	Staygreen protein	XLOC_036557	XLOC_036557	PGSC0003DMG400010798	chr12:52333433-52341687	F97inoc	F97ctrol	OK	20.7352	4.79335	-2.11298	5.15162	2.58e-07	3.35e-05	yes
Not found	Conserved gene of unknown function	XLOC_018689	XLOC_018689	PGSC0003DMG400007526	chr05:1206450-1207110	F97inoc	F97ctrol	OK	3.60365	0.83406	-2.11124	3.03624	0.00239546	0.0385974	yes
Not found	Pto-responsive gene 1 protein	XLOC_033328	XLOC_033328	PGSC0003DMG400015667	chr11:3113750-3117744	F97inoc	F97ctrol	OK	31.6291	7.35932	-2.10361	5.17985	2.22e-07	2.92e-05	yes
Not found	Hsp20.1 protein	XLOC_022803	XLOC_022803	PGSC0003DMG400030427	chr06:52392736-52393454	F97inoc	F97ctrol	OK	1.83955	0.42848	-2.10205	2.95639	0.00311267	0.0460616	yes
GO:0004866	Kunitz-type protease inhibitor KPI-D12	XLOC_021102	XLOC_021102	PGSC0003DMG400026967	chr06:48312477-48313211	F97inoc	F97ctrol	OK	22.7955	5.31118	-2.10164	4.69311	2.69e-06	0.000231473	yes
Not found	Cold-induced glucosyl transferase n=1 Tax=Solanum sogarandinum RepID=Q94IP3_SOLSG	XLOC_044583	XLOC_044583	sci_locus_6496_iso_1_len_1794_ver_2	chr13:3938803-3940597	F97inoc	F97ctrol	OK	35.3106	8.24355	-2.09876	5.68805	1.28e-08	2.5e-06	yes
Not found	Carbohydrate oxidase	XLOC_008570	XLOC_008570	PGSC0003DMG400021219	chr02:27930051-27931338	F97inoc	F97ctrol	OK	1.5739	0.369182	-2.09194	3.04139	0.00235489	0.0380595	yes
GO:0016020	Equilibrative nucleoside transporter	XLOC_010407	XLOC_010407	PGSC0003DMG401022350	chr02:33522144-33524274	F97inoc	F97ctrol	OK	69.74	16.4432	-2.08449	5.93732	2.9e-09	6.62e-07	yes
GO:0005975	Beta-1,3-glucanase, acidic	XLOC_032783	XLOC_032783	PGSC0003DMG400008368	chr10:44037165-44040441	F97inoc	F97ctrol	OK	52.663	12.423	-2.08377	5.93014	3.03e-09	6.77e-07	yes
Not found	LOB domain protein 1	XLOC_021674	XLOC_021674	PGSC0003DMG400025400	chr06:10064616-10066255	F97inoc	F97ctrol	OK	35.8985	8.49146	-2.07984	5.14691	2.65e-07	3.39e-05	yes
GO:0006915	Resistance protein PSH-RGH6	XLOC_005776	XLOC_005776	PGSC0003DMG401022784	chr01:149106-150804	F97inoc	F97ctrol	OK	4.46339	1.05999	-2.07409	3.92732	8.59e-05	0.00358284	yes
GO:0016998	Class IV chitinase	XLOC_015318	XLOC_015318	PGSC0003DMG400025063	chr04:53623787-53625494	F97inoc	F97ctrol	OK	336.334	80.486	-2.06308	6.25771	3.91e-10	1.13e-07	yes
GO:0016491	Gibberellin 20-oxidase	XLOC_015921	XLOC_015921	PGSC0003DMG400026762	chr04:3452102-3455500	F97inoc	F97ctrol	OK	2.06373	0.495061	-2.05958	3.40286	0.000666833	0.0158196	yes
GO:0005576	Phytosulfokine peptide	XLOC_028162	XLOC_028162	PGSC0003DMG400002682	chr09:8152958-8154049	F97inoc	F97ctrol	OK	114.383	27.4459	-2.05921	5.61919	1.92e-08	3.54e-06	yes
Not found	Conserved gene of unknown function	XLOC_009236	XLOC_009236	PGSC0003DMG400024991	chr02:41715003-41715764	F97inoc	F97ctrol	OK	5.38593	1.29628	-2.05482	3.49139	0.000480519	0.0124919	yes
GO:0009607	TSI-1 protein	XLOC_029044	XLOC_029044	PGSC0003DMG400001550	chr09:49117351-49122509	F97inoc	F97ctrol	OK	260.027	62.5977	-2.05448	6.0785	1.21e-09	3.11e-07	yes
Not found	ABCG subfamily transporter protein n=1 Tax=Solanum tuberosum RepID=G3FHD5_SOLTU	XLOC_039175	XLOC_039175	sci_locus_134329_iso_1_len_288_ver_2	chr13:498547-498835	F97inoc	F97ctrol	OK	41.1618	9.91695	-2.05334	4.24622	2.17e-05	0.00121497	yes
GO:0043086	P69B protein	XLOC_027662	XLOC_027662	PGSC0003DMG401003937	chr08:39888557-39890799	F97inoc	F97ctrol	OK	1.97794	0.478639	-2.04699	3.61363	0.000301938	0.00904161	yes
Not found	Conserved gene of unknown function	XLOC_033517	XLOC_033517	PGSC0003DMG400031075	chr11:7271247-7273077	F97inoc	F97ctrol	OK	7.67967	1.86086	-2.04508	4.33747	1.44e-05	0.000895328	yes
Not found	Coatomer subunit beta'-2	XLOC_012647	XLOC_012647	PGSC0003DMG400002566	chr03:47851781-47854418	F97inoc	F97ctrol	OK	37.4132	9.07696	-2.04327	5.56908	2.56e-08	4.54e-06	yes
Not found	VQ motif-containing protein	XLOC_010064	XLOC_010064	PGSC0003DMG400009434	chr02:25902714-25903468	F97inoc	F97ctrol	OK	4.34007	1.05298	-2.04324	3.32285	0.000891018	0.0195814	yes
GO:0055085	Nitrate transporter	XLOC_002120	XLOC_002120	PGSC0003DMG400016996	PGSC0003DMB000000707:90739-93130	F97inoc	F97ctrol	OK	1.34747	0.326966	-2.04304	3.08537	0.00203301	0.034289	yes
GO:0031072	Heat shock protein binding protein	XLOC_017594	XLOC_017594	PGSC0003DMG400030542	chr05:4005707-4007794	F97inoc	F97ctrol	OK	1.54966	0.37821	-2.03469	2.96292	0.00304732	0.0454123	yes
GO:0006355	Apetala 2	XLOC_035459	XLOC_035459	PGSC0003DMG400025390	chr11:41610120-41613421	F97inoc	F97ctrol	OK	110.349	26.9766	-2.0323	6.1155	9.63e-10	2.57e-07	yes
GO:0048046	Xyloglucan endotransglycosylase/hydrolase XTH-6	XLOC_018242	XLOC_018242	PGSC0003DMG400013975	chr05:38224416-38228689	F97inoc	F97ctrol	OK	4.57	1.11721	-2.03229	3.70906	0.000208027	0.00688061	yes
GO:0005515	Leucine-rich repeat protein	XLOC_000836	XLOC_000836	PGSC0003DMG400030009	PGSC0003DMB000000375:437783-443890	F97inoc	F97ctrol	OK	9.89931	2.42217	-2.03103	4.02143	5.78e-05	0.00264956	yes
GO:0016491	Gibberellin 2-oxidase 1	XLOC_008851	XLOC_008851	PGSC0003DMG400002068	chr02:34424113-34428684	F97inoc	F97ctrol	OK	8.20027	2.00888	-2.02928	4.33868	1.43e-05	0.00089215	yes
Not found	Putative uncharacterized protein n=1 Tax=Medicago truncatula RepID=B7FKB7_MEDTR	XLOC_046285	XLOC_046285	sci_locus_22024_iso_1_len_709_ver_2	chr13:5038119-5038828	F97inoc	F97ctrol	OK	4.82608	1.1875	-2.02293	3.30107	0.000963155	0.0206153	yes
GO:0006468	Conserved gene of unknown function	XLOC_015959	XLOC_015959	PGSC0003DMG400016015	chr04:4398848-4402595	F97inoc	F97ctrol	OK	3.30713	0.815252	-2.02026	4.29521	1.75e-05	0.00104134	yes
GO:0006468	LRR receptor-like serine/threonine-protein kinase	XLOC_015331	XLOC_015331	PGSC0003DMG400017713	chr04:54093008-54096482	F97inoc	F97ctrol	OK	3.18588	0.785431	-2.02014	4.21436	2.5e-05	0.00136886	yes
GO:0045449	Nam 18	XLOC_022523	XLOC_022523	PGSC0003DMG400033047	chr06:46521401-46523345	F97inoc	F97ctrol	OK	9.48969	2.35336	-2.01164	4.59689	4.29e-06	0.000338624	yes
GO:0006468	Serine-threonine protein kinase, plant-type	XLOC_024386	XLOC_024386	PGSC0003DMG400018752	chr07:3378740-3382645	F97inoc	F97ctrol	OK	37.895	9.4186	-2.00842	5.84566	5.05e-09	1.07e-06	yes
Not found	Conserved gene of unknown function	XLOC_004661	XLOC_004661	PGSC0003DMG400025266	chr01:59456747-59457260	F97inoc	F97ctrol	OK	6.10369	1.52313	-2.00264	3.09453	0.00197122	0.0335679	yes
GO:0016020	Oligopeptide transporter	XLOC_020068	XLOC_020068	PGSC0003DMG400014054	chr06:6033531-6038686	F97inoc	F97ctrol	OK	0.459652	1.84087	2.00177	-3.50954	0.000448888	0.0118738	yes
GO:0006355	AP2/ERF domain-containing transcription factor	XLOC_035639	XLOC_035639	PGSC0003DMG400002899	chr12:3156786-3157787	F97inoc	F97ctrol	OK	56.945	228.824	2.0066	-6.18519	6.2e-10	1.73e-07	yes
Not found	Conserved gene of unknown function	XLOC_029501	XLOC_029501	PGSC0003DMG400002695	chr09:7384476-7385088	F97inoc	F97ctrol	OK	0.713802	2.88464	2.0148	-3.08041	0.00206715	0.0346621	yes
GO:0005634	Auxin/indole-3-acetic acid	XLOC_020555	XLOC_020555	PGSC0003DMG400016280	chr06:34938533-34940990	F97inoc	F97ctrol	OK	5.01473	20.3183	2.01854	-4.91882	8.71e-07	9.24e-05	yes
Not found	Electron transporter	XLOC_026482	XLOC_026482	PGSC0003DMG400004820	chr08:39024699-39031826	F97inoc	F97ctrol	OK	0.216975	0.884138	2.02674	-3.22049	0.00127971	0.0252615	yes
GO:0008152	Short chain alcohol dehydrogenase	XLOC_031755	XLOC_031755	PGSC0003DMG400028244	chr10:48750774-48752970	F97inoc	F97ctrol	OK	0.473685	1.93184	2.02797	-3.25471	0.0011351	0.0230593	yes
Not found	Ferredoxin	XLOC_004756	XLOC_004756	PGSC0003DMG400001687	chr01:61476397-61479914	F97inoc	F97ctrol	OK	0.577537	2.36266	2.03243	-3.43809	0.000585834	0.01446	yes
Not found	SAUR family protein	XLOC_023657	XLOC_023657	PGSC0003DMG400013549	chr07:38657531-38658278	F97inoc	F97ctrol	OK	2.5055	10.2698	2.03523	-4.2522	2.12e-05	0.00119769	yes
GO:0016747	Conserved gene of unknown function	XLOC_007656	XLOC_007656	PGSC0003DMG400012542	chr01:75120744-75122325	F97inoc	F97ctrol	OK	0.655201	2.70259	2.04433	-3.77148	0.000162282	0.00576672	yes
GO:0055085	Conserved gene of unknown function	XLOC_033009	XLOC_033009	PGSC0003DMG400028183	chr10:47989656-47991399	F97inoc	F97ctrol	OK	0.604374	2.4965	2.04639	-3.6503	0.000261938	0.00818566	yes
Not found	Conserved gene of unknown function	XLOC_018955	XLOC_018955	PGSC0003DMG400015615	chr05:6756317-6756751	F97inoc	F97ctrol	OK	1.34995	5.59021	2.05	-3.1654	0.00154871	0.0284321	yes
GO:0016020	Auxin-induced protein 5NG4	XLOC_013426	XLOC_013426	PGSC0003DMG400027717	chr03:28933010-28938134	F97inoc	F97ctrol	OK	1.02085	4.25593	2.0597	-3.77296	0.000161322	0.00574711	yes
Not found	Conserved gene of unknown function	XLOC_022520	XLOC_022520	PGSC0003DMG400033050	chr06:46462772-46464088	F97inoc	F97ctrol	OK	4.01843	16.779	2.06195	-4.43936	9.02e-06	0.000622603	yes
GO:0005783	Sterol desaturase	XLOC_026140	XLOC_026140	PGSC0003DMG400033650	chr08:28669833-28675781	F97inoc	F97ctrol	OK	0.215855	0.901611	2.06244	-3.16563	0.00154745	0.0284255	yes
Not found	Conserved gene of unknown function	XLOC_027977	XLOC_027977	PGSC0003DMG400001743	chr09:3490412-3492931	F97inoc	F97ctrol	OK	1.04334	4.35865	2.06267	-3.4005	0.000672618	0.0158974	yes
Not found	Nucleic acid binding protein	XLOC_021120	XLOC_021120	PGSC0003DMG401027067	chr06:48617829-48623504	F97inoc	F97ctrol	OK	0.396075	1.65744	2.06511	-2.93224	0.00336526	0.0481823	yes
GO:0006355	GATA domain class transcription factor	XLOC_026125	XLOC_026125	PGSC0003DMG400029144	chr08:27886753-27888387	F97inoc	F97ctrol	OK	0.622089	2.61083	2.06932	-3.55209	0.00038219	0.0106945	yes
GO:0045449	Transcription factor style2.1	XLOC_009393	XLOC_009393	PGSC0003DMG400001418	chr02:44763044-44765011	F97inoc	F97ctrol	OK	0.537173	2.25558	2.07004	-3.08668	0.00202408	0.0341929	yes
GO:0016020	Auxin-induced protein 5NG4	XLOC_011117	XLOC_011117	PGSC0003DMG402013400	chr03:789017-793892	F97inoc	F97ctrol	OK	0.461829	1.95461	2.08145	-3.24043	0.0011935	0.0239924	yes
GO:0020037	Cytochrome P450 monooxygenase CYP82E3	XLOC_031786	XLOC_031786	PGSC0003DMG400028220	chr10:49243605-49248485	F97inoc	F97ctrol	OK	12.3132	52.1742	2.08313	-6.02639	1.68e-09	4.09e-07	yes
Not found	Conserved gene of unknown function	XLOC_022543	XLOC_022543	PGSC0003DMG400033027	chr06:47120424-47121459	F97inoc	F97ctrol	OK	0.372701	1.58329	2.08683	-2.96089	0.00306755	0.0455001	yes
GO:0016020	Proton-dependent oligopeptide transport family protein	XLOC_033894	XLOC_033894	PGSC0003DMG400032801	chr11:25717629-25721156	F97inoc	F97ctrol	OK	2.42361	10.3001	2.08742	-4.89491	9.83e-07	0.000101688	yes
GO:0006468	Protein kinase	XLOC_002379	XLOC_002379	PGSC0003DMG400011879	PGSC0003DMB000000772:51562-52159	F97inoc	F97ctrol	OK	1.46817	6.2566	2.09136	-3.62615	0.000287681	0.00872165	yes
Not found	Conserved gene of unknown function	XLOC_005244	XLOC_005244	PGSC0003DMG400002790	chr01:71322059-71322807	F97inoc	F97ctrol	OK	9.46681	40.3957	2.09325	-5.53224	3.16e-08	5.31e-06	yes
Not found	Zinc finger DNA-binding protein	XLOC_036630	XLOC_036630	PGSC0003DMG400011548	chr12:54196726-54197570	F97inoc	F97ctrol	OK	9.94228	42.5584	2.0978	-5.54721	2.9e-08	5.03e-06	yes
GO:0005515	Serine-threonine protein kinase, plant-type	XLOC_005983	XLOC_005983	PGSC0003DMG400014736	chr01:5946554-5948018	F97inoc	F97ctrol	OK	0.422943	1.81169	2.0988	-3.34099	0.000834812	0.0187795	yes
Not found	Ccd1	XLOC_010418	XLOC_010418	PGSC0003DMG400022340	chr02:33659777-33660443	F97inoc	F97ctrol	OK	0.402412	1.72958	2.10368	-2.93634	0.0033211	0.0479336	yes
GO:0006355	Homeobox-leucine zipper protein ATHB-52	XLOC_008739	XLOC_008739	PGSC0003DMG400031777	chr02:31816023-31816788	F97inoc	F97ctrol	OK	0.470984	2.03511	2.11136	-3.17435	0.0015017	0.0278917	yes
Not found	Conserved gene of unknown function	XLOC_017377	XLOC_017377	PGSC0003DMG400010010,PGSC0003DMG402009929	chr04:64171820-64177376	F97inoc	F97ctrol	OK	0.230306	0.995888	2.11243	-3.46583	0.000528596	0.0134445	yes
Not found	Ring finger protein	XLOC_002419	XLOC_002419	PGSC0003DMG400007669	PGSC0003DMB000000783:55944-57541	F97inoc	F97ctrol	OK	1.08869	4.72067	2.1164	-4.31953	1.56e-05	0.000950811	yes
GO:0006915	Disease resistance protein	XLOC_017637	XLOC_017637	PGSC0003DMG400023062	chr05:5110872-5114696	F97inoc	F97ctrol	OK	0.116152	0.503745	2.11668	-3.22456	0.00126167	0.0250148	yes
GO:0016491	2-oxoglutarate-dependent dioxygenase	XLOC_035418	XLOC_035418	PGSC0003DMG400027392	chr11:40889725-40891708	F97inoc	F97ctrol	OK	0.254169	1.11227	2.12965	-3.1333	0.00172851	0.0306688	yes
GO:0016020	Peptide transporter	XLOC_004738	XLOC_004738	PGSC0003DMG400001671	chr01:61026368-61031071	F97inoc	F97ctrol	OK	0.658946	2.89095	2.13331	-4.24256	2.21e-05	0.00122848	yes
GO:0006355	PHAP2B protein	XLOC_031696	XLOC_031696	PGSC0003DMG400011046	chr10:47573590-47577474	F97inoc	F97ctrol	OK	0.743856	3.30883	2.15323	-4.4524	8.49e-06	0.000592022	yes
GO:0008152	2,4-dienoyl-CoA reductase	XLOC_036895	XLOC_036895	PGSC0003DMG400023847	chr12:58774070-58775147	F97inoc	F97ctrol	OK	1.54599	6.89087	2.15616	-4.2797	1.87e-05	0.00109397	yes
GO:0020037	ABA 8'-hydroxylase CYP707A1	XLOC_026859	XLOC_026859	PGSC0003DMG402018475	chr08:3481193-3483932	F97inoc	F97ctrol	OK	52.5379	234.472	2.15799	-6.67262	2.51e-11	8.96e-09	yes
Not found	Transcription factor	XLOC_007884	XLOC_007884	PGSC0003DMG400030969	chr01:79380018-79381947	F97inoc	F97ctrol	OK	0.69621	3.12928	2.16824	-3.66194	0.000250312	0.00794541	yes
Not found	Conserved gene of unknown function	XLOC_027298	XLOC_027298	PGSC0003DMG400029088	chr08:27199072-27203113	F97inoc	F97ctrol	OK	0.214684	0.971017	2.17728	-3.0568	0.00223712	0.0366223	yes
Not found	Gene of unknown function	XLOC_005478	XLOC_005478	PGSC0003DMG401005133	chr01:76215051-76226209	F97inoc	F97ctrol	OK	1.14918	5.23074	2.18641	-4.26561	1.99e-05	0.0011464	yes
Not found	GDU1	XLOC_038199	XLOC_038199	PGSC0003DMG400029276	chr12:56075052-56075876	F97inoc	F97ctrol	OK	0.533769	2.43436	2.18926	-3.36762	0.000758213	0.017402	yes
GO:0009058	Feedback-insensitive anthranilate synthase alpha-2 chain	XLOC_019924	XLOC_019924	PGSC0003DMG400019952	chr06:1248533-1252490	F97inoc	F97ctrol	OK	0.158158	0.723747	2.19412	-3.15468	0.00160673	0.0290844	yes
Not found	Myb family transcription factor	XLOC_038127	XLOC_038127	PGSC0003DMG400015461	chr12:54855980-54857662	F97inoc	F97ctrol	OK	3.75778	17.244	2.19814	-4.4069	1.05e-05	0.000703699	yes
Not found	Gene of unknown function	XLOC_004053	XLOC_004053	PGSC0003DMG401006561	chr01:26871456-26877491	F97inoc	F97ctrol	OK	0.547889	2.52724	2.20561	-3.68842	0.000225649	0.00732793	yes
GO:0006355	AP2/ERF domain-containing transcription factor	XLOC_035135	XLOC_035135	PGSC0003DMG400018054	chr11:32425564-32426216	F97inoc	F97ctrol	OK	1.33033	6.14142	2.20679	-4.02166	5.78e-05	0.00264956	yes
GO:0016020	Autoinhibited calcium ATPase	XLOC_030300	XLOC_030300	PGSC0003DMG400043830	chr09:46220324-46224700	F97inoc	F97ctrol	OK	4.52903	21.0099	2.21379	-6.20345	5.52e-10	1.55e-07	yes
Not found	Transcription factor	XLOC_021005	XLOC_021005	PGSC0003DMG400033078	chr06:46701550-46703612	F97inoc	F97ctrol	OK	0.286306	1.32993	2.21572	-3.52259	0.000427349	0.0114472	yes
Not found	DUF26 domain-containing protein 1	XLOC_033325	XLOC_033325	PGSC0003DMG400015664	chr11:3083965-3085777	F97inoc	F97ctrol	OK	0.485853	2.28545	2.23388	-3.52676	0.000420673	0.0113643	yes
Not found	Phi-1	XLOC_017004	XLOC_017004	PGSC0003DMG400030825	chr04:55921888-55922966	F97inoc	F97ctrol	OK	0.523123	2.46785	2.23803	-3.62338	0.000290777	0.00879032	yes
Not found	Transcription factor	XLOC_010120	XLOC_010120	PGSC0003DMG400021146	chr02:27184040-27186029	F97inoc	F97ctrol	OK	0.276972	1.31482	2.24705	-3.37038	0.00075065	0.0173414	yes
GO:0006097	Malate synthase, glyoxysomal	XLOC_012057	XLOC_012057	PGSC0003DMG400015192	chr03:36828880-36831401	F97inoc	F97ctrol	OK	0.271723	1.29128	2.2486	-3.802	0.000143532	0.00525488	yes
GO:0055114	Peroxidase	XLOC_038138	XLOC_038138	PGSC0003DMG401029332	chr12:55100343-55102173	F97inoc	F97ctrol	OK	4.20598	20.055	2.25345	-5.58325	2.36e-08	4.23e-06	yes
GO:0008152	Glycosyltransferase	XLOC_017003	XLOC_017003	PGSC0003DMG400030824	chr04:55905229-55907288	F97inoc	F97ctrol	OK	0.254073	1.21238	2.25453	-3.56661	0.000361629	0.0102673	yes
Not found	Gene of unknown function	XLOC_010522	XLOC_010522	PGSC0003DMG400013670	chr02:36303817-36304496	F97inoc	F97ctrol	OK	0.477832	2.29507	2.26396	-3.14117	0.00168272	0.0299903	yes
GO:0005524	Conserved gene of unknown function	XLOC_021955	XLOC_021955	PGSC0003DMG400016941	chr06:28393011-28398661	F97inoc	F97ctrol	OK	1.76056	8.45862	2.26439	-5.85358	4.81e-09	1.03e-06	yes
GO:0030001	Chloroplast-targeted copper chaperone	XLOC_035649	XLOC_035649	PGSC0003DMG400000385	chr12:3437840-3439489	F97inoc	F97ctrol	OK	0.401992	1.94516	2.27465	-3.15919	0.0015821	0.0288233	yes
Not found	Putative neutral invertase	XLOC_007919	XLOC_007919	PGSC0003DMG400001596	chr01:80070599-80074536	F97inoc	F97ctrol	OK	0.33252	1.62652	2.29028	-3.94397	8.01e-05	0.00339185	yes
Not found	Protein GAST1	XLOC_010873	XLOC_010873	PGSC0003DMG401001384	chr02:43665896-43674945	F97inoc	F97ctrol	OK	7.54118	37.308	2.30662	-5.53785	3.06e-08	5.23e-06	yes
Not found	Conserved gene of unknown function	XLOC_003642	XLOC_003642	PGSC0003DMG400016415	chr01:2863441-2864349	F97inoc	F97ctrol	OK	0.207996	1.02991	2.30788	-2.91377	0.00357093	0.0499059	yes
GO:0016020	Nitrate transporter	XLOC_032308	XLOC_032308	PGSC0003DMG400004329	chr10:16259680-16263372	F97inoc	F97ctrol	OK	1.68239	8.38732	2.3177	-5.31646	1.06e-07	1.61e-05	yes
Not found	AP2 domain-containing transcription factor	XLOC_020807	XLOC_020807	PGSC0003DMG402016771	chr06:42455641-42456355	F97inoc	F97ctrol	OK	0.331693	1.66665	2.32903	-3.14592	0.00165564	0.0295988	yes
Not found	Conserved gene of unknown function	XLOC_005959	XLOC_005959	PGSC0003DMG400013134	chr01:5446504-5448170	F97inoc	F97ctrol	OK	0.852495	4.28455	2.32938	-4.66601	3.07e-06	0.000257888	yes
Not found	Proline-rich protein	XLOC_026186	XLOC_026186	PGSC0003DMG400029569	chr08:30147893-30148604	F97inoc	F97ctrol	OK	56.725	285.241	2.33012	-7.0008	2.55e-12	1.11e-09	yes
Not found	CRT binding factor 2 n=1 Tax=Solanum commersonii RepID=B3TPQ1_SOLCO	XLOC_046913	XLOC_046913	sci_locus_3131_iso_1_len_627_ver_2	chr13:5450457-5451084	F97inoc	F97ctrol	OK	7.39855	37.3072	2.33414	-5.64641	1.64e-08	3.06e-06	yes
GO:0008152	Sesquiterpene synthase	XLOC_001217	XLOC_001217	PGSC0003DMG400010592	PGSC0003DMB000000458:133209-137269	F97inoc	F97ctrol	OK	0.221355	1.11692	2.33509	-3.44954	0.000561548	0.0140573	yes
Not found	Gene of unknown function	XLOC_022090	XLOC_022090	PGSC0003DMG402016272	chr06:34778518-34782675	F97inoc	F97ctrol	OK	0.127685	0.645008	2.33673	-3.15574	0.00160089	0.0290722	yes
Not found	Hypothetical cytoskeletal protein	XLOC_020184	XLOC_020184	PGSC0003DMG400030032	chr06:11640873-11642761	F97inoc	F97ctrol	OK	0.148419	0.753311	2.34357	-3.21487	0.00130504	0.0255708	yes
Not found	Transcription factor	XLOC_033024	XLOC_033024	PGSC0003DMG400028172	chr10:48425853-48428919	F97inoc	F97ctrol	OK	0.466532	2.36973	2.34467	-4.13133	3.61e-05	0.00185547	yes
GO:0006355	AP2 domain-containing transcription factor	XLOC_024729	XLOC_024729	PGSC0003DMG402013782	chr07:26642326-26643264	F97inoc	F97ctrol	OK	1.92367	9.808	2.3501	-4.35832	1.31e-05	0.000830386	yes
Not found	Conserved gene of unknown function	XLOC_012894	XLOC_012894	PGSC0003DMG400022575	chr03:6643589-6644964	F97inoc	F97ctrol	OK	0.201128	1.02952	2.35579	-3.26223	0.00110541	0.0227303	yes
Not found	Expressed gene of unknown function	XLOC_045503	XLOC_045503	sci_locus_140542_iso_1_len_386_ver_2	chr13:4537365-4537751	F97inoc	F97ctrol	OK	0.488981	2.51005	2.35987	-2.92241	0.00347335	0.0489819	yes
Not found	GAGA-binding transcriptional activator BBR/BPC6	XLOC_010611	XLOC_010611	PGSC0003DMG400003553	chr02:38840441-38841650	F97inoc	F97ctrol	OK	0.595565	3.05851	2.3605	-3.99119	6.57e-05	0.00294331	yes
Not found	Pollen coat	XLOC_009009	XLOC_009009	PGSC0003DMG400001534	chr02:38032619-38033434	F97inoc	F97ctrol	OK	0.413977	2.13393	2.36589	-2.92987	0.00339107	0.0484207	yes
Not found	Conserved gene of unknown function	XLOC_012066	XLOC_012066	PGSC0003DMG400015301	chr03:37009358-37009871	F97inoc	F97ctrol	OK	0.708344	3.70055	2.38522	-3.39295	0.000691441	0.0162455	yes
Not found	Conserved gene of unknown function	XLOC_011467	XLOC_011467	PGSC0003DMG400018526	chr03:16977720-16979606	F97inoc	F97ctrol	OK	2.73535	14.3084	2.38707	-4.85552	1.2e-06	0.00012023	yes
GO:0006508	Aspartic proteinase nepenthesin-1	XLOC_015447	XLOC_015447	PGSC0003DMG400037894	chr04:57478813-57480121	F97inoc	F97ctrol	OK	6.43102	33.7257	2.39073	-6.28575	3.26e-10	9.59e-08	yes
Not found	1-aminocyclopropane-1-carboxylate synthase 4 n=1 Tax=Solanum lycopersicum RepID=1A14_SOLLC	XLOC_041509	XLOC_041509	sci_locus_130633_iso_7_len_1674_ver_2	chr13:1952514-1954188	F97inoc	F97ctrol	OK	0.10542	0.554029	2.39382	-2.97051	0.00297309	0.0445151	yes
Not found	Gene of unknown function	XLOC_020571	XLOC_020571	PGSC0003DMG400016352	chr06:35301222-35306510	F97inoc	F97ctrol	OK	1.53437	8.09809	2.39993	-4.42304	9.73e-06	0.000664335	yes
Not found	Ternary complex factor MIP1	XLOC_007834	XLOC_007834	PGSC0003DMG400025177	chr01:78461630-78464577	F97inoc	F97ctrol	OK	0.143279	0.76047	2.40806	-3.2479	0.0011626	0.0234903	yes
GO:0008152	CXE carboxylesterase	XLOC_005582	XLOC_005582	PGSC0003DMG400038433	chr01:77851054-77852089	F97inoc	F97ctrol	OK	0.145246	0.775202	2.41608	-2.96685	0.00300864	0.0449894	yes
GO:0016491	Sarcosine oxidase	XLOC_025682	XLOC_025682	PGSC0003DMG400026320	chr08:2838077-2839640	F97inoc	F97ctrol	OK	0.144483	0.77267	2.41895	-3.26258	0.00110402	0.0227262	yes
Not found	TCP protein	XLOC_020974	XLOC_020974	PGSC0003DMG400004054	chr06:45958804-45960533	F97inoc	F97ctrol	OK	0.257363	1.37768	2.42037	-3.83086	0.000127698	0.00479693	yes
Not found	Putative uncharacterized protein n=1 Tax=Solanum bulbocastanum RepID=Q17U55_SOLBU	XLOC_043685	XLOC_043685	sci_locus_6475_iso_1_len_1846_ver_2	chr13:3367245-3369091	F97inoc	F97ctrol	OK	0.161028	0.863041	2.42212	-3.38976	0.000699547	0.016351	yes
GO:0005634	AtGRF7	XLOC_011661	XLOC_011661	PGSC0003DMG400003220	chr03:22095843-22098437	F97inoc	F97ctrol	OK	0.0689811	0.37125	2.42812	-3.01931	0.00253354	0.0401496	yes
Not found	Conserved gene of unknown function	XLOC_035243	XLOC_035243	PGSC0003DMG402026539	chr11:37012898-37013853	F97inoc	F97ctrol	OK	3.03967	16.363	2.42845	-4.7975	1.61e-06	0.000152228	yes
GO:0020037	Cytochrome P450	XLOC_015087	XLOC_015087	PGSC0003DMG400016571	chr04:45045606-45047396	F97inoc	F97ctrol	OK	0.212666	1.15193	2.4374	-3.55208	0.000382198	0.0106945	yes
Not found	P-rich protein EIG-I30	XLOC_026508	XLOC_026508	PGSC0003DMG400004797	chr08:39394901-39395601	F97inoc	F97ctrol	OK	1.16827	6.34094	2.44032	-4.18022	2.91e-05	0.00153812	yes
Not found	Conserved gene of unknown function	XLOC_034740	XLOC_034740	PGSC0003DMG400009223	chr11:8312574-8313182	F97inoc	F97ctrol	OK	0.467673	2.56501	2.45539	-3.44402	0.000573137	0.014224	yes
GO:0045449	WRKY 13	XLOC_032979	XLOC_032979	PGSC0003DMG400010987	chr10:47528889-47532355	F97inoc	F97ctrol	OK	0.163654	0.898881	2.45748	-3.73071	0.000190942	0.00644781	yes
GO:0020037	Cytochrome P450	XLOC_031031	XLOC_031031	PGSC0003DMG400035390	chr10:17836130-17836583	F97inoc	F97ctrol	OK	1.03734	5.74332	2.46899	-3.81416	0.000136646	0.00506115	yes
GO:0006468	Receptor protein kinase CLAVATA1	XLOC_016564	XLOC_016564	PGSC0003DMG400004146	chr04:39465863-39469064	F97inoc	F97ctrol	OK	0.326742	1.84494	2.49735	-4.67832	2.89e-06	0.000245474	yes
GO:0008152	Anthranilate phosphoribosyltransferase	XLOC_001267	XLOC_001267	PGSC0003DMG400031392	PGSC0003DMB000000474:207301-215026	F97inoc	F97ctrol	OK	0.0752566	0.428893	2.51073	-2.97963	0.00288595	0.0434975	yes
GO:0008152	AMP dependent ligase	XLOC_012846	XLOC_012846	PGSC0003DMG400024082	chr03:5382658-5386703	F97inoc	F97ctrol	OK	0.185138	1.05561	2.51141	-3.91706	8.96e-05	0.00370466	yes
Not found	Gonadotropin beta chain	XLOC_012194	XLOC_012194	PGSC0003DMG400024474	chr03:39532681-39535828	F97inoc	F97ctrol	OK	2.23978	12.8294	2.51802	-5.51841	3.42e-08	5.68e-06	yes
GO:0030599	Conserved gene of unknown function	XLOC_023661	XLOC_023661	PGSC0003DMG400013553	chr07:38842997-38844067	F97inoc	F97ctrol	OK	0.502764	2.88165	2.51895	-4.17176	3.02e-05	0.00158842	yes
Not found	Conserved gene of unknown function	XLOC_022256	XLOC_022256	PGSC0003DMG400026591	chr06:40613354-40614148	F97inoc	F97ctrol	OK	0.625221	3.58727	2.52045	-3.45334	0.000553682	0.0139153	yes
GO:0006508	Cysteine protease	XLOC_008712	XLOC_008712	PGSC0003DMG400010225	chr02:31065925-31067406	F97inoc	F97ctrol	OK	0.142331	0.821848	2.52962	-3.33111	0.000865017	0.0192144	yes
Not found	Myb 12 transcription factor	XLOC_004536	XLOC_004536	PGSC0003DMG400009033	chr01:55957538-55960654	F97inoc	F97ctrol	OK	0.112174	0.655043	2.54585	-3.12916	0.00175309	0.0308805	yes
GO:0008171	O-methyltransferase	XLOC_012858	XLOC_012858	PGSC0003DMG400018687	chr03:5717158-5717722	F97inoc	F97ctrol	OK	0.729588	4.32283	2.56682	-3.5612	0.000369158	0.0104251	yes
Not found	Ankyrin	XLOC_009482	XLOC_009482	PGSC0003DMG400020267	chr02:46199697-46203022	F97inoc	F97ctrol	OK	0.64473	3.831	2.57096	-5.31768	1.05e-07	1.6e-05	yes
GO:0005634	Auxin-responsive protein IAA16	XLOC_020021	XLOC_020021	PGSC0003DMG400005327	chr06:4221806-4225494	F97inoc	F97ctrol	OK	2.1907	13.0957	2.57963	-5.70733	1.15e-08	2.25e-06	yes
GO:0016020	Major Facilitator Superfamily protein	XLOC_035457	XLOC_035457	PGSC0003DMG400025388	chr11:41575069-41575840	F97inoc	F97ctrol	OK	0.449898	2.69244	2.58125	-3.73071	0.000190944	0.00644781	yes
GO:0055114	Flavin monooxygenase	XLOC_027400	XLOC_027400	PGSC0003DMG400014510	chr08:31622824-31626694	F97inoc	F97ctrol	OK	0.336189	2.04065	2.60169	-4.44719	8.7e-06	0.00060429	yes
Not found	CRT binding factor 2B n=1 Tax=Solanum tuberosum RepID=B3TPQ5_SOLTU	XLOC_044799	XLOC_044799	sci_locus_97961_iso_1_len_424_ver_2	chr13:4076518-4076942	F97inoc	F97ctrol	OK	2.89787	17.5942	2.60204	-4.96748	6.78e-07	7.53e-05	yes
GO:0020037	Cytochrome P450	XLOC_029213	XLOC_029213	PGSC0003DMG400016614	chr09:52206333-52207900	F97inoc	F97ctrol	OK	0.123924	0.76157	2.61953	-3.27159	0.00106946	0.022231	yes
Not found	Conserved gene of unknown function	XLOC_005243	XLOC_005243	PGSC0003DMG400002791	chr01:71314885-71315635	F97inoc	F97ctrol	OK	0.934164	5.75848	2.62394	-4.71187	2.45e-06	0.000214044	yes
GO:0055085	High-affinity nitrate transporter	XLOC_035339	XLOC_035339	PGSC0003DMG400019674	chr11:39120546-39122430	F97inoc	F97ctrol	OK	4.43159	27.4082	2.62871	-6.77496	1.24e-11	4.88e-09	yes
GO:0005975	Hexokinase	XLOC_009184	XLOC_009184	PGSC0003DMG400030624	chr02:40614549-40619869	F97inoc	F97ctrol	OK	0.134826	0.855426	2.66555	-3.67984	0.000233379	0.00752071	yes
Not found	Isoflavone reductase homolog	XLOC_032454	XLOC_032454	PGSC0003DMG400033905	chr10:26484828-26488157	F97inoc	F97ctrol	OK	0.30786	1.95647	2.66791	-3.96818	7.24e-05	0.00315293	yes
Not found	Cys2-His2 type zinc finger protein	XLOC_012580	XLOC_012580	PGSC0003DMG400035900	chr03:46837112-46837925	F97inoc	F97ctrol	OK	0.155967	0.9939	2.67186	-3.09597	0.00196168	0.0334413	yes
GO:0016757	Glycosyltransferase	XLOC_013975	XLOC_013975	PGSC0003DMG400005663	chr03:44129453-44131163	F97inoc	F97ctrol	OK	0.103464	0.662176	2.67809	-3.27496	0.00105676	0.022021	yes
GO:0016021	Vacuolar cation/proton exchanger 1a	XLOC_028522	XLOC_028522	PGSC0003DMG400011787	chr09:28757746-28763184	F97inoc	F97ctrol	OK	6.90342	44.3686	2.68416	-7.44597	9.63e-14	5.76e-11	yes
GO:0016020	Conserved gene of unknown function	XLOC_028965	XLOC_028965	PGSC0003DMG400006084	chr09:47250415-47253394	F97inoc	F97ctrol	OK	0.184902	1.19912	2.69714	-3.40202	0.000668899	0.0158567	yes
Not found	Conserved gene of unknown function	XLOC_021518	XLOC_021518	PGSC0003DMG400014642	chr06:3103229-3105881	F97inoc	F97ctrol	OK	0.0845327	0.560856	2.73005	-3.21724	0.00129428	0.0254385	yes
Not found	Putative uncharacterized protein n=1 Tax=Vitis vinifera RepID=A5AKS0_VITVI	XLOC_044396	XLOC_044396	sci_locus_46299_iso_1_len_1124_ver_2	chr13:3807060-3808184	F97inoc	F97ctrol	OK	0.118887	0.794446	2.74036	-3.22957	0.00123976	0.0247343	yes
Not found	IQ-domain 11	XLOC_006880	XLOC_006880	PGSC0003DMG400006824	chr01:57541846-57547391	F97inoc	F97ctrol	OK	0.209414	1.40115	2.74218	-4.4011	1.08e-05	0.0007167	yes
Not found	Proteolipid membrane potential modulator	XLOC_040804	XLOC_040804	sci_locus_62277_iso_1_len_348_ver_2	chr13:1517895-1518243	F97inoc	F97ctrol	OK	0.85591	5.75769	2.74996	-3.8618	0.000112555	0.00440532	yes
Not found	Methionine rich arabinogalactan	XLOC_026450	XLOC_026450	PGSC0003DMG400026224	chr08:38029838-38030673	F97inoc	F97ctrol	OK	1.95808	13.2301	2.75631	-5.54767	2.9e-08	5.03e-06	yes
Not found	Receptor kinase	XLOC_011634	XLOC_011634	PGSC0003DMG400025636	chr03:21086901-21087285	F97inoc	F97ctrol	OK	0.372016	2.52561	2.7632	-3.26524	0.00109372	0.0225875	yes
GO:0008168	Conserved gene of unknown function	XLOC_005780	XLOC_005780	PGSC0003DMG402022780	chr01:201428-201841	F97inoc	F97ctrol	OK	0.431719	2.94068	2.76799	-3.45067	0.0005592	0.0140206	yes
Not found	Conserved gene of unknown function	XLOC_011881	XLOC_011881	PGSC0003DMG400020597	chr03:29164504-29166139	F97inoc	F97ctrol	OK	0.251446	1.71876	2.77305	-3.60468	0.000312534	0.00923691	yes
Not found	Amino acid transporter	XLOC_034731	XLOC_034731	PGSC0003DMG400006021	chr11:8086448-8089577	F97inoc	F97ctrol	OK	0.0690414	0.473557	2.778	-3.15283	0.00161696	0.0291953	yes
Not found	Gene of unknown function	XLOC_014235	XLOC_014235	PGSC0003DMG400006013	chr04:1007526-1012410	F97inoc	F97ctrol	OK	0.110306	0.756812	2.77843	-3.46294	0.000534311	0.0135356	yes
GO:0016020	ATP-binding cassette transporter	XLOC_034045	XLOC_034045	PGSC0003DMG400029989	chr11:34871267-34878399	F97inoc	F97ctrol	OK	0.618299	4.25827	2.78389	-5.68688	1.29e-08	2.5e-06	yes
Not found	Gene of unknown function	XLOC_024191	XLOC_024191	PGSC0003DMG400022332	chr07:52744137-52750423	F97inoc	F97ctrol	OK	0.225461	1.55619	2.78707	-2.93462	0.00333951	0.0479651	yes
GO:0045449	Basic helix-loop-helix protein BHLH5	XLOC_037662	XLOC_037662	PGSC0003DMG400005388	chr12:34628904-34631299	F97inoc	F97ctrol	OK	0.147472	1.01947	2.78931	-3.63948	0.000273189	0.00844359	yes
Not found	Uncharacterized protein n=1 Tax=Glycine max RepID=I1M401_SOYBN	XLOC_041121	XLOC_041121	sci_locus_19521_iso_1_len_449_ver_2	chr13:1722485-1722934	F97inoc	F97ctrol	OK	0.233497	1.6235	2.79763	-3.12288	0.00179093	0.0313729	yes
Not found	Gene of unknown function	XLOC_025405	XLOC_025405	PGSC0003DMG402019226	chr07:50627554-50633380	F97inoc	F97ctrol	OK	0.119814	0.835328	2.80154	-3.00213	0.00268095	0.0414779	yes
Not found	Gene of unknown function	XLOC_035272	XLOC_035272	PGSC0003DMG401019636	chr11:37534152-37537438	F97inoc	F97ctrol	OK	0.37967	2.64747	2.8018	-3.02652	0.00247384	0.0394399	yes
Not found	Major facilitator protein n=1 Tax=Arabidopsis thaliana RepID=Q9C5L6_ARATH	XLOC_044313	XLOC_044313	sci_locus_18710_iso_2_len_737_ver_2	chr13:3763135-3763872	F97inoc	F97ctrol	OK	0.21484	1.50044	2.80405	-3.45273	0.000554938	0.0139358	yes
GO:0008033	ATP binding protein	XLOC_028396	XLOC_028396	PGSC0003DMG400000957	chr09:21903825-21905410	F97inoc	F97ctrol	OK	0.441528	3.10043	2.81189	-4.98372	6.24e-07	7.07e-05	yes
Not found	Conserved gene of unknown function	XLOC_027679	XLOC_027679	PGSC0003DMG400003954	chr08:40122021-40123132	F97inoc	F97ctrol	OK	0.911075	6.41594	2.81602	-4.82208	1.42e-06	0.000137907	yes
Not found	Nucleic acid binding protein	XLOC_012110	XLOC_012110	PGSC0003DMG400018091	chr03:37882722-37885469	F97inoc	F97ctrol	OK	0.255317	1.81362	2.82852	-3.86662	0.000110353	0.00434057	yes
Not found	Protein GAST1	XLOC_009337	XLOC_009337	PGSC0003DMG402001384	chr02:43665896-43674945	F97inoc	F97ctrol	OK	3.70892	26.4816	2.83592	-6.77906	1.21e-11	4.8e-09	yes
Not found	Conserved gene of unknown function	XLOC_007964	XLOC_007964	PGSC0003DMG400018654	chr01:80927831-80928671	F97inoc	F97ctrol	OK	0.123435	0.884728	2.84149	-3.24106	0.00119088	0.0239701	yes
GO:0009416	NPH3 (NON-PHOTOTROPIC HYPOCOTYL 3)	XLOC_000670	XLOC_000670	PGSC0003DMG400002400	PGSC0003DMB000000305:370194-372830	F97inoc	F97ctrol	OK	0.0522264	0.378202	2.85631	-3.52948	0.000416381	0.0112805	yes
GO:0044262	ATP:citrate lyase	XLOC_019715	XLOC_019715	PGSC0003DMG400027212	chr05:43823981-43829131	F97inoc	F97ctrol	OK	0.256708	1.88496	2.87633	-4.96262	6.95e-07	7.67e-05	yes
GO:0006629	Zinc finger protein	XLOC_022421	XLOC_022421	PGSC0003DMG400026125	chr06:44180297-44184832	F97inoc	F97ctrol	OK	0.428052	3.14462	2.87703	-4.82464	1.4e-06	0.000136564	yes
GO:0008152	Acyl CoA synthetase	XLOC_007831	XLOC_007831	PGSC0003DMG400025174	chr01:78411147-78416305	F97inoc	F97ctrol	OK	0.178752	1.3185	2.88286	-4.67837	2.89e-06	0.000245474	yes
GO:0030001	Conserved gene of unknown function	XLOC_037812	XLOC_037812	PGSC0003DMG400021769	chr12:45379446-45381266	F97inoc	F97ctrol	OK	1.07872	8.03714	2.89736	-5.24551	1.56e-07	2.16e-05	yes
Not found	Transcription factor	XLOC_008090	XLOC_008090	PGSC0003DMG400012915	chr02:7874295-7876704	F97inoc	F97ctrol	OK	0.0497548	0.371718	2.9013	-3.15573	0.00160098	0.0290722	yes
Not found	Conserved gene of unknown function	XLOC_027618	XLOC_027618	PGSC0003DMG400026268	chr08:38375790-38376661	F97inoc	F97ctrol	OK	0.258437	1.94264	2.91013	-3.76082	0.000169358	0.00591801	yes
GO:0050660	Glucose-methanol-choline (Gmc) oxidoreductase	XLOC_014119	XLOC_014119	PGSC0003DMG400002587	chr03:46603997-46610046	F97inoc	F97ctrol	OK	0.0809558	0.609738	2.91298	-3.91909	8.89e-05	0.00367837	yes
GO:0016747	Transferase	XLOC_025610	XLOC_025610	PGSC0003DMG400020489	chr08:992968-994886	F97inoc	F97ctrol	OK	0.199525	1.50752	2.91754	-4.01143	6.04e-05	0.00273667	yes
GO:0004560 GO:0005975	Alpha-l-fucosidase, putative n=1 Tax=Ricinus communis RepID=B9R9L2_RICCO Pfam=Alpha-L-fucosidase	XLOC_042194	XLOC_042194	sci_locus_59160_iso_4_len_3255_ver_2	chr13:2402336-2405591	F97inoc	F97ctrol	OK	0.177906	1.34565	2.91911	-4.89894	9.64e-07	0.000100277	yes
Not found	Fatty acyl-CoA reductase 2	XLOC_028130	XLOC_028130	PGSC0003DMG400008886	chr09:7318194-7322026	F97inoc	F97ctrol	OK	0.157562	1.20902	2.93985	-3.76692	0.000165274	0.00584854	yes
GO:0045735	Globulin	XLOC_007577	XLOC_007577	PGSC0003DMG400023764	chr01:73674583-73676260	F97inoc	F97ctrol	OK	0.129977	1.00194	2.94647	-3.87224	0.000107838	0.00427338	yes
GO:0055114	Delta-8 sphingolipid desaturase	XLOC_018277	XLOC_018277	PGSC0003DMG400033872	chr05:39481669-39483500	F97inoc	F97ctrol	OK	0.0533968	0.412907	2.95099	-3.21694	0.00129564	0.0254493	yes
GO:0045449	Isoform 2 of Transcription factor PIF5	XLOC_023682	XLOC_023682	PGSC0003DMG401015926	chr07:39848195-39851745	F97inoc	F97ctrol	OK	0.158225	1.22835	2.95667	-4.56188	5.07e-06	0.000387776	yes
Not found	NAC domain protein n=1 Tax=Solanum lycopersicum RepID=Q56UP7_SOLLC Pfam=No apical meristem (NAM) protein	XLOC_042471	XLOC_042471	sci_locus_2449_iso_2_len_1168_ver_2	chr13:2585089-2586257	F97inoc	F97ctrol	OK	0.057141	0.447164	2.9682	-3.01669	0.00255552	0.0403171	yes
GO:0006468	Nodulation receptor kinase	XLOC_014135	XLOC_014135	PGSC0003DMG400002602	chr03:46973445-46978944	F97inoc	F97ctrol	OK	0.0399851	0.313399	2.97046	-3.40803	0.000654336	0.0156283	yes
Not found	Lipid binding protein	XLOC_012557	XLOC_012557	PGSC0003DMG400002487	chr03:46370233-46370847	F97inoc	F97ctrol	OK	1.14156	8.95279	2.97133	-5.17867	2.23e-07	2.93e-05	yes
GO:0005783	Sterol desaturase	XLOC_000435	XLOC_000435	PGSC0003DMG400005436	PGSC0003DMB000000242:445742-452107	F97inoc	F97ctrol	OK	0.0821451	0.654168	2.99341	-3.8973	9.73e-05	0.00394826	yes
Not found	Ovate	XLOC_012720	XLOC_012720	PGSC0003DMG400017788	chr03:1464348-1466455	F97inoc	F97ctrol	OK	0.283308	2.26288	2.99772	-4.63248	3.61e-06	0.000296357	yes
GO:0016020	Exostosin	XLOC_037355	XLOC_037355	PGSC0003DMG400020398	chr12:11336723-11338365	F97inoc	F97ctrol	OK	0.0695199	0.563931	3.02002	-3.18939	0.00142573	0.0269379	yes
GO:0016020	Beta-ketoacyl-coa synthase family protein	XLOC_035473	XLOC_035473	PGSC0003DMG400015553	chr11:41953927-41955569	F97inoc	F97ctrol	OK	0.151494	1.23944	3.03235	-4.32815	1.5e-05	0.000923195	yes
GO:0016020	ATP-binding cassette transporter	XLOC_013600	XLOC_013600	PGSC0003DMG400015270	chr03:37250750-37254935	F97inoc	F97ctrol	OK	0.328541	2.71238	3.04541	-5.6683	1.44e-08	2.72e-06	yes
GO:0006629	Zinc finger protein	XLOC_034359	XLOC_034359	PGSC0003DMG400000997	chr11:171241-174231	F97inoc	F97ctrol	OK	0.103928	0.858917	3.04693	-3.7289	0.000192321	0.00648466	yes
GO:0008654	Inositol-3-phosphate synthase	XLOC_016717	XLOC_016717	PGSC0003DMG400027916	chr04:45698454-45701843	F97inoc	F97ctrol	OK	0.245518	2.03878	3.05381	-5.09034	3.57e-07	4.43e-05	yes
Not found	Nucleic acid binding protein	XLOC_010385	XLOC_010385	PGSC0003DMG400022371	chr02:32967407-32968136	F97inoc	F97ctrol	OK	0.497616	4.17372	3.06823	-4.80978	1.51e-06	0.000144889	yes
GO:0006468	Brassinosteroid LRR receptor kinase	XLOC_015201	XLOC_015201	PGSC0003DMG400024795	chr04:50172455-50176385	F97inoc	F97ctrol	OK	0.0756003	0.639702	3.08094	-4.47064	7.8e-06	0.000551328	yes
GO:0016020	Equilibrative nucleoside transporter	XLOC_024396	XLOC_024396	PGSC0003DMG400030905	chr07:3731909-3733979	F97inoc	F97ctrol	OK	0.0751235	0.646015	3.10423	-3.52824	0.000418329	0.0113202	yes
GO:0009507	PAP fibrillin	XLOC_007590	XLOC_007590	PGSC0003DMG400023753	chr01:73856442-73860652	F97inoc	F97ctrol	OK	0.0531614	0.461404	3.11758	-3.31009	0.000932663	0.0202079	yes
Not found	Putative uncharacterized protein n=1 Tax=Beta vulgaris subsp. vulgaris RepID=F4NCG8_BETVU	XLOC_045279	XLOC_045279	sci_locus_16932_iso_1_len_1139_ver_2	chr13:4391992-4393131	F97inoc	F97ctrol	OK	0.039092	0.344003	3.13748	-2.91367	0.00357212	0.0499059	yes
Not found	Homeodomain protein GL2-like 1	XLOC_000613	XLOC_000613	PGSC0003DMG400014079	PGSC0003DMB000000278:520150-523589	F97inoc	F97ctrol	OK	0.0959669	0.8445	3.13749	-2.92117	0.0034872	0.0491409	yes
Not found	Gene of unknown function	XLOC_015600	XLOC_015600	PGSC0003DMG401008032	chr04:60877341-60882341	F97inoc	F97ctrol	OK	0.554185	4.98035	3.16781	-4.259	2.05e-05	0.0011681	yes
Not found	UDP-glucuronosyltransferase	XLOC_003188	XLOC_003188	PGSC0003DMG400018062	PGSC0003DMB000001129:4537-5731	F97inoc	F97ctrol	OK	0.0709509	0.642511	3.17883	-3.27187	0.00106837	0.0222229	yes
Not found	Uncharacterized protein n=1 Tax=Glycine max RepID=I1KG47_SOYBN	XLOC_041873	XLOC_041873	sci_locus_103696_iso_1_len_826_ver_2	chr13:2188448-2189274	F97inoc	F97ctrol	OK	0.0408767	0.373031	3.18994	-3.01615	0.00256003	0.0403171	yes
Not found	Conserved gene of unknown function	XLOC_006834	XLOC_006834	PGSC0003DMG400008993	chr01:56287838-56289618	F97inoc	F97ctrol	OK	0.43788	4.0364	3.20446	-4.7918	1.65e-06	0.000155686	yes
Not found	Predicted protein n=1 Tax=Hordeum vulgare subsp. vulgare RepID=F2DIX9_HORVD	XLOC_042629	XLOC_042629	sci_locus_59778_iso_1_len_276_ver_2	chr13:2688320-2688596	F97inoc	F97ctrol	OK	0.177356	1.64741	3.21548	-2.99909	0.00270789	0.0414779	yes
Not found	Ribosomal S3Ae family	XLOC_043402	XLOC_043402	sci_locus_16164_iso_1_len_515_ver_2	chr13:3199233-3199748	F97inoc	F97ctrol	OK	0.179192	1.66446	3.21548	-3.55194	0.000382403	0.0106945	yes
GO:0016020	Zinc/iron transporter	XLOC_008929	XLOC_008929	PGSC0003DMG400017732	chr02:35843280-35846064	F97inoc	F97ctrol	OK	0.113584	1.0642	3.22795	-4.06966	4.71e-05	0.00228168	yes
GO:0016491	Gibberellin 20-oxidase 4	XLOC_004888	XLOC_004888	PGSC0003DMG400000011	chr01:64453571-64455765	F97inoc	F97ctrol	OK	0.0459303	0.43184	3.23298	-3.33828	0.000842987	0.0189103	yes
GO:0016747	Anthranilate N-benzoyltransferase protein	XLOC_010796	XLOC_010796	PGSC0003DMG400004029	chr02:41991619-41993524	F97inoc	F97ctrol	OK	0.0549508	0.520042	3.24241	-3.60133	0.000316594	0.00932219	yes
GO:0006468	Erecta	XLOC_027206	XLOC_027206	PGSC0003DMG400018811	chr08:22652075-22659891	F97inoc	F97ctrol	OK	0.195889	1.8569	3.24479	-5.91971	3.23e-09	7.11e-07	yes
GO:0020037	Cytochrome P450	XLOC_006612	XLOC_006612	PGSC0003DMG400015061	chr01:45665222-45667179	F97inoc	F97ctrol	OK	0.127622	1.21552	3.25163	-4.63408	3.59e-06	0.000295595	yes
Not found	Conserved gene of unknown function	XLOC_020831	XLOC_020831	PGSC0003DMG400016508	chr06:42900367-42901015	F97inoc	F97ctrol	OK	0.0764235	0.731606	3.25898	-3.26146	0.0011084	0.0227574	yes
Not found	GDSL-like Lipase/Acylhydrolase	XLOC_041229	XLOC_041229	sci_locus_104434_iso_1_len_2614_ver_2	chr13:1786293-1788907	F97inoc	F97ctrol	OK	0.157838	1.51748	3.26516	-5.16756	2.37e-07	3.09e-05	yes
Not found	Esterase/lipase/thioesterase family protein	XLOC_010149	XLOC_010149	PGSC0003DMG400021121	chr02:27667030-27668305	F97inoc	F97ctrol	OK	0.0223788	0.218404	3.28679	-3.1196	0.00181098	0.0315327	yes
Not found	Ribosomal protein L31e	XLOC_044154	XLOC_044154	sci_locus_41398_iso_2_len_576_ver_2	chr13:3666677-3667253	F97inoc	F97ctrol	OK	0.159099	1.5556	3.28948	-3.64815	0.000264137	0.0082279	yes
Not found	Conserved gene of unknown function	XLOC_015616	XLOC_015616	PGSC0003DMG400016892	chr04:61236725-61238408	F97inoc	F97ctrol	OK	0.100596	0.9866	3.29389	-3.92034	8.84e-05	0.00366419	yes
GO:0006355	Bel1 homeotic protein	XLOC_031849	XLOC_031849	PGSC0003DMG400019142	chr10:50859635-50864228	F97inoc	F97ctrol	OK	0.157777	1.54918	3.29555	-4.83912	1.3e-06	0.000129771	yes
GO:0005840	60S ribosomal protein L23	XLOC_021751	XLOC_021751	PGSC0003DMG400015736	chr06:14565266-14566974	F97inoc	F97ctrol	OK	0.304721	3.00038	3.29958	-4.71444	2.42e-06	0.000212157	yes
Not found	Conserved gene of unknown function	XLOC_028440	XLOC_028440	PGSC0003DMG400004416	chr09:24811068-24816732	F97inoc	F97ctrol	OK	0.084021	0.834106	3.31141	-3.94483	7.99e-05	0.00338424	yes
Not found	Glycine-rich cell wall structural protein 1	XLOC_025064	XLOC_025064	PGSC0003DMG400028956	chr07:43895352-43896794	F97inoc	F97ctrol	OK	0.0299926	0.298085	3.31304	-3.54181	0.000397387	0.0109253	yes
GO:0016747	Transferase family protein	XLOC_011861	XLOC_011861	PGSC0003DMG400031348	chr03:28236926-28238461	F97inoc	F97ctrol	OK	0.0506126	0.504721	3.31792	-3.68566	0.000228114	0.00738104	yes
Not found	Citrate binding protein	XLOC_033237	XLOC_033237	PGSC0003DMG400003993	chr11:1272304-1273609	F97inoc	F97ctrol	OK	0.0623482	0.626601	3.32913	-3.3575	0.000786506	0.0179091	yes
GO:0044237	Nadhp hc toxin reductase	XLOC_001853	XLOC_001853	PGSC0003DMG400019885	PGSC0003DMB000000653:202978-208350	F97inoc	F97ctrol	OK	0.0266178	0.269355	3.33904	-3.237	0.00120793	0.0242197	yes
Not found	Conserved gene of unknown function	XLOC_017616	XLOC_017616	PGSC0003DMG400018456	chr05:4574216-4574758	F97inoc	F97ctrol	OK	0.102525	1.03901	3.34116	-3.36964	0.000752672	0.0173629	yes
GO:0008152	Glucosyltransferase	XLOC_015821	XLOC_015821	PGSC0003DMG400005989	chr04:974452-975868	F97inoc	F97ctrol	OK	0.0230196	0.238178	3.3711	-3.22571	0.0012566	0.0249606	yes
Not found	GAST1 protein	XLOC_005512	XLOC_005512	PGSC0003DMG400025759	chr01:76746848-76747684	F97inoc	F97ctrol	OK	0.174105	1.81049	3.37835	-3.76175	0.000168726	0.00591137	yes
GO:0020037	Cytochrome P450	XLOC_015134	XLOC_015134	PGSC0003DMG400012794	chr04:46824189-46825796	F97inoc	F97ctrol	OK	0.0317178	0.33342	3.39398	-3.42826	0.000607462	0.0148438	yes
Not found	Ccd1	XLOC_012811	XLOC_012811	PGSC0003DMG400005063	chr03:4779036-4779711	F97inoc	F97ctrol	OK	0.0807313	0.854907	3.40457	-3.43896	0.000583958	0.0144249	yes
Not found	Gag-pol polyprotein n=1 Tax=Solanum lycopersicum RepID=E6Y5Q4_SOLLC	XLOC_040173	XLOC_040173	sci_locus_30368_iso_1_len_605_ver_2	chr13:1136367-1136972	F97inoc	F97ctrol	OK	0.0755232	0.812279	3.42698	-3.23165	0.00123078	0.0245708	yes
GO:0033897	Ribonuclease t2	XLOC_015790	XLOC_015790	PGSC0003DMG400002857	chr04:250809-253005	F97inoc	F97ctrol	OK	0.115343	1.24097	3.42747	-3.82914	0.000128592	0.00482477	yes
Not found	GRAS family transcription factor	XLOC_025819	XLOC_025819	PGSC0003DMG400014615	chr08:7699257-7701231	F97inoc	F97ctrol	OK	0.0841544	0.913871	3.44088	-4.58401	4.56e-06	0.000354883	yes
GO:0031072	Chaperone protein DNAj	XLOC_019629	XLOC_019629	PGSC0003DMG400021836	chr05:42275123-42275820	F97inoc	F97ctrol	OK	0.0475447	0.51888	3.44804	-3.31375	0.000920545	0.0200137	yes
Not found	Cyclic nucleotide-gated ion channel	XLOC_009368	XLOC_009368	PGSC0003DMG400001441	chr02:44238064-44242163	F97inoc	F97ctrol	OK	0.219813	2.4153	3.45785	-5.97183	2.35e-09	5.44e-07	yes
GO:0016020	Mechanosensitive ion channel domain-containing protein	XLOC_021895	XLOC_021895	PGSC0003DMG400029879	chr06:24573453-24577075	F97inoc	F97ctrol	OK	0.105637	1.16175	3.45911	-5.04288	4.59e-07	5.45e-05	yes
Not found	Glycine-rich cell wall structural protein 1.8	XLOC_027509	XLOC_027509	PGSC0003DMG400017536	chr08:35455643-35456998	F97inoc	F97ctrol	OK	0.496267	5.49638	3.46929	-6.74467	1.53e-11	5.73e-09	yes
Not found	Conserved gene of unknown function	XLOC_017732	XLOC_017732	PGSC0003DMG400004129	chr05:7237279-7239645	F97inoc	F97ctrol	OK	0.362287	4.05631	3.48496	-5.96119	2.5e-09	5.76e-07	yes
Not found	YABBY domain class transcription factor	XLOC_035618	XLOC_035618	PGSC0003DMG400002883	chr12:2820515-2827260	F97inoc	F97ctrol	OK	0.0849566	1.03095	3.6011	-3.92208	8.78e-05	0.00364263	yes
GO:0016020	PDR-type ABC transporter 2	XLOC_038243	XLOC_038243	PGSC0003DMG400016860	chr12:56977374-56979462	F97inoc	F97ctrol	OK	0.0866126	1.0587	3.61158	-4.59329	4.36e-06	0.000341962	yes
GO:0008152	Anthocyanidin 3-O-glucosyltransferase	XLOC_028309	XLOC_028309	PGSC0003DMG400024344	chr09:16198687-16200389	F97inoc	F97ctrol	OK	0.029144	0.360468	3.6286	-3.71376	0.000204204	0.00679635	yes
Not found	Gene of unknown function	XLOC_023898	XLOC_023898	PGSC0003DMG400009390	chr07:46601196-46601603	F97inoc	F97ctrol	OK	0.0638082	0.804257	3.65584	-3.00098	0.00269113	0.0414779	yes
Not found	Gene of unknown function	XLOC_009645	XLOC_009645	PGSC0003DMG400019841	chr02:8505833-8506352	F97inoc	F97ctrol	OK	0.0446172	0.56329	3.65821	-3.00292	0.00267404	0.0414451	yes
Not found	Gene of unknown function	XLOC_015773	XLOC_015773	PGSC0003DMG400025666	chr04:64244660-64246252	F97inoc	F97ctrol	OK	0.0267837	0.339473	3.66387	-3.49711	0.000470334	0.0122472	yes
Not found	Putative reverse transcriptase, identical n=1 Tax=Solanum demissum RepID=Q6L4A6_SOLDE	XLOC_041897	XLOC_041897	sci_locus_51813_iso_1_len_415_ver_2	chr13:2200994-2201409	F97inoc	F97ctrol	OK	0.0564945	0.718095	3.66799	-3.01095	0.00260432	0.0406053	yes
Not found	TIR-NBS-LRR type disease resistance protein n=1 Tax=Arachis hypogaea RepID=G0Y6W1_ARAHY	XLOC_045951	XLOC_045951	sci_locus_13546_iso_1_len_396_ver_2	chr13:4818509-4818905	F97inoc	F97ctrol	OK	0.0594434	0.756788	3.6703	-3.01429	0.00257585	0.0404966	yes
Not found	ZF-HD homeobox protein	XLOC_008430	XLOC_008430	PGSC0003DMG400013213	chr02:24447599-24449170	F97inoc	F97ctrol	OK	0.0584475	0.744728	3.6715	-4.28853	1.8e-05	0.00106317	yes
Not found	UPF0497 membrane protein	XLOC_022601	XLOC_022601	PGSC0003DMG400027047	chr06:48185694-48187123	F97inoc	F97ctrol	OK	0.533887	6.95975	3.70443	-6.02466	1.69e-09	4.11e-07	yes
Not found	Conserved gene of unknown function	XLOC_010128	XLOC_010128	PGSC0003DMG400021140	chr02:27283936-27284581	F97inoc	F97ctrol	OK	0.0317498	0.419991	3.72554	-3.05819	0.00222679	0.0366042	yes
Not found	Gene of unknown function	XLOC_014295	XLOC_014295	PGSC0003DMG400029537	chr04:2526067-2533537	F97inoc	F97ctrol	OK	0.0372254	0.494301	3.73103	-3.63622	0.000276663	0.00849199	yes
Not found	Putative uncharacterized protein n=1 Tax=Vitis vinifera RepID=A5AXG1_VITVI	XLOC_046675	XLOC_046675	sci_locus_56697_iso_2_len_733_ver_2	chr13:5303107-5303840	F97inoc	F97ctrol	OK	0.0771662	1.02612	3.73309	-3.8363	0.000124902	0.00473674	yes
Not found	Nitrate transporter, putative n=1 Tax=Ricinus communis RepID=B9SCH0_RICCO	XLOC_042622	XLOC_042622	sci_locus_13161_iso_1_len_361_ver_2	chr13:2682352-2682713	F97inoc	F97ctrol	OK	0.526138	7.1378	3.76197	-5.01407	5.33e-07	6.17e-05	yes
GO:0016747	Gene of unknown function	XLOC_011589	XLOC_011589	PGSC0003DMG400010117	chr03:20017134-20020081	F97inoc	F97ctrol	OK	0.515412	7.01037	3.76569	-7.39968	1.36e-13	7.87e-11	yes
GO:0016020	Beta-ketoacyl-CoA synthase	XLOC_026146	XLOC_026146	PGSC0003DMG400007390	chr08:29006766-29011500	F97inoc	F97ctrol	OK	0.112041	1.52925	3.77073	-5.33183	9.72e-08	1.51e-05	yes
Not found	RING-H2 finger protein ATL57	XLOC_035227	XLOC_035227	PGSC0003DMG400000460	chr11:36510599-36512383	F97inoc	F97ctrol	OK	0.115829	1.58725	3.77646	-4.43	9.42e-06	0.000646041	yes
Not found	F-box family protein	XLOC_037922	XLOC_037922	PGSC0003DMG400043237	chr12:49440599-49441733	F97inoc	F97ctrol	OK	0.0185095	0.255135	3.78492	-3.12659	0.00176846	0.0310649	yes
GO:0016021	Tellurite resistance protein tehA	XLOC_027877	XLOC_027877	PGSC0003DMG400008484	chr09:94837-97788	F97inoc	F97ctrol	OK	0.206807	2.88265	3.80104	-6.09193	1.12e-09	2.9e-07	yes
Not found	GDSL-lipase 1	XLOC_012702	XLOC_012702	PGSC0003DMG402013422	chr03:1073593-1077191	F97inoc	F97ctrol	OK	0.0788772	1.11593	3.8225	-3.01297	0.00258705	0.0406053	yes
Not found	Glycine-rich cell wall structural protein 1.8	XLOC_029184	XLOC_029184	PGSC0003DMG400031523	chr09:51763184-51765255	F97inoc	F97ctrol	OK	0.148845	2.11584	3.82935	-5.41712	6.06e-08	9.62e-06	yes
Not found	High affinity nitrate transporter protein n=1 Tax=Nicotiana tabacum RepID=Q84MZ8_TOBAC	XLOC_040625	XLOC_040625	sci_locus_42922_iso_1_len_486_ver_2	chr13:1410781-1411267	F97inoc	F97ctrol	OK	0.074468	1.07179	3.84726	-3.52544	0.000422775	0.0114113	yes
GO:0020037	Cytochrome P450 fatty acid omega-hydroxylase	XLOC_026712	XLOC_026712	PGSC0003DMG400012202	chr08:43282855-43285446	F97inoc	F97ctrol	OK	0.0471319	0.678766	3.84814	-4.60748	4.08e-06	0.000324249	yes
Not found	Conserved gene of unknown function	XLOC_005706	XLOC_005706	PGSC0003DMG400001627	chr01:80144460-80147235	F97inoc	F97ctrol	OK	0.119421	1.7224	3.85029	-5.1486	2.62e-07	3.39e-05	yes
Not found	Polyprotein, putative n=1 Tax=Solanum demissum RepID=Q60CY5_SOLDE	XLOC_047497	XLOC_047497	sci_locus_21934_iso_1_len_438_ver_2	chr13:5818811-5819249	F97inoc	F97ctrol	OK	0.0532941	0.781632	3.87444	-3.20986	0.00132802	0.0257507	yes
GO:0030054	GRP 2	XLOC_013599	XLOC_013599	PGSC0003DMG400015269	chr03:37246565-37248113	F97inoc	F97ctrol	OK	0.0153077	0.227529	3.89372	-3.22583	0.00125609	0.0249605	yes
Not found	Wax synthase	XLOC_000855	XLOC_000855	PGSC0003DMG400018879	PGSC0003DMB000000382:314487-317447	F97inoc	F97ctrol	OK	0.108698	1.67263	3.94372	-5.1992	2e-07	2.67e-05	yes
GO:0016747	Anthranilate N-benzoyltransferase protein	XLOC_038071	XLOC_038071	PGSC0003DMG400002049	chr12:53734963-53738374	F97inoc	F97ctrol	OK	0.209797	3.24214	3.94988	-6.16955	6.85e-10	1.89e-07	yes
Not found	YABBY1	XLOC_007102	XLOC_007102	PGSC0003DMG400025969	chr01:63311941-63316165	F97inoc	F97ctrol	OK	0.0188573	0.297867	3.98147	-3.31896	0.000903529	0.0197928	yes
GO:0020037	Cytochrome P450	XLOC_031604	XLOC_031604	PGSC0003DMG400039791	chr10:45740047-45741559	F97inoc	F97ctrol	OK	0.0380443	0.609643	4.00221	-4.28747	1.81e-05	0.00106427	yes
Not found	SNF4	XLOC_022372	XLOC_022372	PGSC0003DMG400028509	chr06:43328961-43330785	F97inoc	F97ctrol	OK	0.0132628	0.220395	4.05463	-3.39114	0.000696024	0.0162929	yes
GO:0016020	Nitrate transporter	XLOC_037901	XLOC_037901	PGSC0003DMG400026455	chr12:48240961-48245239	F97inoc	F97ctrol	OK	0.501081	8.42203	4.07105	-7.98613	1.33e-15	1.28e-12	yes
Not found	IQ-domain 11	XLOC_006879	XLOC_006879	PGSC0003DMG400006823	chr01:57541846-57547391	F97inoc	F97ctrol	OK	0.0334282	0.563832	4.07613	-3.4114	0.000646312	0.0154832	yes
Not found	Conserved gene of unknown function	XLOC_030106	XLOC_030106	PGSC0003DMG400019330	chr09:40303837-40304914	F97inoc	F97ctrol	OK	0.0219228	0.37011	4.07745	-3.41022	0.000649099	0.0155382	yes
Not found	Conserved gene of unknown function	XLOC_035244	XLOC_035244	PGSC0003DMG400026540	chr11:37016885-37018226	F97inoc	F97ctrol	OK	4.37281	75.5621	4.11103	-9.68009	0	0	yes
Not found	Kinase interacting protein	XLOC_022603	XLOC_022603	PGSC0003DMG400027049	chr06:48244396-48245536	F97inoc	F97ctrol	OK	0.0142167	0.245888	4.11235	-3.45137	0.000557748	0.0139953	yes
GO:0006629	Zinc finger protein	XLOC_020702	XLOC_020702	PGSC0003DMG400005185	chr06:39782302-39786423	F97inoc	F97ctrol	OK	0.0456436	0.798456	4.12873	-4.38643	1.15e-05	0.000749502	yes
GO:0045449	DNA binding protein	XLOC_024036	XLOC_024036	PGSC0003DMG400040835	chr07:49490446-49492702	F97inoc	F97ctrol	OK	0.0558442	0.977275	4.12928	-4.11285	3.91e-05	0.00196595	yes
Not found	Putative uncharacterized protein n=1 Tax=Vitis vinifera RepID=A5BD83_VITVI	XLOC_044472	XLOC_044472	sci_locus_58032_iso_1_len_486_ver_2	chr13:3869623-3870109	F97inoc	F97ctrol	OK	0.0476595	0.88539	4.21548	-3.55048	0.000384536	0.0107203	yes
GO:0045449	BHLH071	XLOC_027514	XLOC_027514	PGSC0003DMG400017540	chr08:35605565-35608648	F97inoc	F97ctrol	OK	0.0221904	0.418074	4.23575	-4.24483	2.19e-05	0.00122035	yes
Not found	Gene of unknown function	XLOC_003797	XLOC_003797	PGSC0003DMG400026605	chr01:9289546-9290368	F97inoc	F97ctrol	OK	0.0209163	0.412726	4.30248	-3.63663	0.000276233	0.00849199	yes
Not found	Gene of unknown function	XLOC_025707	XLOC_025707	PGSC0003DMG401018475	chr08:3481193-3483932	F97inoc	F97ctrol	OK	0.318609	6.31736	4.30946	-4.98166	6.3e-07	7.1e-05	yes
Not found	Flotillin-1	XLOC_013892	XLOC_013892	PGSC0003DMG400014200	chr03:42703420-42705461	F97inoc	F97ctrol	OK	0.0917148	1.88915	4.36444	-6.32219	2.58e-10	7.87e-08	yes
Not found	Putative disease resistance protein I2C-5, identical n=1 Tax=Solanum demissum RepID=Q60D49_SOLDE	XLOC_045697	XLOC_045697	sci_locus_19181_iso_1_len_260_ver_2	chr13:4658715-4658975	F97inoc	F97ctrol	OK	0.0949009	2.04138	4.42698	-3.76208	0.000168506	0.0059102	yes
Not found	UPI000189D307 related cluster n=1 Tax=unknown RepID=UPI000189D307	XLOC_047437	XLOC_047437	sci_locus_126634_iso_2_len_761_ver_2	chr13:5775443-5776204	F97inoc	F97ctrol	OK	0.0296809	0.638458	4.42698	-3.76208	0.000168506	0.0059102	yes
Not found	Pectase lyase	XLOC_021349	XLOC_021349	PGSC0003DMG400020156	chr06:53726652-53732554	F97inoc	F97ctrol	OK	0.415618	9.21364	4.47044	-8.09185	5.55e-16	5.68e-13	yes
GO:0055114	Aldehyde dehydrogenase family 3 member F1	XLOC_004215	XLOC_004215	PGSC0003DMG400019991	chr01:36789138-36795981	F97inoc	F97ctrol	OK	0.0145389	0.323936	4.47772	-3.813	0.000137292	0.005073	yes
Not found	Putative uncharacterized protein n=1 Tax=Vitis vinifera RepID=F6HQL0_VITVI	XLOC_046104	XLOC_046104	sci_locus_27660_iso_1_len_1261_ver_2	chr13:4909525-4910786	F97inoc	F97ctrol	OK	0.0176057	0.395925	4.49111	-3.8244	0.000131091	0.00489541	yes
Not found	Pectate lyase	XLOC_019085	XLOC_019085	PGSC0003DMG400010771	chr05:10707074-10709969	F97inoc	F97ctrol	OK	0.639096	14.8386	4.53717	-9.13434	0	0	yes
Not found	Gip1	XLOC_022526	XLOC_022526	PGSC0003DMG400033044	chr06:46584531-46585393	F97inoc	F97ctrol	OK	0.0366424	0.871528	4.57196	-3.90164	9.55e-05	0.00388807	yes
Not found	Conserved gene of unknown function	XLOC_025464	XLOC_025464	PGSC0003DMG402022133	chr07:51741435-51748118	F97inoc	F97ctrol	OK	0.0301581	0.739105	4.61516	-3.31832	0.00090562	0.0198113	yes
GO:0005618	Pectinesterase	XLOC_004514	XLOC_004514	PGSC0003DMG400005206	chr01:55351106-55354383	F97inoc	F97ctrol	OK	0.0461454	1.1483	4.63717	-5.28812	1.24e-07	1.78e-05	yes
Not found	Conserved gene of unknown function	XLOC_028142	XLOC_028142	PGSC0003DMG400002662	chr09:7597651-7598499	F97inoc	F97ctrol	OK	0.0110321	0.274983	4.63956	-2.9199	0.00350139	0.0492427	yes
GO:0005515	Actin-11	XLOC_035200	XLOC_035200	PGSC0003DMG400000439	chr11:35736867-35739289	F97inoc	F97ctrol	OK	0.0344038	0.864554	4.65132	-4.96998	6.7e-07	7.46e-05	yes
Not found	Expressed gene of unknown function	XLOC_047950	XLOC_047950	sci_locus_24449_iso_1_len_401_ver_2	chr13:6069274-6069675	F97inoc	F97ctrol	OK	0.029319	0.745339	4.66799	-2.9378	0.00330553	0.0477635	yes
Not found	Glycine-rich cell wall structural protein 1	XLOC_025066	XLOC_025066	PGSC0003DMG402028957	chr07:43909627-43911016	F97inoc	F97ctrol	OK	0.55726	14.4563	4.6972	-9.92061	0	0	yes
Not found	Auxin-induced SAUR	XLOC_033296	XLOC_033296	PGSC0003DMG404013254	chr11:2605115-2610145	F97inoc	F97ctrol	OK	0.0117662	0.312305	4.73024	-4.29475	1.75e-05	0.00104153	yes
Not found	Glycine-rich cell wall structural protein 1	XLOC_025065	XLOC_025065	PGSC0003DMG401028957	chr07:43900337-43901592	F97inoc	F97ctrol	OK	0.11241	2.99651	4.73645	-7.08015	1.44e-12	6.61e-10	yes
Not found	ROX1	XLOC_030811	XLOC_030811	PGSC0003DMG400022807	chr10:4178632-4187833	F97inoc	F97ctrol	OK	0.0597632	1.60378	4.74607	-5.23162	1.68e-07	2.32e-05	yes
GO:0006629	Esterase	XLOC_012033	XLOC_012033	PGSC0003DMG400015169	chr03:36438576-36440969	F97inoc	F97ctrol	OK	0.0521625	1.4639	4.81066	-5.60341	2.1e-08	3.83e-06	yes
Not found	Mutant cincinnata	XLOC_032116	XLOC_032116	PGSC0003DMG400026626	chr10:4465055-4467019	F97inoc	F97ctrol	OK	0.0110203	0.31546	4.83922	-4.17637	2.96e-05	0.0015618	yes
GO:0006629	Zinc finger protein	XLOC_012592	XLOC_012592	PGSC0003DMG400002519	chr03:47000995-47003178	F97inoc	F97ctrol	OK	0.596639	17.3699	4.86359	-9.56945	0	0	yes
Not found	Conserved gene of unknown function	XLOC_021152	XLOC_021152	PGSC0003DMG400005884	chr06:49157666-49159163	F97inoc	F97ctrol	OK	0.0127856	0.372337	4.86402	-3.07773	0.00208587	0.0348654	yes
GO:0008152	Short-chain dehydrogenase	XLOC_028091	XLOC_028091	PGSC0003DMG400008850	chr09:6358196-6364845	F97inoc	F97ctrol	OK	0.323714	9.45885	4.86887	-8.44957	0	0	yes
Not found	Conserved gene of unknown function	XLOC_022623	XLOC_022623	PGSC0003DMG400027111	chr06:48489135-48489808	F97inoc	F97ctrol	OK	0.016766	0.495067	4.88402	-3.09038	0.001999	0.0339136	yes
GO:0006355	Homeobox-leucine zipper protein MERISTEM L1	XLOC_030671	XLOC_030671	PGSC0003DMG400011256	chr10:1053848-1061766	F97inoc	F97ctrol	OK	0.0374735	1.11129	4.89023	-6.21363	5.18e-10	1.47e-07	yes
GO:0016020	Aquaporin, MIP family, PIP subfamily	XLOC_002310	XLOC_002310	PGSC0003DMG400004438	PGSC0003DMB000000755:143404-144955	F97inoc	F97ctrol	OK	0.0562819	1.75269	4.96076	-5.63861	1.71e-08	3.18e-06	yes
Not found	Uncharacterized protein n=1 Tax=Glycine max RepID=I1L750_SOYBN	XLOC_042477	XLOC_042477	sci_locus_68711_iso_1_len_436_ver_2	chr13:2588600-2589036	F97inoc	F97ctrol	OK	0.026779	0.837868	4.96755	-3.15455	0.00160744	0.0290844	yes
GO:0020037	Cytochrome P450 77A2	XLOC_019816	XLOC_019816	PGSC0003DMG400023382	chr05:46083481-46085788	F97inoc	F97ctrol	OK	0.0912979	2.93529	5.00678	-6.84805	7.49e-12	3.05e-09	yes
Not found	Non-specific lipid-transfer protein	XLOC_002389	XLOC_002389	PGSC0003DMG400011951	PGSC0003DMB000000773:8197-9050	F97inoc	F97ctrol	OK	0.158655	5.19223	5.03238	-6.32852	2.48e-10	7.63e-08	yes
Not found	Non-specific lipid-transfer protein	XLOC_032200	XLOC_032200	PGSC0003DMG400012839	chr10:9665746-9666565	F97inoc	F97ctrol	OK	0.172231	5.67578	5.0424	-6.34264	2.26e-10	7.07e-08	yes
GO:0006629	Esterase	XLOC_002552	XLOC_002552	PGSC0003DMG400004379	PGSC0003DMB000000815:17133-21812	F97inoc	F97ctrol	OK	0.0704349	2.34494	5.05712	-6.24178	4.33e-10	1.24e-07	yes
Not found	Proline-rich protein	XLOC_035616	XLOC_035616	PGSC0003DMG400002880	chr12:2714288-2715753	F97inoc	F97ctrol	OK	4.8857	167.442	5.09895	-13.1371	0	0	yes
GO:0016020	Glucose-6-phosphate/phosphate translocator 2	XLOC_018228	XLOC_018228	PGSC0003DMG400005269	chr05:37680286-37683750	F97inoc	F97ctrol	OK	0.364618	12.7873	5.13218	-9.45527	0	0	yes
GO:0006468	Serine/threonine protein kinase	XLOC_033470	XLOC_033470	PGSC0003DMG400019493	chr11:6261511-6263878	F97inoc	F97ctrol	OK	0.00620139	0.220192	5.15003	-3.28328	0.00102606	0.0215263	yes
Not found	UPI0001983A1F related cluster n=1 Tax=unknown RepID=UPI0001983A1F	XLOC_039362	XLOC_039362	sci_locus_55132_iso_1_len_627_ver_2	chr13:619699-620326	F97inoc	F97ctrol	OK	0.600171	22.7562	5.24474	-8.63438	0	0	yes
GO:0016491	10-hydroxygeraniol oxidoreductase	XLOC_033340	XLOC_033340	PGSC0003DMG401016112	chr11:3522785-3524224	F97inoc	F97ctrol	OK	0.0130934	0.501337	5.25887	-3.35952	0.00078078	0.0178054	yes
GO:0005634	Self-pruning G-box protein	XLOC_009819	XLOC_009819	PGSC0003DMG400023897	chr02:19614470-19615834	F97inoc	F97ctrol	OK	0.00986691	0.386849	5.29303	-3.38823	0.000703443	0.016382	yes
GO:0006355	Homeobox-leucine zipper protein PROTODERMAL FACTOR 2	XLOC_012829	XLOC_012829	PGSC0003DMG400024068	chr03:5127838-5133132	F97inoc	F97ctrol	OK	0.0155616	0.674694	5.43818	-5.54506	2.94e-08	5.07e-06	yes
Not found	PDF	XLOC_025250	XLOC_025250	PGSC0003DMG400017342	chr07:47724335-47726231	F97inoc	F97ctrol	OK	0.0471856	2.21127	5.55038	-6.09917	1.07e-09	2.8e-07	yes
Not found	Non-specific lipid-transfer protein 1	XLOC_028429	XLOC_028429	PGSC0003DMG400001904	chr09:23844759-23846326	F97inoc	F97ctrol	OK	0.479886	23.6851	5.62514	-9.21855	0	0	yes
GO:0005634	Homeobox protein knotted-1-like LET6	XLOC_008893	XLOC_008893	PGSC0003DMG400016711	chr02:35249815-35254697	F97inoc	F97ctrol	OK	0.0323882	1.6657	5.68451	-6.28247	3.33e-10	9.7e-08	yes
Not found	Glucose-1-phosphate adenylyltransferase	XLOC_025807	XLOC_025807	PGSC0003DMG400025218	chr08:6756543-6757732	F97inoc	F97ctrol	OK	0.0140164	0.740702	5.72371	-3.69816	0.000217168	0.00712123	yes
GO:0005975	Glucan endo-1,3-beta-glucosidase	XLOC_026620	XLOC_026620	PGSC0003DMG400012112	chr08:41398638-41408500	F97inoc	F97ctrol	OK	0.0180564	0.958584	5.73032	-4.94868	7.47e-07	8.12e-05	yes
GO:0030001	Metal ion binding protein	XLOC_018363	XLOC_018363	PGSC0003DMG400021834	chr05:42243185-42244527	F97inoc	F97ctrol	OK	0.0131423	0.699038	5.73308	-3.70422	0.000212045	0.00696765	yes
Not found	Histidine-rich glycoprotein	XLOC_029105	XLOC_029105	PGSC0003DMG400029635	chr09:50360465-50361996	F97inoc	F97ctrol	OK	0.0400523	2.20074	5.77996	-7.27063	3.58e-13	1.83e-10	yes
Not found	Membrane protein	XLOC_038246	XLOC_038246	PGSC0003DMG400016858	chr12:57002956-57003958	F97inoc	F97ctrol	OK	0.123684	7.28803	5.8808	-8.38882	0	0	yes
Not found	Non-specific lipid-transfer protein 1	XLOC_002392	XLOC_002392	PGSC0003DMG400011954	PGSC0003DMB000000773:75712-76738	F97inoc	F97ctrol	OK	1.08471	64.5599	5.89526	-11.5377	0	0	yes
Not found	Methylketone synthase Ib	XLOC_029607	XLOC_029607	PGSC0003DMG400026617	chr09:10503493-10504788	F97inoc	F97ctrol	OK	0.0471714	3.48802	6.20835	-6.95212	3.6e-12	1.52e-09	yes
Not found	Non-specific lipid-transfer protein	XLOC_003164	XLOC_003164	PGSC0003DMG400016102	PGSC0003DMB000001108:13131-13774	F97inoc	F97ctrol	OK	0.547473	42.6039	6.28205	-10.4912	0	0	yes
Not found	14 kDa proline-rich protein DC2.15	XLOC_020921	XLOC_020921	PGSC0003DMG400020481	chr06:44765835-44766549	F97inoc	F97ctrol	OK	0.0948411	7.74657	6.3519	-7.31763	2.52e-13	1.38e-10	yes
GO:0055114	Sinapyl alcohol dehydrogenase 2	XLOC_033343	XLOC_033343	PGSC0003DMG402016112	chr11:3534822-3539334	F97inoc	F97ctrol	OK	0.0649332	5.58596	6.42671	-8.21218	1.11e-16	1.17e-13	yes
Not found	Non-specific lipid-transfer protein	XLOC_019152	XLOC_019152	PGSC0003DMG400034309	chr05:13449239-13453242	F97inoc	F97ctrol	OK	0.0920154	8.05429	6.45174	-7.69617	1.41e-14	1.04e-11	yes
Not found	Aspartic proteinase nepenthesin-2	XLOC_020606	XLOC_020606	PGSC0003DMG400011819	chr06:36674352-36674845	F97inoc	F97ctrol	OK	0.0433471	4.17042	6.58811	-4.3289	1.5e-05	0.000921833	yes
Not found	Non-specific lipid-transfer protein	XLOC_032199	XLOC_032199	PGSC0003DMG400012838	chr10:9631781-9632592	F97inoc	F97ctrol	OK	0.344641	35.1028	6.67035	-10.0616	0	0	yes
GO:0008168	Conserved gene of unknown function	XLOC_035465	XLOC_035465	PGSC0003DMG400046602	chr11:41825618-41826653	F97inoc	F97ctrol	OK	0.0555885	5.79665	6.70429	-7.59425	3.1e-14	2.05e-11	yes
Not found	Glycine-rich cell wall structural protein	XLOC_030537	XLOC_030537	PGSC0003DMG400031534	chr09:51758905-51759775	F97inoc	F97ctrol	OK	0.221358	24.6727	6.80039	-9.38787	0	0	yes
Not found	Non-specific lipid-transfer protein	XLOC_006448	XLOC_006448	PGSC0003DMG400002471	chr01:35821369-35822165	F97inoc	F97ctrol	OK	0.685776	79.3879	6.85504	-12.0175	0	0	yes
Not found	DNA-directed RNA polymerase II largest subunit	XLOC_035564	XLOC_035564	PGSC0003DMG400007796	chr12:1312477-1314955	F97inoc	F97ctrol	OK	0.142611	17.0304	6.89988	-11.1861	0	0	yes
Not found	Non-specific lipid-transfer protein	XLOC_032198	XLOC_032198	PGSC0003DMG400012837	chr10:9627225-9627635	F97inoc	F97ctrol	OK	0.665601	79.5392	6.90086	-10.293	0	0	yes
Not found	Non-specific lipid-transfer protein 2	XLOC_002391	XLOC_002391	PGSC0003DMG400011953	PGSC0003DMB000000773:51498-52502	F97inoc	F97ctrol	OK	0.0990431	12.0802	6.93037	-8.07016	7.77e-16	7.71e-13	yes
Not found	Non-specific lipid-transfer protein	XLOC_032708	XLOC_032708	PGSC0003DMG401031237	chr10:41837529-41837880	F97inoc	F97ctrol	OK	0.677149	84.9965	6.97179	-10.3746	0	0	yes
Not found	Glycine-rich protein	XLOC_029192	XLOC_029192	PGSC0003DMG400017918	chr09:51899780-51901182	F97inoc	F97ctrol	OK	0.733201	96.5792	7.04136	-12.9159	0	0	yes
Not found	Non-specific lipid-transfer protein	XLOC_032707	XLOC_032707	PGSC0003DMG402031237	chr10:41834180-41834537	F97inoc	F97ctrol	OK	0.164948	21.9706	7.05742	-7.61733	2.59e-14	1.79e-11	yes
Not found	Glycine-rich protein	XLOC_003316	XLOC_003316	PGSC0003DMG400031552	PGSC0003DMB000001288:8672-9146	F97inoc	F97ctrol	OK	0.0723362	10.2254	7.14323	-7.23312	4.72e-13	2.38e-10	yes

## Sheet: Suppl Table 4
Supplementary table 4: Differentially-expressed genes in non-inoculated roots of the F97 vs F118 accessions of S. commersonii
GO annotation	Functional Annotation	test_id	gene_id	gene	locus	sample_1	sample_2	status	value_1	value_2	log2(fold_change)	test_stat	p_value	q_value	significant
Not found	TdcA1-ORF2 protein	XLOC_006178	XLOC_006178	PGSC0003DMG400003456	chr01:16731680-16733300	F118ctrol	F97ctrol	OK	6.75	0.00791486	-9.73611	3.34385	0.000826249	0.0225586	yes
Not found	Gene of unknown function	XLOC_032388	XLOC_032388	PGSC0003DMG400022015	chr10:21852012-21858852	F118ctrol	F97ctrol	OK	51.9225	0.0973415	-9.05909	6.0783	1.21e-09	3.34e-07	yes
Not found	Peptidyl-prolyl cis-trans isomerase n=1 Tax=Arabidopsis thaliana RepID=F4JSK5_ARATH Pfam=Papain family cysteine protease	XLOC_038869	XLOC_038869	sci_locus_3392_iso_4_len_1965_ver_2	chr13:314248-316213	F118ctrol	F97ctrol	OK	4.4979	0.0228041	-7.62381	6.97068	3.15e-12	1.78e-09	yes
GO:0009611	Proteinase inhibitor I-B	XLOC_031882	XLOC_031882	PGSC0003DMG400017588	chr10:51739064-51740208	F118ctrol	F97ctrol	OK	34.3584	0.186936	-7.52197	7.89468	3e-15	3.32e-12	yes
Not found	TNP2-like transposon protein	XLOC_003081	XLOC_003081	PGSC0003DMG400003494	PGSC0003DMB000001043:29997-35573	F118ctrol	F97ctrol	OK	6.3818	0.0406473	-7.29466	6.63497	3.25e-11	1.37e-08	yes
Not found	Conserved gene of unknown function	XLOC_020341	XLOC_020341	PGSC0003DMG400029684	chr06:22231379-22233761	F118ctrol	F97ctrol	OK	1.2306	0.00852623	-7.17324	4.7235	2.32e-06	0.000238764	yes
GO:0008152	Phospholipase PLDa1	XLOC_012341	XLOC_012341	PGSC0003DMG400000614	chr03:42125708-42130328	F118ctrol	F97ctrol	OK	3.83931	0.0337659	-6.82914	7.862	3.89e-15	4.16e-12	yes
GO:0005576	Phytosulfokine peptide	XLOC_035238	XLOC_035238	PGSC0003DMG400026535	chr11:36952796-36955318	F118ctrol	F97ctrol	OK	3.99452	0.0356683	-6.80723	4.46311	8.08e-06	0.000650584	yes
Not found	Gene of unknown function	XLOC_011837	XLOC_011837	PGSC0003DMG400023009	chr03:27268863-27272105	F118ctrol	F97ctrol	OK	5.60871	0.0501328	-6.80577	8.09991	4.44e-16	5.95e-13	yes
GO:0006468	S-locus lectin protein kinase family protein	XLOC_001151	XLOC_001151	PGSC0003DMG400036104	PGSC0003DMB000000453:287128-287919	F118ctrol	F97ctrol	OK	4.16877	0.038403	-6.76226	4.43045	9.4e-06	0.000737024	yes
Not found	Cdk10/11, putative n=1 Tax=Ricinus communis RepID=B9RML9_RICCO Pfam=Protein kinase domain	XLOC_041900	XLOC_041900	sci_locus_6423_iso_2_len_1004_ver_2	chr13:2202584-2203588	F118ctrol	F97ctrol	OK	2.1753	0.0208766	-6.70318	4.38892	1.14e-05	0.000845424	yes
GO:0009507	Violaxanthin de-epoxidase	XLOC_016590	XLOC_016590	PGSC0003DMG400010690	chr04:41100681-41105455	F118ctrol	F97ctrol	OK	23.4151	0.226002	-6.69496	8.27512	1.11e-16	1.55e-13	yes
GO:0007018	Kinesin motor family protein	XLOC_009825	XLOC_009825	PGSC0003DMG400012011	chr02:19960143-19965345	F118ctrol	F97ctrol	OK	6.18816	0.0654169	-6.5637	8.03972	8.88e-16	1.14e-12	yes
Not found	Putative uncharacterized protein n=1 Tax=Vitis vinifera RepID=A5BC87_VITVI	XLOC_048028	XLOC_048028	sci_locus_13554_iso_1_len_1053_ver_2	chr13:6129056-6130109	F118ctrol	F97ctrol	OK	1.57412	0.0172963	-6.50793	4.24847	2.15e-05	0.00140866	yes
Not found	Conserved gene of unknown function	XLOC_025418	XLOC_025418	PGSC0003DMG400019270	chr07:50853981-50855135	F118ctrol	F97ctrol	OK	3.67179	0.0450034	-6.3503	4.13762	3.51e-05	0.00208835	yes
Not found	Conserved gene of unknown function	XLOC_037696	XLOC_037696	PGSC0003DMG400018857	chr12:36310670-36314696	F118ctrol	F97ctrol	OK	1.89622	0.0264912	-6.16147	5.47558	4.36e-08	8.39e-06	yes
GO:0006468	Receptor-kinase	XLOC_034358	XLOC_034358	PGSC0003DMG400000996	chr11:86007-89361	F118ctrol	F97ctrol	OK	3.76432	0.0559652	-6.07172	7.12393	1.05e-12	6.36e-10	yes
Not found	Conserved gene of unknown function	XLOC_001352	XLOC_001352	PGSC0003DMG400021026	PGSC0003DMB000000510:148340-149497	F118ctrol	F97ctrol	OK	10.2828	0.171678	-5.90439	6.83217	8.36e-12	4.27e-09	yes
Not found	Pollen allergen Che a 1	XLOC_010296	XLOC_010296	PGSC0003DMG400010242	chr02:30844818-30847338	F118ctrol	F97ctrol	OK	0.908387	0.0154945	-5.87348	3.80015	0.000144608	0.00628818	yes
GO:0005975	Fructose-1,6-bisphosphatase	XLOC_033129	XLOC_033129	PGSC0003DMG400019189	chr10:50740228-50743469	F118ctrol	F97ctrol	OK	0.662996	0.0124807	-5.73124	3.70022	0.000215416	0.00840095	yes
Not found	Gene of unknown function	XLOC_033908	XLOC_033908	PGSC0003DMG400018733	chr11:26632304-26633174	F118ctrol	F97ctrol	OK	2.6466	0.0514046	-5.6861	5.00067	5.71e-07	7.34e-05	yes
Not found	Gene of unknown function	XLOC_026902	XLOC_026902	PGSC0003DMG400005809	chr08:4506813-4513302	F118ctrol	F97ctrol	OK	3.45993	0.0681914	-5.66501	5.4807	4.24e-08	8.2e-06	yes
GO:0020037	Cytochrome P450	XLOC_016825	XLOC_016825	PGSC0003DMG400009761	chr04:49846546-49847460	F118ctrol	F97ctrol	OK	8.50258	0.178023	-5.57776	6.29661	3.04e-10	9.58e-08	yes
Not found	Expressed gene of unknown function	XLOC_041908	XLOC_041908	sci_locus_20000_iso_1_len_272_ver_2	chr13:2206451-2206723	F118ctrol	F97ctrol	OK	4.07107	0.0921407	-5.46542	3.51588	0.000438302	0.0143727	yes
GO:0016020	80 kDa MCM3-associated protein (GANP protein).	XLOC_020943	XLOC_020943	PGSC0003DMG400028912	chr06:45219278-45226047	F118ctrol	F97ctrol	OK	0.809468	0.0191192	-5.40388	4.71509	2.42e-06	0.000245688	yes
GO:0020037	Cytochrome P450 71D7	XLOC_016822	XLOC_016822	PGSC0003DMG400009759	chr04:49816313-49816811	F118ctrol	F97ctrol	OK	15.0862	0.361582	-5.38277	6.21505	5.13e-10	1.54e-07	yes
Not found	Gene of unknown function	XLOC_020772	XLOC_020772	PGSC0003DMG402004862	chr06:41688917-41690280	F118ctrol	F97ctrol	OK	3.43137	0.0822507	-5.38261	5.95043	2.67e-09	6.88e-07	yes
GO:0020037	Cytochrome P450	XLOC_003222	XLOC_003222	PGSC0003DMG400013230	PGSC0003DMB000001161:14333-16039	F118ctrol	F97ctrol	OK	12.24	0.294976	-5.37486	7.20286	5.9e-13	3.72e-10	yes
Not found	Expressed gene of unknown function	XLOC_042628	XLOC_042628	sci_locus_25809_iso_2_len_311_ver_2	chr13:2688009-2688320	F118ctrol	F97ctrol	OK	6.02287	0.147741	-5.34931	4.66393	3.1e-06	0.000300267	yes
GO:0020037	Cytochrome P450 hydroxylase	XLOC_016828	XLOC_016828	PGSC0003DMG400005582	chr04:50002744-50004187	F118ctrol	F97ctrol	OK	9.90839	0.260741	-5.24796	6.76201	1.36e-11	6.34e-09	yes
Not found	Putative uncharacterized protein n=1 Tax=Vitis vinifera RepID=A5BYF9_VITVI	XLOC_040285	XLOC_040285	sci_locus_1552_iso_1_len_2494_ver_2	chr13:1196178-1198672	F118ctrol	F97ctrol	OK	2.02346	0.0538471	-5.23181	5.75726	8.55e-09	2.01e-06	yes
Not found	Chlorophyll a-b binding protein 3C, chloroplastic	XLOC_011135	XLOC_011135	PGSC0003DMG401013418	chr03:995626-996600	F118ctrol	F97ctrol	OK	1.5026	0.0403358	-5.21926	3.93553	8.3e-05	0.00405415	yes
Not found	Integrase core domain containing protein n=1 Tax=Solanum demissum RepID=Q6L3I6_SOLDE Pfam=Integrase core domain	XLOC_047270	XLOC_047270	sci_locus_36493_iso_1_len_457_ver_2	chr13:5679615-5680072	F118ctrol	F97ctrol	OK	1.8239	0.049777	-5.1954	3.32991	0.000868735	0.0234005	yes
Not found	N-like protein n=1 Tax=Nicotiana tabacum RepID=Q6JBD8_TOBAC	XLOC_041105	XLOC_041105	sci_locus_868_iso_1_len_299_ver_2	chr13:1712644-1712943	F118ctrol	F97ctrol	OK	18.3286	0.51249	-5.16043	5.70178	1.19e-08	2.66e-06	yes
GO:0006355	DNA binding protein	XLOC_002345	XLOC_002345	PGSC0003DMG400013106	PGSC0003DMB000000764:56362-57429	F118ctrol	F97ctrol	OK	0.647145	0.0188474	-5.10165	3.26502	0.00109457	0.0269325	yes
Not found	Uncharacterized protein n=1 Tax=Glycine max RepID=C6SXG4_SOYBN	XLOC_043718	XLOC_043718	sci_locus_67587_iso_1_len_451_ver_2	chr13:3394022-3394473	F118ctrol	F97ctrol	OK	1.59788	0.0470737	-5.0851	3.25532	0.00113266	0.0274701	yes
GO:0006468	Kinase	XLOC_028067	XLOC_028067	PGSC0003DMG400008822	chr09:5844165-5846172	F118ctrol	F97ctrol	OK	0.30829	0.00927644	-5.05457	3.23254	0.00122696	0.0291989	yes
Not found	Conserved gene of unknown function	XLOC_022374	XLOC_022374	PGSC0003DMG401028532	chr06:43338275-43342926	F118ctrol	F97ctrol	OK	12.2133	0.370023	-5.0447	6.23918	4.4e-10	1.35e-07	yes
Not found	Gene of unknown function	XLOC_003384	XLOC_003384	PGSC0003DMG400031547	PGSC0003DMB000001388:619-1723	F118ctrol	F97ctrol	OK	2.94095	0.0900522	-5.02938	5.44109	5.3e-08	1e-05	yes
GO:0006355	Homeobox protein	XLOC_024007	XLOC_024007	PGSC0003DMG402012439	chr07:48916239-48916902	F118ctrol	F97ctrol	OK	1.69997	0.0522123	-5.02498	4.34549	1.39e-05	0.000992381	yes
Not found	Miraculin-like protein n=1 Tax=Nicotiana benthamiana RepID=F2VJF4_NICBE Pfam=Trypsin and protease inhibitor	XLOC_041010	XLOC_041010	sci_locus_4945_iso_1_len_1176_ver_2	chr13:1649981-1651157	F118ctrol	F97ctrol	OK	210.645	7.09552	-4.89176	9.30517	0	0	yes
Not found	Gene of unknown function	XLOC_015309	XLOC_015309	PGSC0003DMG400025090	chr04:53420432-53421872	F118ctrol	F97ctrol	OK	2.58651	0.0896771	-4.85012	5.27594	1.32e-07	2.11e-05	yes
Not found	Polyprotein n=1 Tax=Solanum lycopersicum RepID=Q9ZS84_SOLLC	XLOC_046059	XLOC_046059	sci_locus_18477_iso_1_len_889_ver_2	chr13:4884480-4885369	F118ctrol	F97ctrol	OK	0.760973	0.0269283	-4.82065	3.07504	0.00210476	0.0423937	yes
GO:0006468	Protein kinase	XLOC_020915	XLOC_020915	PGSC0003DMG400026096	chr06:44586731-44587805	F118ctrol	F97ctrol	OK	0.478477	0.0169661	-4.81772	3.07286	0.0021202	0.0426035	yes
Not found	Conserved gene of unknown function	XLOC_037053	XLOC_037053	PGSC0003DMG400007910	chr12:2423342-2426044	F118ctrol	F97ctrol	OK	0.188783	0.00676285	-4.80295	3.06157	0.00220176	0.0435138	yes
Not found	ABC transporter G family member 31 n=1 Tax=Arabidopsis thaliana RepID=AB31G_ARATH	XLOC_039923	XLOC_039923	sci_locus_48644_iso_1_len_252_ver_2	chr13:982389-982641	F118ctrol	F97ctrol	OK	2.94749	0.105692	-4.80155	3.06199	0.00219868	0.0434797	yes
Not found	Conserved gene of unknown function	XLOC_035893	XLOC_035893	PGSC0003DMG400034644	chr12:10063381-10063750	F118ctrol	F97ctrol	OK	3.30814	0.128938	-4.68126	3.34925	0.000810304	0.0222938	yes
Not found	UPA22	XLOC_030522	XLOC_030522	PGSC0003DMG400026417	chr09:51345025-51345842	F118ctrol	F97ctrol	OK	5.47651	0.216302	-4.66214	5.04231	4.6e-07	6.03e-05	yes
GO:0005515	Disease resistance protein R3a	XLOC_034253	XLOC_034253	PGSC0003DMG400018574	chr11:39918008-39919838	F118ctrol	F97ctrol	OK	2.52799	0.103402	-4.61165	5.31289	1.08e-07	1.78e-05	yes
Not found	Conserved gene of unknown function	XLOC_012414	XLOC_012414	PGSC0003DMG400014176	chr03:43484677-43486023	F118ctrol	F97ctrol	OK	0.920378	0.0377342	-4.60828	4.65431	3.25e-06	0.000312759	yes
Not found	Conserved gene of unknown function	XLOC_026439	XLOC_026439	PGSC0003DMG400026212	chr08:37796270-37800970	F118ctrol	F97ctrol	OK	11.0163	0.45176	-4.60794	5.33699	9.45e-08	1.62e-05	yes
GO:0043086	Xylem serine proteinase 1	XLOC_026574	XLOC_026574	PGSC0003DMG400022726	chr08:40475653-40477864	F118ctrol	F97ctrol	OK	0.424486	0.0174093	-4.60778	3.9406	8.13e-05	0.00399979	yes
Not found	Conserved gene of unknown function	XLOC_012742	XLOC_012742	PGSC0003DMG400026824	chr03:2447314-2447980	F118ctrol	F97ctrol	OK	5.67395	0.247682	-4.5178	3.22303	0.00126841	0.0299317	yes
Not found	Expressed gene of unknown function	XLOC_039982	XLOC_039982	sci_locus_35712_iso_1_len_350_ver_2	chr13:1026837-1027187	F118ctrol	F97ctrol	OK	3.15075	0.138627	-4.50642	3.84703	0.000119559	0.00540372	yes
Not found	Stress enhanced protein 2	XLOC_016699	XLOC_016699	PGSC0003DMG400016590	chr04:45212553-45214236	F118ctrol	F97ctrol	OK	22.1128	1.00046	-4.46614	6.3307	2.44e-10	7.84e-08	yes
Not found	Cuticular water permeability	XLOC_015750	XLOC_015750	PGSC0003DMG400009910	chr04:63846018-63847539	F118ctrol	F97ctrol	OK	13.0758	0.592293	-4.46445	5.70217	1.18e-08	2.66e-06	yes
Not found	Conserved gene of unknown function	XLOC_010403	XLOC_010403	PGSC0003DMG402022401	chr02:33428949-33430241	F118ctrol	F97ctrol	OK	3.75823	0.175918	-4.41708	5.04656	4.5e-07	5.97e-05	yes
Not found	Gene of unknown function	XLOC_000747	XLOC_000747	PGSC0003DMG400029910	PGSC0003DMB000000347:576385-577166	F118ctrol	F97ctrol	OK	0.939307	0.0441158	-4.41223	3.75789	0.000171352	0.0071234	yes
Not found	UPI0001985896 related cluster n=1 Tax=unknown RepID=UPI0001985896	XLOC_046636	XLOC_046636	sci_locus_4279_iso_1_len_1427_ver_2	chr13:5277340-5278767	F118ctrol	F97ctrol	OK	0.965691	0.0454782	-4.40832	4.42225	9.77e-06	0.000756344	yes
Not found	Putative uncharacterized protein n=1 Tax=Solanum demissum RepID=Q0KIM6_SOLDE	XLOC_040454	XLOC_040454	sci_locus_31496_iso_2_len_264_ver_2	chr13:1305891-1306155	F118ctrol	F97ctrol	OK	3.77848	0.180887	-4.38464	3.73286	0.000189319	0.00765381	yes
GO:0006508	Cysteine protease	XLOC_038008	XLOC_038008	PGSC0003DMG400005013	chr12:51704231-51705585	F118ctrol	F97ctrol	OK	5.4944	0.266543	-4.36552	5.38447	7.27e-08	1.29e-05	yes
GO:0006468	Serine-threonine protein kinase, plant-type	XLOC_005414	XLOC_005414	PGSC0003DMG400012588	chr01:74728661-74730988	F118ctrol	F97ctrol	OK	1.233	0.0607762	-4.34253	4.6422	3.45e-06	0.000326867	yes
Not found	Putative polyprotein n=1 Tax=Solanum lycopersicum RepID=Q0PY40_SOLLC	XLOC_042900	XLOC_042900	sci_locus_12373_iso_1_len_533_ver_2	chr13:2876822-2877355	F118ctrol	F97ctrol	OK	1.36277	0.069894	-4.28523	3.63795	0.000274816	0.0101159	yes
Not found	Ubiquitin-protein ligase	XLOC_016982	XLOC_016982	PGSC0003DMG401027561	chr04:55010901-55014935	F118ctrol	F97ctrol	OK	16.652	0.856049	-4.28186	6.34519	2.22e-10	7.36e-08	yes
Not found	Conserved gene of unknown function	XLOC_026655	XLOC_026655	PGSC0003DMG400012145	chr08:42172263-42172963	F118ctrol	F97ctrol	OK	9.47387	0.490456	-4.27176	5.30781	1.11e-07	1.82e-05	yes
Not found	Putative polyprotein n=1 Tax=Solanum lycopersicum RepID=Q0PY40_SOLLC	XLOC_045767	XLOC_045767	sci_locus_7186_iso_4_len_1051_ver_2	chr13:4700008-4701059	F118ctrol	F97ctrol	OK	1.51945	0.0795864	-4.25488	4.12784	3.66e-05	0.00214735	yes
GO:0005975	Polygalacturonase	XLOC_006927	XLOC_006927	PGSC0003DMG400006862	chr01:58697953-58701418	F118ctrol	F97ctrol	OK	3.0391	0.160401	-4.24389	4.81831	1.45e-06	0.00015915	yes
GO:0006508	Cysteine protease	XLOC_038010	XLOC_038010	PGSC0003DMG400005015	chr12:51710098-51711734	F118ctrol	F97ctrol	OK	3.28123	0.177001	-4.21241	5.03625	4.75e-07	6.2e-05	yes
Not found	Conserved gene of unknown function	XLOC_002621	XLOC_002621	PGSC0003DMG400009734	PGSC0003DMB000000835:18355-19560	F118ctrol	F97ctrol	OK	15.9406	0.862318	-4.20834	5.96085	2.51e-09	6.5e-07	yes
Not found	Thaumatin	XLOC_036549	XLOC_036549	PGSC0003DMG400004259	chr12:52169461-52170332	F118ctrol	F97ctrol	OK	10.1026	0.556077	-4.1833	5.39903	6.7e-08	1.2e-05	yes
GO:0006355	VP1-ABI3	XLOC_022892	XLOC_022892	PGSC0003DMG400020088	chr06:53734039-53736905	F118ctrol	F97ctrol	OK	0.973753	0.0537604	-4.17894	4.14662	3.37e-05	0.00203818	yes
Not found	Disease resistance protein R3a	XLOC_034308	XLOC_034308	PGSC0003DMG400027410	chr11:41132071-41133562	F118ctrol	F97ctrol	OK	9.43178	0.523996	-4.1699	5.74668	9.1e-09	2.11e-06	yes
Not found	Putative uncharacterized protein n=1 Tax=Arabidopsis lyrata subsp. lyrata RepID=D7KE54_ARALL	XLOC_040150	XLOC_040150	sci_locus_4480_iso_2_len_1072_ver_2	chr13:1120422-1121494	F118ctrol	F97ctrol	OK	1.68014	0.0940162	-4.15952	4.1285	3.65e-05	0.00214507	yes
Not found	F-box domain-containing protein	XLOC_010972	XLOC_010972	PGSC0003DMG400001294	chr02:45162746-45164146	F118ctrol	F97ctrol	OK	1.44658	0.0809511	-4.15945	4.12466	3.71e-05	0.00217325	yes
Not found	TRANSPARENT TESTA 1 protein	XLOC_004641	XLOC_004641	PGSC0003DMG400006808	chr01:59026195-59026627	F118ctrol	F97ctrol	OK	1.82124	0.102291	-4.15418	3.5154	0.000439092	0.0143835	yes
Not found	Trithorax	XLOC_013645	XLOC_013645	PGSC0003DMG400018162	chr03:38119641-38121940	F118ctrol	F97ctrol	OK	2.96631	0.168993	-4.13364	5.29704	1.18e-07	1.9e-05	yes
Not found	Putative uncharacterized protein Sb0016s002650 n=2 Tax=Sorghum bicolor RepID=C6JS09_SORBI	XLOC_047109	XLOC_047109	sci_locus_26940_iso_1_len_472_ver_2	chr13:5577024-5577496	F118ctrol	F97ctrol	OK	2.92842	0.168636	-4.11813	4.00603	6.17e-05	0.00322643	yes
GO:0020037	Cytochrome P450 71A4	XLOC_013546	XLOC_013546	PGSC0003DMG400015220	chr03:36025484-36027376	F118ctrol	F97ctrol	OK	2.61081	0.150555	-4.11613	4.9284	8.29e-07	9.94e-05	yes
Not found	Expressed gene of unknown function	XLOC_040861	XLOC_040861	sci_locus_6480_iso_1_len_293_ver_2	chr13:1557696-1557989	F118ctrol	F97ctrol	OK	8.71444	0.504733	-4.10981	4.36078	1.3e-05	0.000942244	yes
Not found	Copia protein n=1 Tax=Zea mays RepID=Q9ZSX0_MAIZE	XLOC_040348	XLOC_040348	sci_locus_42978_iso_1_len_880_ver_2	chr13:1236406-1237286	F118ctrol	F97ctrol	OK	0.88016	0.0511248	-4.10567	3.47062	0.000519254	0.0162634	yes
Not found	Structural constituent of cell wall	XLOC_010389	XLOC_010389	PGSC0003DMG400022366	chr02:33035129-33036343	F118ctrol	F97ctrol	OK	1.11974	0.0657912	-4.08913	3.94665	7.93e-05	0.00394497	yes
Not found	Esterase/lipase/thioesterase family protein	XLOC_034126	XLOC_034126	PGSC0003DMG402007414	chr11:37364526-37371438	F118ctrol	F97ctrol	OK	7.40146	0.441245	-4.06816	5.51514	3.49e-08	6.87e-06	yes
Not found	Hcr9-OR3A n=1 Tax=Solanum pimpinellifolium RepID=Q4VSU2_SOLPI	XLOC_039485	XLOC_039485	sci_locus_21053_iso_1_len_255_ver_2	chr13:699432-699687	F118ctrol	F97ctrol	OK	3.27826	0.195672	-4.06642	3.4358	0.000590809	0.0178826	yes
Not found	Protein 2	XLOC_011756	XLOC_011756	PGSC0003DMG400008340	chr03:24433687-24434350	F118ctrol	F97ctrol	OK	1.24482	0.0743058	-4.06632	3.43462	0.000593386	0.0179215	yes
GO:0004866	Kunitz-type enzyme inhibitor S9C11	XLOC_011606	XLOC_011606	PGSC0003DMG400010186	chr03:20482329-20482801	F118ctrol	F97ctrol	OK	1.6032	0.0957661	-4.0653	3.43485	0.000592889	0.0179215	yes
Not found	Conserved gene of unknown function	XLOC_028966	XLOC_028966	PGSC0003DMG400006085	chr09:47286644-47289073	F118ctrol	F97ctrol	OK	0.617366	0.0371883	-4.05321	3.42237	0.000620787	0.0185228	yes
Not found	Ubiquitin-protein ligase	XLOC_013636	XLOC_013636	PGSC0003DMG400018156	chr03:38039256-38040839	F118ctrol	F97ctrol	OK	3.02326	0.182807	-4.04771	4.89924	9.62e-07	0.000111612	yes
Not found	Gene of unknown function	XLOC_026368	XLOC_026368	PGSC0003DMG402014790	chr08:36031401-36035353	F118ctrol	F97ctrol	OK	1.89382	0.116114	-4.02769	3.26933	0.00107802	0.0266284	yes
GO:0004866	Lemir	XLOC_021101	XLOC_021101	PGSC0003DMG400026966	chr06:48308593-48309202	F118ctrol	F97ctrol	OK	83.4633	5.19678	-4.00545	6.42703	1.3e-10	4.75e-08	yes
GO:0008152	Corticosteroid 11-beta-dehydrogenase	XLOC_025070	XLOC_025070	PGSC0003DMG400028960	chr07:43962995-43965512	F118ctrol	F97ctrol	OK	0.471798	0.0297622	-3.98662	3.36024	0.000778748	0.0216855	yes
Not found	Oxidoreductase, putative n=1 Tax=Ricinus communis RepID=B9SFV3_RICCO	XLOC_044007	XLOC_044007	sci_locus_101776_iso_1_len_512_ver_2	chr13:3571815-3572327	F118ctrol	F97ctrol	OK	1.3503	0.0875024	-3.94782	3.32754	0.000876176	0.0234881	yes
GO:0045449	DNA-binding protein 4	XLOC_032901	XLOC_032901	PGSC0003DMG400008391	chr10:45985852-45990497	F118ctrol	F97ctrol	OK	2.27732	0.147794	-3.94567	4.20992	2.55e-05	0.00163534	yes
Not found	Gene of unknown function	XLOC_010868	XLOC_010868	PGSC0003DMG400001390	chr02:43567382-43570065	F118ctrol	F97ctrol	OK	3.43586	0.22989	-3.90166	4.94801	7.5e-07	9.13e-05	yes
Not found	MYB transcription factor MYB117	XLOC_022010	XLOC_022010	PGSC0003DMG400020012	chr06:31702373-31703389	F118ctrol	F97ctrol	OK	17.4341	1.18404	-3.88013	5.41429	6.15e-08	1.14e-05	yes
GO:0006508	Cysteine protease	XLOC_038009	XLOC_038009	PGSC0003DMG400005014	chr12:51707116-51708497	F118ctrol	F97ctrol	OK	1.3902	0.095609	-3.86201	3.98367	6.79e-05	0.00351145	yes
Not found	Chlorophyll a-b binding protein 3C, chloroplastic	XLOC_012693	XLOC_012693	PGSC0003DMG400013460	chr03:962303-963259	F118ctrol	F97ctrol	OK	8.88717	0.613017	-3.85772	5.10714	3.27e-07	4.53e-05	yes
GO:0006508	Gene of unknown function	XLOC_024270	XLOC_024270	PGSC0003DMG400045930	chr07:533413-534769	F118ctrol	F97ctrol	OK	0.431082	0.0297734	-3.85587	3.24206	0.0011867	0.0284162	yes
Not found	GmMYB29A2 protein	XLOC_022008	XLOC_022008	PGSC0003DMG400020013	chr06:31650124-31651080	F118ctrol	F97ctrol	OK	13.9216	0.965732	-3.84956	5.25113	1.51e-07	2.35e-05	yes
Not found	Gene of unknown function	XLOC_000552	XLOC_000552	PGSC0003DMG400038673	PGSC0003DMB000000264:34495-34900	F118ctrol	F97ctrol	OK	2.37425	0.167607	-3.82432	3.43212	0.000598887	0.0180537	yes
Not found	TNP2-like transposon protein	XLOC_036142	XLOC_036142	PGSC0003DMG400010920	chr12:29844952-29846457	F118ctrol	F97ctrol	OK	0.867858	0.0619793	-3.8076	3.74348	0.000181492	0.00741072	yes
GO:0016021	GNS1/SUR4 membrane protein	XLOC_007584	XLOC_007584	PGSC0003DMG400023810	chr01:73771731-73772851	F118ctrol	F97ctrol	OK	1.23596	0.0887111	-3.80037	3.63496	0.000278023	0.0102223	yes
GO:0006915	Disease resistance protein BS2	XLOC_002926	XLOC_002926	PGSC0003DMG400024430	PGSC0003DMB000000956:13623-15240	F118ctrol	F97ctrol	OK	0.822997	0.059613	-3.78719	3.74984	0.000176948	0.0072714	yes
Not found	Putative uncharacterized protein n=1 Tax=Picea sitchensis RepID=B8LKQ2_PICSI	XLOC_046829	XLOC_046829	sci_locus_27470_iso_1_len_554_ver_2	chr13:5403257-5403811	F118ctrol	F97ctrol	OK	2.73881	0.198807	-3.78411	3.7442	0.000180967	0.00739871	yes
Not found	Methylketone synthase Ib	XLOC_007797	XLOC_007797	PGSC0003DMG401025906	chr01:77974991-77976399	F118ctrol	F97ctrol	OK	3.86915	0.281693	-3.77982	4.6212	3.82e-06	0.000351059	yes
Not found	Gene of unknown function	XLOC_030776	XLOC_030776	PGSC0003DMG400010546	chr10:3219356-3220029	F118ctrol	F97ctrol	OK	0.826161	0.060499	-3.77144	3.16448	0.00155362	0.0343969	yes
Not found	Chlorophyll a-b binding protein 3C	XLOC_011128	XLOC_011128	PGSC0003DMG400013412	chr03:967147-968064	F118ctrol	F97ctrol	OK	2.59026	0.19015	-3.76789	4.14474	3.4e-05	0.00204339	yes
Not found	Conserved gene of unknown function	XLOC_035892	XLOC_035892	PGSC0003DMG400036457	chr12:10062733-10063357	F118ctrol	F97ctrol	OK	2.7843	0.205131	-3.7627	3.93933	8.17e-05	0.00401488	yes
Not found	LINE-type retrotransposon LIb DNA, complete sequence, Insertion at the S14 site n=1 Tax=Ipomoea batatas RepID=Q2HX37_IPOBA	XLOC_043318	XLOC_043318	sci_locus_37572_iso_1_len_678_ver_2	chr13:3142646-3143324	F118ctrol	F97ctrol	OK	3.30596	0.243624	-3.76234	4.12067	3.78e-05	0.00220727	yes
GO:0009055	Plastocyanin, chloroplastic	XLOC_017320	XLOC_017320	PGSC0003DMG400041620	chr04:63371129-63380091	F118ctrol	F97ctrol	OK	6.67594	0.499998	-3.73898	3.83822	0.000123929	0.00556003	yes
Not found	Conserved gene of unknown function	XLOC_036418	XLOC_036418	PGSC0003DMG400028640	chr12:47594227-47597359	F118ctrol	F97ctrol	OK	0.581721	0.0435904	-3.73824	3.9109	9.2e-05	0.0043971	yes
Not found	MYB21	XLOC_022007	XLOC_022007	PGSC0003DMG400027575	chr06:31593694-31595024	F118ctrol	F97ctrol	OK	1.85003	0.139231	-3.73199	3.90383	9.47e-05	0.00448755	yes
Not found	Gene of unknown function	XLOC_022298	XLOC_022298	PGSC0003DMG401004862	chr06:41687680-41688803	F118ctrol	F97ctrol	OK	3.74251	0.283742	-3.72136	4.31468	1.6e-05	0.00109987	yes
Not found	Putative methyltransferase family protein n=1 Tax=Solanum demissum RepID=Q6L3P1_SOLDE	XLOC_040159	XLOC_040159	sci_locus_35935_iso_1_len_611_ver_2	chr13:1126283-1126894	F118ctrol	F97ctrol	OK	1.12479	0.0853215	-3.7206	3.11969	0.00181039	0.0384512	yes
GO:0016020	ATP-binding cassette transporter	XLOC_034653	XLOC_034653	PGSC0003DMG400019477	chr11:6228942-6236732	F118ctrol	F97ctrol	OK	0.477703	0.0362492	-3.72009	4.06471	4.81e-05	0.00267376	yes
Not found	Ring finger protein	XLOC_034626	XLOC_034626	PGSC0003DMG400002007	chr11:5797079-5797805	F118ctrol	F97ctrol	OK	1.70118	0.129223	-3.7186	3.54843	0.000387529	0.0129992	yes
Not found	Pg4	XLOC_006790	XLOC_006790	PGSC0003DMG400005209	chr01:55068554-55069127	F118ctrol	F97ctrol	OK	2.61063	0.199437	-3.7104	3.10935	0.00187499	0.0393892	yes
GO:0006468	Receptor-kinase	XLOC_015931	XLOC_015931	PGSC0003DMG400011509	chr04:3722766-3725937	F118ctrol	F97ctrol	OK	0.673861	0.0516662	-3.70516	3.89921	9.65e-05	0.00454738	yes
Not found	Rhodanese-like domain containing protein	XLOC_022072	XLOC_022072	PGSC0003DMG400005464	chr06:34406933-34409633	F118ctrol	F97ctrol	OK	0.445228	0.034209	-3.7021	3.10229	0.00192029	0.0399668	yes
GO:0006097	Malate synthase	XLOC_012058	XLOC_012058	PGSC0003DMG401015193	chr03:36833751-36834075	F118ctrol	F97ctrol	OK	4.25017	0.334018	-3.66952	3.58288	0.000339824	0.0118312	yes
GO:0006915	Plant disease resistant protein	XLOC_034310	XLOC_034310	PGSC0003DMG400027407	chr11:41152588-41156525	F118ctrol	F97ctrol	OK	1.02429	0.0810048	-3.66047	4.42666	9.57e-06	0.000746466	yes
Not found	Gene of unknown function	XLOC_030332	XLOC_030332	PGSC0003DMG400006096	chr09:47007616-47008300	F118ctrol	F97ctrol	OK	1.60328	0.128237	-3.64414	3.75263	0.00017499	0.00722789	yes
Not found	Ribosomal protein S19e	XLOC_042280	XLOC_042280	sci_locus_32696_iso_1_len_521_ver_2	chr13:2455357-2455878	F118ctrol	F97ctrol	OK	0.945972	0.0757753	-3.642	3.04661	0.00231435	0.0448868	yes
GO:0006508	FtsH protease	XLOC_008927	XLOC_008927	PGSC0003DMG400017730	chr02:35810267-35813179	F118ctrol	F97ctrol	OK	3.52698	0.283494	-3.63705	4.96564	6.85e-07	8.53e-05	yes
GO:0005515	Hcr2-0B	XLOC_015801	XLOC_015801	PGSC0003DMG401002869	chr04:441103-443910	F118ctrol	F97ctrol	OK	1.40475	0.113447	-3.63023	4.24782	2.16e-05	0.00140989	yes
Not found	Gene of unknown function	XLOC_003377	XLOC_003377	PGSC0003DMG400033357	PGSC0003DMB000001385:0-1162	F118ctrol	F97ctrol	OK	8.08	0.652844	-3.62955	4.77074	1.84e-06	0.000195955	yes
Not found	Zinc finger protein	XLOC_031690	XLOC_031690	PGSC0003DMG400011052	chr10:47505427-47507306	F118ctrol	F97ctrol	OK	1.17729	0.095827	-3.61889	3.76932	0.000163694	0.00689426	yes
GO:0016021	Conserved gene of unknown function	XLOC_033190	XLOC_033190	PGSC0003DMG400000985	chr11:138785-140270	F118ctrol	F97ctrol	OK	1.09601	0.0916892	-3.57936	3.49659	0.000471242	0.015083	yes
Not found	DNA damage-binding protein 1 n=1 Tax=Solanum cheesmaniae RepID=DDB1_SOLCE Pfam=CPSF A subunit region	XLOC_044977	XLOC_044977	sci_locus_10_iso_9_len_2377_ver_2	chr13:4178942-4181319	F118ctrol	F97ctrol	OK	30.3422	2.56322	-3.5653	6.52177	6.95e-11	2.69e-08	yes
Not found	Transcription factor HBP-1b	XLOC_031641	XLOC_031641	PGSC0003DMG400011102	chr10:46661714-46664604	F118ctrol	F97ctrol	OK	0.774788	0.0655749	-3.56259	3.38053	0.000723449	0.0205735	yes
GO:0006355	AP2/ERF domain-containing transcription factor	XLOC_007145	XLOC_007145	PGSC0003DMG400017051	chr01:64200278-64201127	F118ctrol	F97ctrol	OK	1.74661	0.148856	-3.55257	3.69239	0.000222155	0.00860116	yes
Not found	Transcription factor HBP-1b	XLOC_029258	XLOC_029258	PGSC0003DMG400004453	chr09:722364-724372	F118ctrol	F97ctrol	OK	0.943231	0.0812185	-3.53773	3.35483	0.000794148	0.0220189	yes
GO:0044237	2'-hydroxy isoflavone/dihydroflavonol reductase homolog	XLOC_001293	XLOC_001293	PGSC0003DMG400037401	PGSC0003DMB000000486:110300-111432	F118ctrol	F97ctrol	OK	8.03149	0.69175	-3.53735	4.32168	1.55e-05	0.00107008	yes
Not found	Ring finger protein	XLOC_005865	XLOC_005865	PGSC0003DMG400021333	chr01:2274858-2276105	F118ctrol	F97ctrol	OK	0.790241	0.0682496	-3.5334	3.35284	0.000799867	0.0221012	yes
GO:0005515	Nematode resistance	XLOC_020881	XLOC_020881	PGSC0003DMG400010964	chr06:43722848-43725717	F118ctrol	F97ctrol	OK	0.596408	0.0518182	-3.52477	3.668	0.000244451	0.00932951	yes
Not found	Gene of unknown function	XLOC_024066	XLOC_024066	PGSC0003DMG400001049	chr07:50273847-50276132	F118ctrol	F97ctrol	OK	2.87713	0.252143	-3.51232	4.61331	3.96e-06	0.000360779	yes
Not found	Gene of unknown function	XLOC_015711	XLOC_015711	PGSC0003DMG400009874	chr04:63078424-63080429	F118ctrol	F97ctrol	OK	0.34811	0.0310061	-3.48892	3.39566	0.000684625	0.0199099	yes
Not found	Auxin repressed/dormancy associated protein	XLOC_011187	XLOC_011187	PGSC0003DMG400012826	chr03:4288023-4290177	F118ctrol	F97ctrol	OK	25.8066	2.30505	-3.48487	5.23891	1.62e-07	2.47e-05	yes
Not found	Cc-nbs-lrr resistance protein	XLOC_031510	XLOC_031510	PGSC0003DMG400008185	chr10:44231845-44232888	F118ctrol	F97ctrol	OK	2.64557	0.236641	-3.48281	3.92498	8.67e-05	0.00419135	yes
Not found	Actin related protein Arp2 subunit n=1 Tax=Physcomitrella patens subsp. patens RepID=A9RMT8_PHYPA	XLOC_044800	XLOC_044800	sci_locus_43523_iso_1_len_704_ver_2	chr13:4076942-4077646	F118ctrol	F97ctrol	OK	1.50194	0.134454	-3.48164	3.29816	0.000973222	0.0250597	yes
GO:0006468	Serine-threonine protein kinase, plant-type	XLOC_027283	XLOC_027283	PGSC0003DMG400030119	chr08:26556765-26559451	F118ctrol	F97ctrol	OK	4.62108	0.414367	-3.47925	4.92763	8.32e-07	9.94e-05	yes
Not found	Gene of unknown function	XLOC_013460	XLOC_013460	PGSC0003DMG400013987	chr03:30222899-30223868	F118ctrol	F97ctrol	OK	1.03782	0.0942715	-3.46059	3.27454	0.00105834	0.0264255	yes
GO:0005506 GO:0009055 GO:0016705 GO:0020037 GO:0055114	Cytochrome P450, putative n=1 Tax=Ricinus communis RepID=B9T5M5_RICCO Pfam=Cytochrome P450	XLOC_047256	XLOC_047256	sci_locus_5959_iso_1_len_2021_ver_2	chr13:5668239-5670260	F118ctrol	F97ctrol	OK	3.30386	0.300361	-3.45938	4.43681	9.13e-06	0.000718951	yes
Not found	F-box protein family	XLOC_005798	XLOC_005798	PGSC0003DMG402032158	chr01:521259-524219	F118ctrol	F97ctrol	OK	0.768564	0.0702257	-3.4521	3.2665	0.00108885	0.026833	yes
Not found	Starch synthase VI	XLOC_023646	XLOC_023646	PGSC0003DMG402013540	chr07:38220165-38227412	F118ctrol	F97ctrol	OK	5.46644	0.502396	-3.4437	4.81287	1.49e-06	0.000162071	yes
GO:0016020	TRANSPARENT TESTA 12 protein	XLOC_025746	XLOC_025746	PGSC0003DMG400005852	chr08:4765608-4767841	F118ctrol	F97ctrol	OK	0.782543	0.0721939	-3.43822	3.25223	0.00114502	0.0277048	yes
GO:0016884	Amidase family protein	XLOC_034278	XLOC_034278	PGSC0003DMG400018706	chr11:40164430-40170018	F118ctrol	F97ctrol	OK	0.296924	0.0274313	-3.4362	3.12943	0.00175147	0.037673	yes
Not found	Gene of unknown function	XLOC_010720	XLOC_010720	PGSC0003DMG400030673	chr02:40352846-40354395	F118ctrol	F97ctrol	OK	0.46853	0.0434296	-3.43139	3.3368	0.000847483	0.0230125	yes
GO:0006468	Serine-threonine protein kinase, plant-type	XLOC_003114	XLOC_003114	PGSC0003DMG400018024	PGSC0003DMB000001070:5673-7642	F118ctrol	F97ctrol	OK	0.89713	0.0834721	-3.42595	3.64061	0.000271994	0.0100466	yes
Not found	Electron transporter	XLOC_011690	XLOC_011690	PGSC0003DMG400000569	chr03:22664645-22667851	F118ctrol	F97ctrol	OK	0.819474	0.0763886	-3.42327	3.31557	0.00091458	0.0239528	yes
GO:0006468	Conserved gene of unknown function	XLOC_021436	XLOC_021436	PGSC0003DMG400020832	chr06:654729-661764	F118ctrol	F97ctrol	OK	0.183257	0.0170953	-3.42219	3.31302	0.000922943	0.0240737	yes
GO:0008152	NADPH:protochlorophyllide oxidoreductase	XLOC_035527	XLOC_035527	PGSC0003DMG400015356	chr12:642590-645676	F118ctrol	F97ctrol	OK	1.79603	0.168024	-3.41807	3.96406	7.37e-05	0.00374072	yes
Not found	ABC transporter	XLOC_038548	XLOC_038548	sci_locus_67323_iso_1_len_1436_ver_2	chr13:112380-113816	F118ctrol	F97ctrol	OK	3.26428	0.309627	-3.39816	4.21843	2.46e-05	0.00158744	yes
Not found	Non-specific lipid-transfer protein	XLOC_028910	XLOC_028910	PGSC0003DMG400032249	chr09:45708318-45710626	F118ctrol	F97ctrol	OK	403.826	38.6992	-3.38336	7.34267	2.09e-13	1.46e-10	yes
GO:0020037	Cytochrome P450 71A4	XLOC_012155	XLOC_012155	PGSC0003DMG400018197	chr03:38795049-38795388	F118ctrol	F97ctrol	OK	2.75712	0.265822	-3.37463	3.18687	0.00143823	0.0327785	yes
GO:0055114	Dihydrodipicolinate reductase	XLOC_013170	XLOC_013170	PGSC0003DMG400014268	chr03:19301191-19310698	F118ctrol	F97ctrol	OK	3.88195	0.377179	-3.36346	3.90745	9.33e-05	0.00445378	yes
Not found	Glossy1 protein	XLOC_013078	XLOC_013078	PGSC0003DMG402019961	chr03:16598956-16605103	F118ctrol	F97ctrol	OK	0.365158	0.0355191	-3.36185	3.33626	0.000849132	0.0230125	yes
Not found	Chlorophyll a-b binding protein 3C, chloroplastic	XLOC_011127	XLOC_011127	PGSC0003DMG400013411	chr03:964567-965580	F118ctrol	F97ctrol	OK	3.17822	0.309454	-3.36043	4.03881	5.37e-05	0.00291389	yes
GO:0005515	Cf-2.2	XLOC_026212	XLOC_026212	PGSC0003DMG400033632	chr08:30949569-30952635	F118ctrol	F97ctrol	OK	1.23659	0.120696	-3.35692	4.03722	5.41e-05	0.0029163	yes
Not found	Calmodulin binding protein	XLOC_019610	XLOC_019610	PGSC0003DMG400014589	chr05:41212118-41213910	F118ctrol	F97ctrol	OK	0.681856	0.0666565	-3.35465	3.37816	0.000729715	0.020715	yes
Not found	RING-H2 finger protein ATL1L	XLOC_034710	XLOC_034710	PGSC0003DMG400006043	chr11:7533514-7534389	F118ctrol	F97ctrol	OK	4.3525	0.425789	-3.35363	4.0382	5.39e-05	0.00291389	yes
Not found	GNAT acetyltransferase 2	XLOC_046108	XLOC_046108	sci_locus_5301_iso_4_len_1346_ver_2	chr13:4912979-4914325	F118ctrol	F97ctrol	OK	8.13888	0.800376	-3.34608	4.66332	3.11e-06	0.000300267	yes
Not found	RING-H2 finger protein ATL1L	XLOC_034711	XLOC_034711	PGSC0003DMG400006042	chr11:7535972-7536736	F118ctrol	F97ctrol	OK	5.33958	0.525506	-3.34495	4.09472	4.23e-05	0.00242546	yes
GO:0009058	Starch synthase VI	XLOC_023647	XLOC_023647	PGSC0003DMG401013540	chr07:38232321-38238416	F118ctrol	F97ctrol	OK	14.6799	1.44931	-3.3404	4.95595	7.2e-07	8.83e-05	yes
GO:0016021	Photosystem II core complex proteins psbY, chloroplast	XLOC_031452	XLOC_031452	PGSC0003DMG400007201	chr10:43354447-43355305	F118ctrol	F97ctrol	OK	1.94336	0.192443	-3.33605	3.59694	0.000321984	0.0113828	yes
Not found	Gene of unknown function	XLOC_034497	XLOC_034497	PGSC0003DMG405015682	chr11:3198099-3201105	F118ctrol	F97ctrol	OK	23.8106	2.36261	-3.33315	5.48067	4.24e-08	8.2e-06	yes
Not found	Gene of unknown function	XLOC_035047	XLOC_035047	PGSC0003DMG400018732	chr11:26635867-26638192	F118ctrol	F97ctrol	OK	1.36031	0.135099	-3.33184	3.84873	0.000118731	0.00538141	yes
GO:0006355	AP2/ERF domain-containing transcription factor	XLOC_036253	XLOC_036253	PGSC0003DMG400010752	chr12:35994721-35995509	F118ctrol	F97ctrol	OK	8.38199	0.83715	-3.32374	4.42431	9.68e-06	0.000752812	yes
Not found	Disease resistance protein BS2	XLOC_033462	XLOC_033462	PGSC0003DMG400043603	chr11:6059495-6060671	F118ctrol	F97ctrol	OK	8.62057	0.862967	-3.3204	4.61479	3.93e-06	0.000360245	yes
Not found	Expressed gene of unknown function	XLOC_041561	XLOC_041561	sci_locus_73375_iso_1_len_252_ver_2	chr13:1992284-1992536	F118ctrol	F97ctrol	OK	5.03753	0.506834	-3.31313	3.19901	0.001379	0.0318121	yes
Not found	Uncharacterized protein n=1 Tax=Glycine max RepID=I1L750_SOYBN	XLOC_042477	XLOC_042477	sci_locus_68711_iso_1_len_436_ver_2	chr13:2588600-2589036	F118ctrol	F97ctrol	OK	8.97612	0.90536	-3.30953	3.94884	7.85e-05	0.00393088	yes
GO:0016829	Sesquiterpene synthase	XLOC_023780	XLOC_023780	PGSC0003DMG401015022,PGSC0003DMG402015022	chr07:43383145-43386734	F118ctrol	F97ctrol	OK	0.364448	0.0368443	-3.3062	3.07264	0.00212171	0.0426035	yes
Not found	Cysteine protease 1 n=1 Tax=Brachiaria hybrid cultivar RepID=D0ES61_9POAL Pfam=Papain family cysteine protease	XLOC_044107	XLOC_044107	sci_locus_15885_iso_4_len_1622_ver_2	chr13:3637965-3639587	F118ctrol	F97ctrol	OK	10.0683	1.02743	-3.29272	4.84306	1.28e-06	0.000142166	yes
GO:0008152	Hydroxypyruvate reductase	XLOC_005733	XLOC_005733	PGSC0003DMG400006186	chr01:80522543-80526640	F118ctrol	F97ctrol	OK	0.557262	0.0570289	-3.28859	3.19984	0.00137505	0.0317666	yes
GO:0020037	Cytochrome P450 hydroxylase	XLOC_016859	XLOC_016859	PGSC0003DMG400024863	chr04:51251297-51251912	F118ctrol	F97ctrol	OK	1.88414	0.193503	-3.28348	3.31267	0.000924095	0.0240773	yes
GO:0008152	UDP-glucuronosyltransferase	XLOC_011774	XLOC_011774	PGSC0003DMG400021784	chr03:24969739-24973945	F118ctrol	F97ctrol	OK	0.452492	0.0469959	-3.26728	3.16681	0.00154122	0.0342037	yes
Not found	Chlorophyll a-b binding protein 4, chloroplastic	XLOC_024999	XLOC_024999	PGSC0003DMG400006149	chr07:41809199-41810202	F118ctrol	F97ctrol	OK	8.85956	0.922177	-3.26412	4.43633	9.15e-06	0.000718951	yes
Not found	Chlorophyll a/b binding protein	XLOC_012304	XLOC_012304	PGSC0003DMG400019508	chr03:41554294-41555519	F118ctrol	F97ctrol	OK	6.56158	0.68585	-3.25808	4.35699	1.32e-05	0.000952236	yes
Not found	Desacetoxyvindoline 4-hydroxylase	XLOC_002031	XLOC_002031	PGSC0003DMG401025438	PGSC0003DMB000000690:108048-116630	F118ctrol	F97ctrol	OK	4.63907	0.485908	-3.25508	3.6192	0.000295512	0.0107061	yes
Not found	4-hydroxyphenylpyruvate dioxygenase	XLOC_000263	XLOC_000263	PGSC0003DMG400017707	PGSC0003DMB000000178:489874-497154	F118ctrol	F97ctrol	OK	5.84236	0.612275	-3.2543	4.80759	1.53e-06	0.00016584	yes
Not found	Glossy1 protein	XLOC_003515	XLOC_003515	PGSC0003DMG400032491	PGSC0003DMB000001974:14-1990	F118ctrol	F97ctrol	OK	0.389541	0.0411506	-3.24279	3.28843	0.0010075	0.0256747	yes
GO:0048037	Hydroxypyruvate reductase n=1 Tax=Bruguiera gymnorhiza RepID=Q93XV7_BRUGY Pfam=D-isomer specific 2-hydroxyacid dehydrogenase, NAD binding domain, D-isomer specific 2-hydroxyacid dehydrogenase, catalytic domain	XLOC_041081	XLOC_041081	sci_locus_99452_iso_1_len_1399_ver_2	chr13:1697284-1698683	F118ctrol	F97ctrol	OK	3.5386	0.375365	-3.23681	4.06957	4.71e-05	0.00264517	yes
Not found	Methylketone synthase Ib	XLOC_007796	XLOC_007796	PGSC0003DMG400025905	chr01:77972844-77974101	F118ctrol	F97ctrol	OK	4.47037	0.475657	-3.2324	4.03745	5.4e-05	0.0029163	yes
GO:0005515	Bacterial spot disease resistance protein 4	XLOC_034498	XLOC_034498	PGSC0003DMG403015682	chr11:3201217-3206668	F118ctrol	F97ctrol	OK	15.5766	1.67013	-3.22135	5.97596	2.29e-09	5.98e-07	yes
Not found	Protein MKS1	XLOC_020683	XLOC_020683	PGSC0003DMG400017564	chr06:39172489-39173403	F118ctrol	F97ctrol	OK	7.00772	0.753579	-3.21711	4.16954	3.05e-05	0.00189711	yes
Not found	Conserved gene of unknown function	XLOC_030042	XLOC_030042	PGSC0003DMG400003425	chr09:37388910-37389628	F118ctrol	F97ctrol	OK	1.36672	0.147012	-3.21671	3.12453	0.00178092	0.0380294	yes
Not found	Photosystem II 22 kDa protein, chloroplastic	XLOC_020675	XLOC_020675	PGSC0003DMG400017556	chr06:39012979-39014749	F118ctrol	F97ctrol	OK	1.06991	0.11626	-3.20207	3.28631	0.00101511	0.0257017	yes
Not found	Conserved gene of unknown function	XLOC_005497	XLOC_005497	PGSC0003DMG400025744	chr01:76503104-76505540	F118ctrol	F97ctrol	OK	0.924491	0.100809	-3.19703	3.30402	0.000953086	0.0246796	yes
Not found	Gene of unknown function	XLOC_002471	XLOC_002471	PGSC0003DMG400002346	PGSC0003DMB000000797:8973-10909	F118ctrol	F97ctrol	OK	1.87795	0.205148	-3.19443	3.7759	0.000159429	0.00675889	yes
GO:0009058	Strictosidine synthase	XLOC_023944	XLOC_023944	PGSC0003DMG402017288	chr07:47466711-47468052	F118ctrol	F97ctrol	OK	0.381114	0.0417813	-3.18929	3.07817	0.00208277	0.0421473	yes
Not found	Conserved gene of unknown function	XLOC_014318	XLOC_014318	PGSC0003DMG400006526	chr04:3043349-3045971	F118ctrol	F97ctrol	OK	0.236363	0.0260073	-3.18402	3.07004	0.00214033	0.0426984	yes
Not found	Conserved gene of unknown function	XLOC_034747	XLOC_034747	PGSC0003DMG400009217	chr11:8576244-8582462	F118ctrol	F97ctrol	OK	2.44551	0.270092	-3.17861	3.91225	9.14e-05	0.00437924	yes
GO:0005975	Glycosyl hydrolase family 10 protein	XLOC_002798	XLOC_002798	PGSC0003DMG400012044	PGSC0003DMB000000900:46108-47830	F118ctrol	F97ctrol	OK	1.04562	0.115712	-3.17575	3.48936	0.000484187	0.0153998	yes
Not found	Protein phosphatase	XLOC_013093	XLOC_013093	PGSC0003DMG400018545	chr03:16980465-16983820	F118ctrol	F97ctrol	OK	0.866903	0.0961332	-3.17276	3.27431	0.00105919	0.0264262	yes
Not found	Proteinase inhibitor type-2 CEVI57 n=1 Tax=Solanum lycopersicum RepID=IP23_SOLLC	XLOC_044151	XLOC_044151	sci_locus_79144_iso_1_len_515_ver_2	chr13:3664532-3665047	F118ctrol	F97ctrol	OK	9.96396	1.10649	-3.17072	4.02706	5.65e-05	0.00300488	yes
GO:0005634	DNA-binding protein	XLOC_002339	XLOC_002339	PGSC0003DMG400013103	PGSC0003DMB000000764:59396-60498	F118ctrol	F97ctrol	OK	0.625791	0.0694948	-3.1707	3.0576	0.00223114	0.0438176	yes
GO:0004866	Kunitz-type protease inhibitor KPI-D12	XLOC_021102	XLOC_021102	PGSC0003DMG400026967	chr06:48312477-48313211	F118ctrol	F97ctrol	OK	48.0663	5.3723	-3.16141	5.30337	1.14e-07	1.85e-05	yes
GO:0009416	Root phototropism protein	XLOC_010428	XLOC_010428	PGSC0003DMG400021721	chr02:34042747-34043852	F118ctrol	F97ctrol	OK	1.56797	0.175375	-3.16039	3.38156	0.000720754	0.0205364	yes
Not found	Gene of unknown function	XLOC_001643	XLOC_001643	PGSC0003DMG400014025	PGSC0003DMB000000598:238654-243104	F118ctrol	F97ctrol	OK	1.54078	0.172383	-3.15998	3.31367	0.000920785	0.0240369	yes
Not found	Gene of unknown function	XLOC_013748	XLOC_013748	PGSC0003DMG400024675	chr03:40136779-40139472	F118ctrol	F97ctrol	OK	0.619	0.0693428	-3.15812	3.4673	0.000525718	0.0163543	yes
GO:0005515	Hcr9-OR2A	XLOC_005918	XLOC_005918	PGSC0003DMG400010700	chr01:3669983-3672288	F118ctrol	F97ctrol	OK	0.779853	0.0875525	-3.15498	3.40616	0.000658824	0.0193345	yes
Not found	B12D	XLOC_010887	XLOC_010887	PGSC0003DMG400001372	chr02:43875575-43876565	F118ctrol	F97ctrol	OK	78.7895	8.87949	-3.14945	5.79615	6.79e-09	1.6e-06	yes
Not found	Conserved gene of unknown function	XLOC_013154	XLOC_013154	PGSC0003DMG400014284	chr03:18990839-18992921	F118ctrol	F97ctrol	OK	16.9714	1.91353	-3.1488	4.53959	5.64e-06	0.000479174	yes
GO:0016020	Photosystem I reaction center subunit X psaK	XLOC_025626	XLOC_025626	PGSC0003DMG400020505	chr08:1301974-1310102	F118ctrol	F97ctrol	OK	3.15022	0.356159	-3.14486	3.94119	8.11e-05	0.00399615	yes
Not found	Phosphoric diester hydrolase	XLOC_009119	XLOC_009119	PGSC0003DMG400003602	chr02:39605652-39608299	F118ctrol	F97ctrol	OK	0.442626	0.0503423	-3.13624	3.01004	0.00261211	0.0490305	yes
GO:0006278	Conserved gene of unknown function	XLOC_024539	XLOC_024539	PGSC0003DMG400032795	chr07:10935306-10937035	F118ctrol	F97ctrol	OK	0.257587	0.0294139	-3.13049	3.01336	0.00258369	0.048696	yes
Not found	Gene of unknown function	XLOC_024870	XLOC_024870	PGSC0003DMG400027956	chr07:36166427-36168847	F118ctrol	F97ctrol	OK	2.13817	0.245006	-3.12549	4.07949	4.51e-05	0.00255347	yes
Not found	Ribosomal protein S26e	XLOC_041780	XLOC_041780	sci_locus_49573_iso_3_len_402_ver_2	chr13:2130290-2130692	F118ctrol	F97ctrol	OK	4.85559	0.557024	-3.12383	3.42703	0.000610218	0.0182923	yes
GO:0006915	Disease resistance protein RGA2	XLOC_001903	XLOC_001903	PGSC0003DMG400019804	PGSC0003DMB000000661:25674-30755	F118ctrol	F97ctrol	OK	0.589592	0.0676428	-3.12371	3.57975	0.000343921	0.0119351	yes
Not found	Zinc knuckle (CCHC-type) family protein	XLOC_017650	XLOC_017650	PGSC0003DMG400017644	chr05:5551709-5555874	F118ctrol	F97ctrol	OK	1.0528	0.120992	-3.12124	3.42165	0.000622416	0.0185362	yes
GO:0020037	Cytochrome P450 monooxygenase	XLOC_030770	XLOC_030770	PGSC0003DMG400010539	chr10:3057285-3058256	F118ctrol	F97ctrol	OK	7.20728	0.828784	-3.12039	4.02846	5.61e-05	0.00299699	yes
GO:0020037	Cytochrome P450	XLOC_022326	XLOC_022326	PGSC0003DMG400016778	chr06:42316661-42318878	F118ctrol	F97ctrol	OK	1.60701	0.185379	-3.11583	3.71057	0.000206792	0.00822767	yes
Not found	Gene of unknown function	XLOC_019701	XLOC_019701	PGSC0003DMG400027199	chr05:43502255-43504602	F118ctrol	F97ctrol	OK	1.08272	0.125069	-3.11386	3.42123	0.000623385	0.0185362	yes
GO:0045449	DNA binding protein	XLOC_012462	XLOC_012462	PGSC0003DMG400005725	chr03:44503186-44504852	F118ctrol	F97ctrol	OK	3.64072	0.422885	-3.10589	3.95039	7.8e-05	0.00391759	yes
Not found	Orf147a protein	XLOC_018032	XLOC_018032	PGSC0003DMG400021396	chr05:22813153-22814516	F118ctrol	F97ctrol	OK	1.06778	0.124115	-3.10486	3.3143	0.000918735	0.0240224	yes
GO:0006097	Malate synthase, glyoxysomal	XLOC_012057	XLOC_012057	PGSC0003DMG400015192	chr03:36828880-36831401	F118ctrol	F97ctrol	OK	11.1043	1.29105	-3.10449	5.08756	3.63e-07	4.94e-05	yes
GO:0050832	Pathogen-and wound-inducible antifungal protein CBP20	XLOC_007318	XLOC_007318	PGSC0003DMG400019437	chr01:67971093-67972118	F118ctrol	F97ctrol	OK	7.11861	0.834033	-3.09342	4.05114	5.1e-05	0.00279031	yes
Not found	Gene of unknown function	XLOC_026831	XLOC_026831	PGSC0003DMG400009547	chr08:2733063-2735819	F118ctrol	F97ctrol	OK	1.73153	0.203437	-3.0894	3.76761	0.00016482	0.00692097	yes
Not found	Chlorophyll a-b binding protein 13, chloroplastic	XLOC_024110	XLOC_024110	PGSC0003DMG400019248	chr07:51164910-51166234	F118ctrol	F97ctrol	OK	6.22896	0.735771	-3.08166	4.09626	4.2e-05	0.00241369	yes
GO:0005515	Leucine Rich Repeat family protein	XLOC_003079	XLOC_003079	PGSC0003DMG400031478	PGSC0003DMB000001042:27797-29684	F118ctrol	F97ctrol	OK	4.06693	0.482484	-3.07539	4.18617	2.84e-05	0.00179467	yes
GO:0006468	Kinase	XLOC_032671	XLOC_032671	PGSC0003DMG400004396	chr10:40038571-40040908	F118ctrol	F97ctrol	OK	9.13889	1.08886	-3.0692	4.87988	1.06e-06	0.000120961	yes
GO:0005634	MADS-box family protein	XLOC_013834	XLOC_013834	PGSC0003DMG400019525	chr03:41556951-41559182	F118ctrol	F97ctrol	OK	4.22641	0.508239	-3.05585	3.34325	0.000828023	0.0225831	yes
GO:0005515	Hcr9-OR2A	XLOC_002699	XLOC_002699	PGSC0003DMG402021049	PGSC0003DMB000000860:72451-74863	F118ctrol	F97ctrol	OK	1.28191	0.155938	-3.03925	3.63341	0.000279699	0.0102371	yes
Not found	Autophagy-related protein 8 n=4 Tax=root RepID=ATG8_PHYIN	XLOC_044891	XLOC_044891	sci_locus_67321_iso_1_len_437_ver_2	chr13:4132044-4132481	F118ctrol	F97ctrol	OK	2.66014	0.32368	-3.03886	3.10096	0.00192893	0.0400687	yes
GO:0045449	Zinc finger protein	XLOC_017607	XLOC_017607	PGSC0003DMG400018408	chr05:4316749-4319606	F118ctrol	F97ctrol	OK	0.636656	0.0774861	-3.03851	3.23406	0.00122045	0.0291376	yes
Not found	Calmodulin 4	XLOC_015586	XLOC_015586	PGSC0003DMG400007984	chr04:60532455-60533130	F118ctrol	F97ctrol	OK	3.58969	0.437046	-3.038	3.50254	0.000460848	0.0148287	yes
GO:0016020	Aquaporin, MIP family, TIP subfamily	XLOC_013605	XLOC_013605	PGSC0003DMG400015275	chr03:37309789-37311057	F118ctrol	F97ctrol	OK	5.35726	0.653702	-3.03479	3.94993	7.82e-05	0.00391909	yes
Not found	Conserved gene of unknown function	XLOC_004660	XLOC_004660	PGSC0003DMG400025267	chr01:59454544-59455168	F118ctrol	F97ctrol	OK	3.40329	0.415575	-3.03375	3.41241	0.000643918	0.0189838	yes
Not found	Conserved gene of unknown function	XLOC_011627	XLOC_011627	PGSC0003DMG400010154	chr03:20986400-20987874	F118ctrol	F97ctrol	OK	5.67287	0.693455	-3.0322	4.16957	3.05e-05	0.00189711	yes
GO:0015977	Ribulose bisphosphate carboxylase small chain 1, chloroplastic	XLOC_011278	XLOC_011278	PGSC0003DMG400019584	chr03:6894637-6896863	F118ctrol	F97ctrol	OK	50.1833	6.15166	-3.02816	5.25684	1.47e-07	2.3e-05	yes
Not found	Disease resistance protein RGH4 n=1 Tax=Solanum x edinense RepID=H6TDA0_9SOLN	XLOC_042328	XLOC_042328	sci_locus_20775_iso_1_len_334_ver_2	chr13:2482917-2483251	F118ctrol	F97ctrol	OK	3.5852	0.442138	-3.01948	3.07961	0.00207273	0.0420236	yes
GO:0006468	Serine-threonine protein kinase, plant-type	XLOC_026097	XLOC_026097	PGSC0003DMG402030114	chr08:26565356-26566717	F118ctrol	F97ctrol	OK	0.967731	0.119724	-3.0149	3.24403	0.00117853	0.0282627	yes
Not found	Ribosomal protein L21e	XLOC_044203	XLOC_044203	sci_locus_28274_iso_1_len_548_ver_2	chr13:3690945-3691493	F118ctrol	F97ctrol	OK	3.27508	0.405862	-3.01247	3.29044	0.0010003	0.0255411	yes
GO:0006355	Homeodomain protein HOX3	XLOC_034454	XLOC_034454	PGSC0003DMG400013263	chr11:2416961-2425055	F118ctrol	F97ctrol	OK	0.534725	0.0669139	-2.99842	3.07539	0.00210227	0.0423937	yes
GO:0004866	Serine protease inhibitor 7	XLOC_011599	XLOC_011599	PGSC0003DMG400010128	chr03:20367569-20368402	F118ctrol	F97ctrol	OK	1.38374	0.173808	-2.993	3.05686	0.00223671	0.0438272	yes
GO:0006278	RNA-directed DNA polymerase (Reverse transcriptase)	XLOC_003068	XLOC_003068	PGSC0003DMG400023294	PGSC0003DMB000001033:4728-12524	F118ctrol	F97ctrol	OK	1.14544	0.144664	-2.98512	4.01513	5.94e-05	0.00311966	yes
Not found	Conserved gene of unknown function	XLOC_035491	XLOC_035491	PGSC0003DMG400015388	chr12:204507-207196	F118ctrol	F97ctrol	OK	24.511	3.13432	-2.9672	4.8823	1.05e-06	0.00011995	yes
GO:0006508	FtsH Pftf	XLOC_007778	XLOC_007778	PGSC0003DMG400046841	chr01:77472773-77476019	F118ctrol	F97ctrol	OK	2.52127	0.325126	-2.95508	4.09703	4.18e-05	0.00241003	yes
GO:0020037	CYP72A54	XLOC_030769	XLOC_030769	PGSC0003DMG400010538	chr10:3048190-3050468	F118ctrol	F97ctrol	OK	23.4863	3.04265	-2.94842	4.77765	1.77e-06	0.000190609	yes
GO:0006355	Homeobox-leucine zipper protein ATHB-52	XLOC_008739	XLOC_008739	PGSC0003DMG400031777	chr02:31816023-31816788	F118ctrol	F97ctrol	OK	16.3049	2.11943	-2.94356	4.37937	1.19e-05	0.000877263	yes
Not found	Ubiquitin ligase protein cop1	XLOC_033282	XLOC_033282	PGSC0003DMG400013334	chr11:2387748-2394032	F118ctrol	F97ctrol	OK	9.21732	1.20454	-2.93586	4.90022	9.57e-07	0.00011146	yes
Not found	Putative uncharacterized protein n=1 Tax=Vitis vinifera RepID=A5BEQ1_VITVI	XLOC_039981	XLOC_039981	sci_locus_14926_iso_1_len_1077_ver_2	chr13:1025760-1026837	F118ctrol	F97ctrol	OK	1.48779	0.19467	-2.93407	3.11223	0.00185679	0.039101	yes
GO:0016491	Flavonol synthase/flavanone 3-hydroxylase	XLOC_005436	XLOC_005436	PGSC0003DMG400033566	chr01:75210924-75212932	F118ctrol	F97ctrol	OK	1.46635	0.192013	-2.93295	3.40145	0.000670287	0.0196172	yes
Not found	Auxin-independent growth promoter	XLOC_012053	XLOC_012053	PGSC0003DMG400015188	chr03:36773029-36775127	F118ctrol	F97ctrol	OK	0.795294	0.104768	-2.92429	3.15481	0.00160604	0.0352529	yes
Not found	Non-LTR retroelement reverse transcriptase	XLOC_012953	XLOC_012953	PGSC0003DMG400011858	chr03:9657038-9658341	F118ctrol	F97ctrol	OK	1.11009	0.146456	-2.92214	3.17899	0.00147788	0.033211	yes
GO:0016020	Nodulin MtN3 family protein	XLOC_013116	XLOC_013116	PGSC0003DMG400009073	chr03:17701805-17703419	F118ctrol	F97ctrol	OK	2.51657	0.334241	-2.91249	3.41401	0.000640131	0.0188894	yes
GO:0008152	Enolase-phosphatase E1	XLOC_032011	XLOC_032011	PGSC0003DMG400025041	chr10:1954510-1960472	F118ctrol	F97ctrol	OK	4.58997	0.615866	-2.8978	3.98096	6.86e-05	0.00354602	yes
GO:0045449	NAC domain protein NAC2	XLOC_018855	XLOC_018855	PGSC0003DMG400018435	chr05:4485809-4487778	F118ctrol	F97ctrol	OK	26.9309	3.69478	-2.8657	4.96066	7.03e-07	8.68e-05	yes
GO:0004867	Trypsin proteinase inhibitor	XLOC_011229	XLOC_011229	PGSC0003DMG400024067	chr03:5339293-5340739	F118ctrol	F97ctrol	OK	22.4411	3.08069	-2.86482	3.94622	7.94e-05	0.00394497	yes
GO:0016020	Ultraviolet-B-repressible protein	XLOC_035712	XLOC_035712	PGSC0003DMG400000326	chr12:4644425-4645030	F118ctrol	F97ctrol	OK	8.34926	1.15657	-2.8518	3.67138	0.000241243	0.00921801	yes
Not found	Conserved gene of unknown function	XLOC_015974	XLOC_015974	PGSC0003DMG400011503	chr04:4815412-4816528	F118ctrol	F97ctrol	OK	1.27824	0.177506	-2.84823	3.12628	0.00177034	0.0379771	yes
Not found	Conserved gene of unknown function	XLOC_034079	XLOC_034079	PGSC0003DMG400000403	chr11:36013680-36017147	F118ctrol	F97ctrol	OK	12.8159	1.78025	-2.84778	4.85341	1.21e-06	0.000136353	yes
Not found	OSJNBa0042L16.6 protein n=2 Tax=Oryza sativa RepID=Q7XUT4_ORYSJ Pfam=Alba	XLOC_045176	XLOC_045176	sci_locus_72423_iso_1_len_593_ver_2	chr13:4318883-4319476	F118ctrol	F97ctrol	OK	2.68829	0.374413	-2.84398	3.08591	0.00202928	0.0413512	yes
GO:0009416	BZIP domain class transcription factor	XLOC_023638	XLOC_023638	PGSC0003DMG400011974	chr07:37944084-37946392	F118ctrol	F97ctrol	OK	20.7524	2.89434	-2.84198	5.12141	3.03e-07	4.29e-05	yes
Not found	Gene of unknown function	XLOC_028292	XLOC_028292	PGSC0003DMG400037302	chr09:14315822-14317294	F118ctrol	F97ctrol	OK	9.98076	1.39304	-2.84091	3.8587	0.000113994	0.00521821	yes
Not found	Ribosomal protein S15, Ribosomal S13/S15 N-terminal domain	XLOC_043552	XLOC_043552	sci_locus_12865_iso_7_len_879_ver_2	chr13:3281884-3282763	F118ctrol	F97ctrol	OK	3.24911	0.456729	-2.83064	3.39265	0.000692204	0.0200514	yes
GO:0006508	Aspartic proteinase nepenthesin-2	XLOC_035276	XLOC_035276	PGSC0003DMG400019622	chr11:37655829-37657626	F118ctrol	F97ctrol	OK	2.59947	0.366055	-2.82808	3.62252	0.000291747	0.0106044	yes
GO:0004867	Trypsin proteinase inhibitor	XLOC_012839	XLOC_012839	PGSC0003DMG400024075	chr03:5264851-5266220	F118ctrol	F97ctrol	OK	5.06609	0.715479	-2.82389	3.34477	0.000823501	0.0225027	yes
Not found	Gene of unknown function	XLOC_012201	XLOC_012201	PGSC0003DMG402024480	chr03:39648407-39652866	F118ctrol	F97ctrol	OK	16.883	2.3879	-2.82175	5.19912	2e-07	3.01e-05	yes
Not found	14-3-3 protein epsilon n=4 Tax=root RepID=D0NYS2_PHYIT	XLOC_045762	XLOC_045762	sci_locus_3867_iso_1_len_903_ver_2	chr13:4697253-4698156	F118ctrol	F97ctrol	OK	2.53342	0.364104	-2.79866	3.26743	0.00108531	0.0267662	yes
GO:0004866	Miraculin	XLOC_011621	XLOC_011621	PGSC0003DMG400010148	chr03:20877974-20879293	F118ctrol	F97ctrol	OK	59.1589	8.54292	-2.79179	5.07514	3.87e-07	5.25e-05	yes
GO:0016491	Flavonol synthase/flavanone 3-hydroxylase	XLOC_012320	XLOC_012320	PGSC0003DMG402000594	chr03:41929493-41930971	F118ctrol	F97ctrol	OK	1.89371	0.27372	-2.79044	3.32707	0.000877649	0.0234959	yes
GO:0048046	Xyloglucan endotransglycosylase/hydrolase XTH-6	XLOC_018242	XLOC_018242	PGSC0003DMG400013975	chr05:38224416-38228689	F118ctrol	F97ctrol	OK	7.78547	1.12867	-2.78616	3.93616	8.28e-05	0.00405011	yes
Not found	Conserved gene of unknown function	XLOC_024439	XLOC_024439	PGSC0003DMG400008507	chr07:5221443-5231082	F118ctrol	F97ctrol	OK	2.42358	0.352796	-2.78023	3.32311	0.000890205	0.0236287	yes
GO:0045449	DNA binding protein	XLOC_012289	XLOC_012289	PGSC0003DMG400024554	chr03:41186970-41189484	F118ctrol	F97ctrol	OK	0.801684	0.116905	-2.77769	3.04184	0.00235136	0.0453003	yes
GO:0006629	Zinc finger protein	XLOC_012593	XLOC_012593	PGSC0003DMG400002520	chr03:47027531-47029827	F118ctrol	F97ctrol	OK	1.74293	0.25592	-2.76775	3.32747	0.000876374	0.0234881	yes
GO:0005975	Glucan endo-1,3-beta-D-glucosidase	XLOC_032840	XLOC_032840	PGSC0003DMG400029830	chr10:44922667-44924039	F118ctrol	F97ctrol	OK	11.1533	1.63821	-2.76728	4.26317	2.02e-05	0.00132992	yes
GO:0020037	Cytochrome P450 92B1	XLOC_015291	XLOC_015291	PGSC0003DMG400018064	chr04:53002342-53004236	F118ctrol	F97ctrol	OK	0.780116	0.114646	-2.7665	3.01862	0.00253925	0.0480527	yes
GO:0006468	Serine-threonine protein kinase, plant-type	XLOC_026096	XLOC_026096	PGSC0003DMG401030114	chr08:26560422-26563656	F118ctrol	F97ctrol	OK	2.27361	0.334174	-2.76632	3.80608	0.000141185	0.00617275	yes
GO:0006355	ERF transcription factor	XLOC_013755	XLOC_013755	PGSC0003DMG400024606	chr03:40225053-40225768	F118ctrol	F97ctrol	OK	5.54007	0.815486	-2.76417	3.5623	0.000367617	0.0124877	yes
Not found	Conserved gene of unknown function	XLOC_020819	XLOC_020819	PGSC0003DMG400016497	chr06:42634078-42635122	F118ctrol	F97ctrol	OK	3.57089	0.526757	-2.76107	3.36884	0.00075485	0.0212825	yes
Not found	'chromo' domain containing protein	XLOC_029836	XLOC_029836	PGSC0003DMG400004417	chr09:24712206-24721959	F118ctrol	F97ctrol	OK	6.62441	0.985091	-2.74946	3.62226	0.000292045	0.0106044	yes
Not found	Carotenoid cleavage dioxygenase 4	XLOC_026870	XLOC_026870	PGSC0003DMG400018481	chr08:3607135-3612067	F118ctrol	F97ctrol	OK	3.22055	0.48025	-2.74545	3.60313	0.000314412	0.011189	yes
GO:0005634	YA1	XLOC_033051	XLOC_033051	PGSC0003DMG400028144	chr10:48982736-48985077	F118ctrol	F97ctrol	OK	1.88341	0.281032	-2.74454	3.15868	0.00158483	0.0349544	yes
GO:0016998	Serine-threonine protein kinase, plant-type	XLOC_010849	XLOC_010849	PGSC0003DMG400038918	chr02:43252314-43254075	F118ctrol	F97ctrol	OK	0.940849	0.141452	-2.73366	3.07928	0.00207501	0.0420279	yes
GO:0008146	Flavonol 4'-sulfotransferase, putative n=1 Tax=Ricinus communis RepID=B9RZH0_RICCO Pfam=Sulfotransferase domain	XLOC_042938	XLOC_042938	sci_locus_42234_iso_1_len_1380_ver_2	chr13:2901370-2902750	F118ctrol	F97ctrol	OK	1.20858	0.182317	-2.72879	3.02624	0.0024762	0.0470784	yes
Not found	Progesterone 5-beta-reductase	XLOC_001655	XLOC_001655	PGSC0003DMG400009850	PGSC0003DMB000000601:38948-47588	F118ctrol	F97ctrol	OK	5.53096	0.840017	-2.71904	3.81197	0.000137862	0.00606875	yes
GO:0045449	NAC domain protein	XLOC_018607	XLOC_018607	PGSC0003DMG400023447	chr05:46880391-46881228	F118ctrol	F97ctrol	OK	24.7554	3.77088	-2.71477	3.69709	0.000218088	0.0084743	yes
Not found	MYB transcription factor	XLOC_031694	XLOC_031694	PGSC0003DMG400011048	chr10:47549042-47553971	F118ctrol	F97ctrol	OK	9.23632	1.40768	-2.714	4.16871	3.06e-05	0.0019004	yes
Not found	Chlorophyll a-b binding protein 1B, chloroplastic	XLOC_008609	XLOC_008609	PGSC0003DMG400008297	chr02:28753754-28754756	F118ctrol	F97ctrol	OK	4.39771	0.673369	-2.70728	3.5116	0.000445424	0.0144734	yes
Not found	UPF0497 membrane protein 17	XLOC_034627	XLOC_034627	PGSC0003DMG400001986	chr11:5801258-5802345	F118ctrol	F97ctrol	OK	11.7593	1.80374	-2.70473	3.3659	0.000762932	0.0214121	yes
Not found	Ribosomal L29 protein	XLOC_039353	XLOC_039353	sci_locus_33965_iso_1_len_466_ver_2	chr13:615056-615522	F118ctrol	F97ctrol	OK	5.86059	0.900453	-2.70232	3.22163	0.00127464	0.0299726	yes
GO:0020037	Cytochrome P450	XLOC_004760	XLOC_004760	PGSC0003DMG400001692	chr01:61689487-61691949	F118ctrol	F97ctrol	OK	2.81701	0.439304	-2.68087	3.61058	0.000305514	0.0110097	yes
Not found	Conserved gene of unknown function	XLOC_015729	XLOC_015729	PGSC0003DMG400009889	chr04:63409515-63414656	F118ctrol	F97ctrol	OK	4.01511	0.62779	-2.67708	3.70882	0.000208225	0.0082711	yes
Not found	Putative receptor-like serine-threonine protein kinase n=1 Tax=Solanum tuberosum RepID=Q8VX53_SOLTU	XLOC_044126	XLOC_044126	sci_locus_19118_iso_1_len_873_ver_2	chr13:3649145-3650018	F118ctrol	F97ctrol	OK	7.02519	1.09948	-2.67571	3.57311	0.000352768	0.0121116	yes
Not found	COR413-PM2	XLOC_005608	XLOC_005608	PGSC0003DMG400025160	chr01:78409518-78410983	F118ctrol	F97ctrol	OK	7.0307	1.10086	-2.67504	3.66465	0.000247676	0.00941735	yes
GO:0008610	Conserved gene of unknown function	XLOC_007284	XLOC_007284	PGSC0003DMG400018381	chr01:67026420-67027484	F118ctrol	F97ctrol	OK	5.16847	0.811039	-2.67189	3.56881	0.000358609	0.0122464	yes
GO:0006468	Serine-threonine protein kinase, plant-type	XLOC_011681	XLOC_011681	PGSC0003DMG400000578	chr03:22434447-22436947	F118ctrol	F97ctrol	OK	4.24669	0.668675	-2.66696	3.90436	9.45e-05	0.00448435	yes
GO:0020037	Cytochrome P450	XLOC_000850	XLOC_000850	PGSC0003DMG400005526	PGSC0003DMB000000382:125328-127505	F118ctrol	F97ctrol	OK	4.10501	0.646712	-2.66619	3.44793	0.000564904	0.0172723	yes
GO:0004866	Miraculin	XLOC_013615	XLOC_013615	PGSC0003DMG400015286	chr03:37479471-37480221	F118ctrol	F97ctrol	OK	51.6861	8.27258	-2.64337	4.75326	2e-06	0.000211583	yes
GO:0008152	Serine-pyruvate aminotransferase	XLOC_036862	XLOC_036862	PGSC0003DMG400004652	chr12:58428850-58432364	F118ctrol	F97ctrol	OK	48.3198	7.77672	-2.63538	5.33309	9.66e-08	1.65e-05	yes
GO:0006629	Triacylglycerol lipase SDP1	XLOC_031533	XLOC_031533	PGSC0003DMG400008164	chr10:44523513-44526323	F118ctrol	F97ctrol	OK	0.875061	0.141363	-2.62998	3.12108	0.00180188	0.0383467	yes
Not found	60s Acidic ribosomal protein	XLOC_045080	XLOC_045080	sci_locus_44498_iso_1_len_604_ver_2	chr13:4256078-4256682	F118ctrol	F97ctrol	OK	3.59408	0.580892	-2.62928	3.09706	0.00195448	0.0404685	yes
GO:0005515	N protein	XLOC_034500	XLOC_034500	PGSC0003DMG402015682	chr11:3222476-3225845	F118ctrol	F97ctrol	OK	10.4082	1.6825	-2.62904	4.68285	2.83e-06	0.000278884	yes
Not found	MYB1-2	XLOC_034344	XLOC_034344	PGSC0003DMG400015536	chr11:42082752-42084630	F118ctrol	F97ctrol	OK	492.141	80.7378	-2.60776	5.93374	2.96e-09	7.43e-07	yes
Not found	Putative uncharacterized protein n=1 Tax=Solanum tuberosum RepID=Q2PYW4_SOLTU	XLOC_041049	XLOC_041049	sci_locus_19684_iso_3_len_1597_ver_2	chr13:1679306-1680903	F118ctrol	F97ctrol	OK	3.49365	0.576899	-2.59834	3.45773	0.000544742	0.0167718	yes
Not found	Conserved gene of unknown function	XLOC_028667	XLOC_028667	PGSC0003DMG400003424	chr09:37381474-37384770	F118ctrol	F97ctrol	OK	3.18692	0.526454	-2.59778	3.32403	0.000887268	0.0236068	yes
GO:0045449	Transcription factor bHLH63	XLOC_012898	XLOC_012898	PGSC0003DMG400022578	chr03:6729818-6733141	F118ctrol	F97ctrol	OK	14.0503	2.32844	-2.59316	4.23592	2.28e-05	0.0014807	yes
Not found	Major pollen allergen Ory s 1	XLOC_026448	XLOC_026448	PGSC0003DMG400026222	chr08:37931651-37933522	F118ctrol	F97ctrol	OK	77.4509	12.9088	-2.58493	5.25596	1.47e-07	2.3e-05	yes
GO:0008171	O-methyltransferase	XLOC_012859	XLOC_012859	PGSC0003DMG400018688	chr03:5729615-5730422	F118ctrol	F97ctrol	OK	27.1873	4.57778	-2.57021	4.05133	5.09e-05	0.00279031	yes
Not found	Transcription factor	XLOC_012812	XLOC_012812	PGSC0003DMG400005064	chr03:4828641-4832037	F118ctrol	F97ctrol	OK	35.0921	5.92459	-2.56636	4.55014	5.36e-06	0.000461866	yes
Not found	Cytoplasmic small heat shock protein class I	XLOC_027928	XLOC_027928	PGSC0003DMG400002027	chr09:1449715-1450421	F118ctrol	F97ctrol	OK	3.26874	0.553436	-2.56225	3.04633	0.00231652	0.0448868	yes
Not found	Cytoplasmic small heat shock protein class I	XLOC_027926	XLOC_027926	PGSC0003DMG400002029	chr09:1442962-1443668	F118ctrol	F97ctrol	OK	3.26874	0.553436	-2.56225	3.04633	0.00231652	0.0448868	yes
Not found	Cytoplasmic small heat shock protein class I	XLOC_027927	XLOC_027927	PGSC0003DMG400002028	chr09:1448058-1448760	F118ctrol	F97ctrol	OK	3.2839	0.556036	-2.56216	3.04623	0.00231733	0.0448868	yes
GO:0016021	Multidrug resistance-associated protein 1, 3 (Mrp1, 3), abc-transoprter	XLOC_037927	XLOC_037927	PGSC0003DMG400033641	chr12:49651068-49657478	F118ctrol	F97ctrol	OK	37.4156	6.33541	-2.56213	5.59218	2.24e-08	4.65e-06	yes
Not found	Ribosomal protein S3, C-terminal domain, KH domain	XLOC_040185	XLOC_040185	sci_locus_22466_iso_1_len_880_ver_2	chr13:1144983-1145863	F118ctrol	F97ctrol	OK	6.26108	1.06842	-2.55093	3.42116	0.000623546	0.0185362	yes
Not found	Conserved gene of unknown function	XLOC_012345	XLOC_012345	PGSC0003DMG400000618	chr03:42158477-42160727	F118ctrol	F97ctrol	OK	35.6957	6.09146	-2.55089	4.9586	7.1e-07	8.74e-05	yes
Not found	ARO1 2	XLOC_010597	XLOC_010597	PGSC0003DMG400003566	chr02:38560598-38563267	F118ctrol	F97ctrol	OK	1.12844	0.19287	-2.54863	3.05477	0.00225229	0.0440789	yes
Not found	Hydroxyproline-rich glycoprotein	XLOC_008345	XLOC_008345	PGSC0003DMG400010407	chr02:21638820-21640700	F118ctrol	F97ctrol	OK	8.44182	1.44579	-2.54569	3.55245	0.000381661	0.0128292	yes
Not found	Site-1 protease, putative n=1 Tax=Ricinus communis RepID=B9RKQ2_RICCO	XLOC_046948	XLOC_046948	sci_locus_9482_iso_2_len_1361_ver_2	chr13:5473259-5474620	F118ctrol	F97ctrol	OK	4.76425	0.817901	-2.54225	3.45888	0.000542435	0.0167286	yes
GO:0004866	Kunitz-type protease inhibitor	XLOC_013597	XLOC_013597	PGSC0003DMG400015267	chr03:37200181-37201027	F118ctrol	F97ctrol	OK	53.636	9.21885	-2.54054	4.68716	2.77e-06	0.000275607	yes
Not found	Gene of unknown function	XLOC_002059	XLOC_002059	PGSC0003DMG400002440	PGSC0003DMB000000691:20541-23169	F118ctrol	F97ctrol	OK	6.24654	1.07688	-2.53619	4.07043	4.69e-05	0.00264097	yes
Not found	UPF0497 membrane protein 3	XLOC_010924	XLOC_010924	PGSC0003DMG400001337	chr02:44540059-44540947	F118ctrol	F97ctrol	OK	8.38585	1.4459	-2.53599	3.33573	0.000850751	0.0230125	yes
Not found	UV-damaged DNA-binding protein 1A n=1 Tax=Arabidopsis lyrata subsp. lyrata RepID=D7M2J3_ARALL	XLOC_045563	XLOC_045563	sci_locus_1216_iso_3_len_486_ver_2	chr13:4573499-4573985	F118ctrol	F97ctrol	OK	13.3974	2.31574	-2.53241	3.4457	0.000569575	0.0173655	yes
Not found	Conserved gene of unknown function	XLOC_013931	XLOC_013931	PGSC0003DMG400014231	chr03:43316716-43318237	F118ctrol	F97ctrol	OK	2.57667	0.447258	-2.52633	3.22134	0.00127595	0.0299726	yes
Not found	DNA damage-binding protein 1a n=1 Tax=Arabidopsis thaliana RepID=B3H6I9_ARATH	XLOC_041684	XLOC_041684	sci_locus_6876_iso_2_len_436_ver_2	chr13:2074314-2074750	F118ctrol	F97ctrol	OK	26.6794	4.63235	-2.52591	3.75407	0.000173984	0.0071956	yes
Not found	MYB transcription factor	XLOC_002563	XLOC_002563	PGSC0003DMG400004389	PGSC0003DMB000000815:75714-78062	F118ctrol	F97ctrol	OK	10.4626	1.82875	-2.51631	3.52727	0.000419874	0.0139387	yes
Not found	Conserved gene of unknown function	XLOC_005592	XLOC_005592	PGSC0003DMG400025949	chr01:77966787-77968630	F118ctrol	F97ctrol	OK	6.58255	1.15341	-2.51274	3.72381	0.000196241	0.00788276	yes
Not found	Gene of unknown function	XLOC_025653	XLOC_025653	PGSC0003DMG400001154	chr08:2201098-2203220	F118ctrol	F97ctrol	OK	7.72015	1.35542	-2.50989	3.79657	0.000146713	0.00634538	yes
GO:0009055	Dicyanin	XLOC_023127	XLOC_023127	PGSC0003DMG400030919	chr07:3879340-3884376	F118ctrol	F97ctrol	OK	120.073	21.1738	-2.50355	5.12388	2.99e-07	4.27e-05	yes
GO:0006915	Resistance protein PSH-RGH6	XLOC_033456	XLOC_033456	PGSC0003DMG400001996	chr11:5984146-5987394	F118ctrol	F97ctrol	OK	4.14264	0.731853	-2.50092	3.63941	0.000273258	0.0100817	yes
Not found	Conserved gene of unknown function	XLOC_022366	XLOC_022366	PGSC0003DMG400028514	chr06:43223851-43228038	F118ctrol	F97ctrol	OK	5.48298	0.970759	-2.49778	3.65708	0.000255107	0.00961909	yes
Not found	Ribosomal L18p/L5e family	XLOC_042066	XLOC_042066	sci_locus_28197_iso_1_len_810_ver_2	chr13:2310486-2311296	F118ctrol	F97ctrol	OK	4.65433	0.824102	-2.49768	3.15663	0.00159604	0.0350812	yes
GO:0045454	Glutaredoxin, grx	XLOC_032110	XLOC_032110	PGSC0003DMG400022834	chr10:4363151-4364128	F118ctrol	F97ctrol	OK	30.7855	5.45238	-2.49729	4.06884	4.72e-05	0.00264517	yes
GO:0006508	Aspartic proteinase nepenthesin-2	XLOC_027447	XLOC_027447	PGSC0003DMG400037065	chr08:33463047-33468662	F118ctrol	F97ctrol	OK	2.08316	0.369646	-2.49456	3.25296	0.00114208	0.027657	yes
GO:0016787	Nudix hydrolase 1	XLOC_011306	XLOC_011306	PGSC0003DMG400030259	chr03:8079672-8081037	F118ctrol	F97ctrol	OK	16.9184	3.01488	-2.48842	3.78839	0.000151625	0.00649664	yes
Not found	Calcium lipid binding protein	XLOC_000732	XLOC_000732	PGSC0003DMG400021059	PGSC0003DMB000000347:85496-85890	F118ctrol	F97ctrol	OK	17.4	3.10592	-2.48599	3.39124	0.000695764	0.0200884	yes
GO:0006468	Pto-like serine/threonine kinase	XLOC_002122	XLOC_002122	PGSC0003DMG400016993	PGSC0003DMB000000707:123628-124714	F118ctrol	F97ctrol	OK	3.5153	0.628345	-2.48402	3.21941	0.00128454	0.0300646	yes
Not found	Putative uncharacterized protein n=1 Tax=Beta vulgaris subsp. vulgaris RepID=F4NCK7_BETVU	XLOC_045769	XLOC_045769	sci_locus_8799_iso_5_len_1996_ver_2	chr13:4701512-4703508	F118ctrol	F97ctrol	OK	2.3465	0.419569	-2.48353	3.27851	0.00104358	0.0261246	yes
GO:0005634	Homeobox protein	XLOC_014203	XLOC_014203	PGSC0003DMG400002835	chr04:392664-395176	F118ctrol	F97ctrol	OK	4.05455	0.72666	-2.48019	3.39965	0.000674729	0.0197292	yes
GO:0006355	PAS/LOV protein A	XLOC_004136	XLOC_004136	PGSC0003DMG400026779	chr01:32496008-32499693	F118ctrol	F97ctrol	OK	2.42271	0.43446	-2.47933	3.27058	0.00107326	0.026627	yes
GO:0020037	Cytochrome P450 probable 6-deoxoteasterone to 3-dehydro 6-deoxoteasterone or teasterone to 3-dehydro teasterone	XLOC_012572	XLOC_012572	PGSC0003DMG401002501	chr03:46706965-46708425	F118ctrol	F97ctrol	OK	11.7244	2.10361	-2.47857	3.58022	0.000343304	0.0119266	yes
GO:0006508	Vignain	XLOC_017839	XLOC_017839	PGSC0003DMG400010780	chr05:10542652-10544349	F118ctrol	F97ctrol	OK	2.33652	0.420278	-2.47494	3.09138	0.00199226	0.0409118	yes
Not found	LEA protein group 3	XLOC_029548	XLOC_029548	PGSC0003DMG400002731	chr09:8514483-8516355	F118ctrol	F97ctrol	OK	2.93107	0.527874	-2.47316	3.35301	0.00079937	0.0221012	yes
Not found	Gene of unknown function	XLOC_028693	XLOC_028693	PGSC0003DMG400031430	chr09:39200119-39202230	F118ctrol	F97ctrol	OK	5.7553	1.04244	-2.46493	3.60874	0.000307683	0.0110597	yes
Not found	LIM domain-containing protein	XLOC_005420	XLOC_005420	PGSC0003DMG400012583	chr01:74821483-74831022	F118ctrol	F97ctrol	OK	7.2856	1.32266	-2.46161	3.75108	0.000176074	0.00726332	yes
GO:0016020	Auxin-induced protein 5NG4	XLOC_014411	XLOC_014411	PGSC0003DMG400027740	chr04:5371146-5374684	F118ctrol	F97ctrol	OK	14.0314	2.56695	-2.45053	3.90621	9.38e-05	0.00446086	yes
GO:0006468	Calcium-dependent protein kinase	XLOC_020897	XLOC_020897	PGSC0003DMG400026077	chr06:44042066-44046412	F118ctrol	F97ctrol	OK	1.27123	0.234671	-2.43751	3.02735	0.00246708	0.0469666	yes
Not found	CLE7	XLOC_023905	XLOC_023905	PGSC0003DMG400019979	chr07:46658817-46659170	F118ctrol	F97ctrol	OK	29.6242	5.4999	-2.4293	3.46821	0.000523929	0.0163236	yes
GO:0016020	Nitrate transporter	XLOC_001952	XLOC_001952	PGSC0003DMG400013815	PGSC0003DMB000000676:114205-117865	F118ctrol	F97ctrol	OK	25.7954	4.81123	-2.42263	4.67793	2.9e-06	0.000284779	yes
GO:0006629	Triacylglycerol lipase	XLOC_035573	XLOC_035573	PGSC0003DMG400007805	chr12:1484254-1486182	F118ctrol	F97ctrol	OK	1.99263	0.372905	-2.41779	3.05736	0.00223298	0.0438176	yes
GO:0005089	Pollen-specific kinase partner protein	XLOC_012626	XLOC_012626	PGSC0003DMG400002546	chr03:47467798-47470876	F118ctrol	F97ctrol	OK	1.65479	0.310356	-2.41465	3.07456	0.00210814	0.0423937	yes
Not found	Conserved gene of unknown function	XLOC_027965	XLOC_027965	PGSC0003DMG402001731	chr09:3232399-3235026	F118ctrol	F97ctrol	OK	4.80659	0.906111	-2.40725	3.35337	0.000798328	0.0220967	yes
GO:0016765	Neryl diphosphate synthase 1	XLOC_002982	XLOC_002982	PGSC0003DMG400006712	PGSC0003DMB000000982:45749-47034	F118ctrol	F97ctrol	OK	7.29783	1.37646	-2.4065	3.44955	0.000561523	0.0171853	yes
Not found	PAR-1c protein	XLOC_011525	XLOC_011525	PGSC0003DMG400014347	chr03:18495497-18496712	F118ctrol	F97ctrol	OK	5.99872	1.13301	-2.40449	3.31982	0.000900766	0.0237263	yes
Not found	Avr9/Cf-9 rapidly elicited protein 75	XLOC_018352	XLOC_018352	PGSC0003DMG400016792	chr05:41517178-41517801	F118ctrol	F97ctrol	OK	29.4489	5.57233	-2.40186	3.80797	0.000140112	0.00615097	yes
Not found	Predicted protein (Fragment) n=1 Tax=Populus trichocarpa RepID=B9IEM4_POPTR	XLOC_040169	XLOC_040169	sci_locus_3001_iso_4_len_1935_ver_2	chr13:1131755-1133690	F118ctrol	F97ctrol	OK	11.5004	2.1805	-2.39895	4.08247	4.46e-05	0.00252545	yes
Not found	Cytochrome P450 n=1 Tax=Populus trichocarpa RepID=B9IC23_POPTR Pfam=Cytochrome P450	XLOC_045568	XLOC_045568	sci_locus_802_iso_7_len_1914_ver_2	chr13:4575615-4577529	F118ctrol	F97ctrol	OK	3.67968	0.698212	-2.39785	3.38927	0.000700787	0.0201429	yes
GO:0055114	Chlorophyll synthase	XLOC_033617	XLOC_033617	PGSC0003DMG402000895	chr11:10460570-10465522	F118ctrol	F97ctrol	OK	2.35267	0.44732	-2.39492	3.31133	0.00092852	0.0241603	yes
Not found	B3 domain-containing protein	XLOC_035663	XLOC_035663	PGSC0003DMG400000371	chr12:3794615-3795842	F118ctrol	F97ctrol	OK	20.4269	3.89002	-2.39262	4.26456	2e-05	0.00132442	yes
GO:0005515	Conserved gene of unknown function	XLOC_002850	XLOC_002850	PGSC0003DMG404010943	PGSC0003DMB000000921:25890-27795	F118ctrol	F97ctrol	OK	5.16247	0.984121	-2.39115	3.44386	0.000573466	0.0174676	yes
GO:0005975	Periplasmic beta-glucosidase	XLOC_015338	XLOC_015338	PGSC0003DMG401009485	chr04:54468376-54472082	F118ctrol	F97ctrol	OK	4.97398	0.967889	-2.36149	3.64419	0.00026823	0.00998793	yes
GO:0016020	Auxin-induced protein 5NG4	XLOC_020336	XLOC_020336	PGSC0003DMG400029672	chr06:21981557-21984388	F118ctrol	F97ctrol	OK	5.99611	1.1715	-2.35567	3.32628	0.000880127	0.0235299	yes
Not found	MYB transcription factor	XLOC_013715	XLOC_013715	PGSC0003DMG400024572	chr03:39293736-39295387	F118ctrol	F97ctrol	OK	191.152	37.4591	-2.35133	5.32036	1.04e-07	1.73e-05	yes
GO:0030001	Conserved gene of unknown function	XLOC_018274	XLOC_018274	PGSC0003DMG400021650	chr05:39288053-39290708	F118ctrol	F97ctrol	OK	17.4657	3.42483	-2.35042	3.69296	0.000221656	0.00859216	yes
GO:0020037	Cytochrome P450	XLOC_012573	XLOC_012573	PGSC0003DMG402002501	chr03:46708602-46709378	F118ctrol	F97ctrol	OK	13.8314	2.71782	-2.34743	3.2345	0.00121858	0.0291145	yes
Not found	Tnp2 transposase	XLOC_006468	XLOC_006468	PGSC0003DMG400010969	chr01:36600597-36601913	F118ctrol	F97ctrol	OK	5.57759	1.09703	-2.34603	3.29611	0.000980326	0.025162	yes
GO:0006468	Kinase	XLOC_001135	XLOC_001135	PGSC0003DMG400041974	PGSC0003DMB000000453:165949-167893	F118ctrol	F97ctrol	OK	3.72058	0.732574	-2.34448	3.35396	0.000796643	0.0220691	yes
GO:0016020	Major intrinsic protein 2	XLOC_020275	XLOC_020275	PGSC0003DMG400024197	chr06:18074492-18076424	F118ctrol	F97ctrol	OK	536.784	107.185	-2.32424	5.32493	1.01e-07	1.71e-05	yes
Not found	NBS-LRR resistance protein	XLOC_003101	XLOC_003101	PGSC0003DMG400002458	PGSC0003DMB000001060:1641-2888	F118ctrol	F97ctrol	OK	3.66425	0.738113	-2.3116	3.05771	0.00223038	0.0438176	yes
GO:0009611	Ethylene-responsive proteinase inhibitor 1	XLOC_027717	XLOC_027717	PGSC0003DMG400003056	chr08:41058635-41059929	F118ctrol	F97ctrol	OK	245.933	49.6035	-2.30975	5.04513	4.53e-07	5.97e-05	yes
GO:0006915	Late blight resistance protein	XLOC_018862	XLOC_018862	PGSC0003DMG400018442	chr05:4617835-4621707	F118ctrol	F97ctrol	OK	6.36161	1.28672	-2.3057	3.96671	7.29e-05	0.00372301	yes
GO:0006306	DNA methyltransferase	XLOC_001042	XLOC_001042	PGSC0003DMG400001934	PGSC0003DMB000000431:340953-346038	F118ctrol	F97ctrol	OK	1.90688	0.386119	-2.3041	3.07497	0.00210525	0.0423937	yes
GO:0006915	NBS-coding resistance gene analog	XLOC_002925	XLOC_002925	PGSC0003DMG400024429	PGSC0003DMB000000956:7184-10979	F118ctrol	F97ctrol	OK	1.79966	0.365175	-2.30106	3.19022	0.00142163	0.0325153	yes
Not found	Gene of unknown function	XLOC_020841	XLOC_020841	PGSC0003DMG400016548	chr06:43098530-43100785	F118ctrol	F97ctrol	OK	2.06958	0.421505	-2.29572	3.06493	0.0021772	0.0431307	yes
GO:0006915	BCL-2-associated athanogene 6	XLOC_004961	XLOC_004961	PGSC0003DMG400000079	chr01:65834264-65838768	F118ctrol	F97ctrol	OK	24.0817	4.90957	-2.29427	4.93227	8.13e-07	9.78e-05	yes
Not found	Guanylate kinase	XLOC_031519	XLOC_031519	PGSC0003DMG400008176	chr10:44319223-44327703	F118ctrol	F97ctrol	OK	3.05254	0.628747	-2.27946	3.33578	0.00085059	0.0230125	yes
GO:0006355	BEL5 protein	XLOC_034133	XLOC_034133	PGSC0003DMG400019635	chr11:37602232-37608715	F118ctrol	F97ctrol	OK	35.7627	7.37625	-2.2775	4.81439	1.48e-06	0.000161383	yes
GO:0016020	Ripening regulated protein DDTFR18	XLOC_015464	XLOC_015464	PGSC0003DMG400002123	chr04:57905951-57913429	F118ctrol	F97ctrol	OK	3.54786	0.733668	-2.27375	3.13769	0.00170283	0.0368735	yes
Not found	Low-molecular-weight cysteine-rich protein LCR78	XLOC_023035	XLOC_023035	PGSC0003DMG400011185	chr07:1552981-1553962	F118ctrol	F97ctrol	OK	169.429	35.1103	-2.27072	4.54936	5.38e-06	0.000462333	yes
GO:0016491	Oxidoreductase	XLOC_004814	XLOC_004814	PGSC0003DMG402026034	chr01:62821413-62822715	F118ctrol	F97ctrol	OK	3.92793	0.815255	-2.26845	3.02496	0.00248665	0.0472206	yes
GO:0045735	Rhicadhesin receptor	XLOC_013712	XLOC_013712	PGSC0003DMG400024569	chr03:39258769-39259817	F118ctrol	F97ctrol	OK	41.5898	8.64572	-2.26617	4.279	1.88e-05	0.00125421	yes
GO:0005975	Polygalacturonase	XLOC_007481	XLOC_007481	PGSC0003DMG400002749	chr01:71477952-71479999	F118ctrol	F97ctrol	OK	32.623	6.7834	-2.26581	4.35396	1.34e-05	0.000963323	yes
GO:0005634	Mads box protein	XLOC_036608	XLOC_036608	PGSC0003DMG400002039	chr12:53839236-53845291	F118ctrol	F97ctrol	OK	7.72283	1.61027	-2.26182	3.1195	0.00181158	0.0384512	yes
Not found	Conserved gene of unknown function	XLOC_020919	XLOC_020919	PGSC0003DMG400026100	chr06:44702913-44707390	F118ctrol	F97ctrol	OK	17.8017	3.76633	-2.24079	4.56988	4.88e-06	0.000423837	yes
GO:0006457	DnaJ homolog protein	XLOC_018316	XLOC_018316	PGSC0003DMG400007026	chr05:40597434-40602904	F118ctrol	F97ctrol	OK	5.63772	1.19822	-2.23422	3.41791	0.000631048	0.0186901	yes
Not found	DNA damage-binding protein 1 n=1 Tax=Solanum cheesmaniae RepID=DDB1_SOLCE	XLOC_041727	XLOC_041727	sci_locus_556_iso_7_len_2139_ver_2	chr13:2098961-2101100	F118ctrol	F97ctrol	OK	27.0138	5.7583	-2.22998	4.40355	1.06e-05	0.00081409	yes
Not found	Zinc finger protein 593	XLOC_028019	XLOC_028019	PGSC0003DMG400003863	chr09:4452361-4455792	F118ctrol	F97ctrol	OK	11.8447	2.52805	-2.22814	3.27042	0.00107386	0.026627	yes
Not found	Protein DEK	XLOC_011730	XLOC_011730	PGSC0003DMG400031730	chr03:23542951-23548768	F118ctrol	F97ctrol	OK	28.0193	6.00917	-2.22118	4.62075	3.82e-06	0.000351059	yes
GO:0045449	Dof zinc finger protein	XLOC_022524	XLOC_022524	PGSC0003DMG400033046	chr06:46563118-46565773	F118ctrol	F97ctrol	OK	5.76451	1.24321	-2.21313	3.46009	0.000539996	0.0166854	yes
GO:0006508	Vacoular processing enzyme 1	XLOC_026083	XLOC_026083	PGSC0003DMG400013828	chr08:25753329-25759650	F118ctrol	F97ctrol	OK	164.746	35.6875	-2.20676	5.05358	4.34e-07	5.83e-05	yes
GO:0005634	Nucleosome-binding protein	XLOC_012346	XLOC_012346	PGSC0003DMG400000619	chr03:42161887-42164249	F118ctrol	F97ctrol	OK	37.1476	8.06934	-2.20275	4.49023	7.11e-06	0.000584716	yes
GO:0005739	ATPase inhibitor	XLOC_033494	XLOC_033494	PGSC0003DMG400023979	chr11:6745828-6747477	F118ctrol	F97ctrol	OK	44.9767	9.78309	-2.20082	4.38826	1.14e-05	0.000846041	yes
Not found	Conserved gene of unknown function	XLOC_022483	XLOC_022483	PGSC0003DMG400028791	chr06:45546566-45549487	F118ctrol	F97ctrol	OK	233.312	50.8032	-2.19927	5.04507	4.53e-07	5.97e-05	yes
GO:0016998	YkuD	XLOC_033821	XLOC_033821	PGSC0003DMG400031182	chr11:21078578-21082491	F118ctrol	F97ctrol	OK	5.7053	1.24273	-2.19878	3.08604	0.0020284	0.0413512	yes
Not found	Conserved gene of unknown function	XLOC_015932	XLOC_015932	PGSC0003DMG400011508	chr04:3726943-3735261	F118ctrol	F97ctrol	OK	7.24433	1.58915	-2.1886	3.76309	0.000167828	0.00700643	yes
Not found	Gene of unknown function	XLOC_005166	XLOC_005166	PGSC0003DMG400024786	chr01:69775961-69778538	F118ctrol	F97ctrol	OK	5.64742	1.24171	-2.18526	3.36171	0.000774627	0.0216306	yes
GO:0016491	1-aminocyclopropane-1-carboxylate oxidase	XLOC_034543	XLOC_034543	PGSC0003DMG400016213	chr11:3998538-4002618	F118ctrol	F97ctrol	OK	14.7346	3.23999	-2.18514	3.63381	0.00027927	0.010233	yes
Not found	Gene of unknown function	XLOC_004629	XLOC_004629	PGSC0003DMG400006796	chr01:58710499-58713084	F118ctrol	F97ctrol	OK	3.50495	0.77187	-2.18296	3.11629	0.00183144	0.0387449	yes
Not found	F-box/kelch-repeat protein	XLOC_014003	XLOC_014003	PGSC0003DMG400005638	chr03:44522826-44524371	F118ctrol	F97ctrol	OK	11.0326	2.43351	-2.18066	3.49277	0.000478034	0.01527	yes
Not found	Gene of unknown function	XLOC_023827	XLOC_023827	PGSC0003DMG400018401	chr07:45053844-45054399	F118ctrol	F97ctrol	OK	16.7321	3.70847	-2.17373	3.22257	0.00127048	0.0299317	yes
Not found	Putative uncharacterized protein n=1 Tax=Vitis vinifera RepID=F6GWL8_VITVI	XLOC_040202	XLOC_040202	sci_locus_3337_iso_3_len_609_ver_2	chr13:1151384-1151993	F118ctrol	F97ctrol	OK	21.5765	4.84846	-2.15386	3.36648	0.00076133	0.0213858	yes
Not found	Gene of unknown function	XLOC_002855	XLOC_002855	PGSC0003DMG400001259	PGSC0003DMB000000928:12178-20254	F118ctrol	F97ctrol	OK	13.766	3.10573	-2.1481	3.24676	0.00116727	0.0280344	yes
GO:0006950	Protein induced upon tuberization	XLOC_028874	XLOC_028874	PGSC0003DMG400031788	chr09:44666379-44667488	F118ctrol	F97ctrol	OK	2522.91	569.512	-2.14729	4.59678	4.29e-06	0.000380891	yes
GO:0005515	Leucine rich repeat protein	XLOC_035896	XLOC_035896	PGSC0003DMG400006458	chr12:10209099-10214746	F118ctrol	F97ctrol	OK	7.82106	1.7928	-2.12515	3.57282	0.000353152	0.0121116	yes
GO:0042651	Photosystem II 10 kDa polypeptide, chloroplastic	XLOC_025466	XLOC_025466	PGSC0003DMG400022241	chr07:51795010-51796733	F118ctrol	F97ctrol	OK	139.869	32.2531	-2.11656	4.52386	6.07e-06	0.000510808	yes
Not found	F-box-containing protein 1	XLOC_023084	XLOC_023084	PGSC0003DMG400030688	chr07:2795443-2804677	F118ctrol	F97ctrol	OK	12.5433	2.91376	-2.10596	3.78921	0.000151126	0.00648391	yes
Not found	AT.I.24-7 protein	XLOC_010046	XLOC_010046	PGSC0003DMG400030198	chr02:25594688-25598977	F118ctrol	F97ctrol	OK	6.51219	1.52209	-2.09709	3.27956	0.0010397	0.0261016	yes
Not found	COR413-PM1 n=1 Tax=Corylus heterophylla RepID=E1AWE4_9ROSI	XLOC_046999	XLOC_046999	sci_locus_4815_iso_1_len_1108_ver_2	chr13:5499702-5500810	F118ctrol	F97ctrol	OK	42.7568	10.0127	-2.09432	4.09132	4.29e-05	0.002456	yes
GO:0016021	Arsenite transport protein	XLOC_013187	XLOC_013187	PGSC0003DMG400015803	chr03:19976309-19978582	F118ctrol	F97ctrol	OK	8.69693	2.03791	-2.09342	3.41584	0.000635859	0.0187806	yes
GO:0020037	Cytochrome P450	XLOC_021334	XLOC_021334	PGSC0003DMG400020170	chr06:53481217-53483879	F118ctrol	F97ctrol	OK	11.9036	2.79073	-2.09269	3.64116	0.000271416	0.0100368	yes
GO:0006508	Peptidase S41 family protein	XLOC_029629	XLOC_029629	PGSC0003DMG400033928	chr09:12270003-12274852	F118ctrol	F97ctrol	OK	8.69258	2.05938	-2.07757	3.42516	0.000614442	0.0183846	yes
GO:0006355	Ethylene response factor 5	XLOC_036251	XLOC_036251	PGSC0003DMG400036566	chr12:35985871-35986609	F118ctrol	F97ctrol	OK	22.5225	5.34297	-2.07565	3.51072	0.000446895	0.014506	yes
Not found	Putative uncharacterized protein n=1 Tax=Vitis vinifera RepID=A5B1E7_VITVI	XLOC_039199	XLOC_039199	sci_locus_690_iso_4_len_2261_ver_2	chr13:510442-512703	F118ctrol	F97ctrol	OK	5.59896	1.32968	-2.07408	3.25607	0.00112966	0.0274181	yes
GO:0030001	Metal ion binding protein	XLOC_011721	XLOC_011721	PGSC0003DMG400026479	chr03:23367309-23369321	F118ctrol	F97ctrol	OK	46.6784	11.1017	-2.07198	4.33866	1.43e-05	0.00101104	yes
Not found	Gene of unknown function	XLOC_028976	XLOC_028976	PGSC0003DMG400017261	chr09:47542989-47543392	F118ctrol	F97ctrol	OK	65.3615	15.6126	-2.06573	3.59404	0.000325593	0.01146	yes
GO:0008152	Isocitrate lyase	XLOC_002190	XLOC_002190	PGSC0003DMG400025487	PGSC0003DMB000000733:77167-79544	F118ctrol	F97ctrol	OK	9.45207	2.27149	-2.05699	3.59322	0.000326614	0.0114833	yes
Not found	Conserved gene of unknown function	XLOC_011790	XLOC_011790	PGSC0003DMG400022915	chr03:25447379-25450835	F118ctrol	F97ctrol	OK	19.6291	4.73825	-2.05057	3.52468	0.000423987	0.014013	yes
Not found	Hemolysin	XLOC_011421	XLOC_011421	PGSC0003DMG400009496	chr03:16052291-16055825	F118ctrol	F97ctrol	OK	72.5757	17.5385	-2.04896	4.48414	7.32e-06	0.000598611	yes
Not found	Tubulin C-terminal domain	XLOC_043329	XLOC_043329	sci_locus_19315_iso_4_len_1829_ver_2	chr13:3148430-3150259	F118ctrol	F97ctrol	OK	5.78494	1.39876	-2.04815	3.1001	0.00193453	0.0401362	yes
GO:0008152	UDP-glucosyltransferase 74F2	XLOC_025979	XLOC_025979	PGSC0003DMG400021738	chr08:19378617-19388406	F118ctrol	F97ctrol	OK	19.6262	4.7494	-2.04696	4.1609	3.17e-05	0.00195146	yes
GO:0005975	Beta-galactosidase	XLOC_014121	XLOC_014121	PGSC0003DMG400002590	chr03:46661689-46667695	F118ctrol	F97ctrol	OK	189.28	45.9172	-2.04342	4.68582	2.79e-06	0.000276557	yes
GO:0020037	Cytochrome P450 hydroxylase	XLOC_011215	XLOC_011215	PGSC0003DMG400005050	chr03:4936599-4938290	F118ctrol	F97ctrol	OK	14.3839	3.49786	-2.03991	3.16884	0.00153049	0.0340598	yes
GO:0008152	UDP-glucose:glucosyltransferase	XLOC_028009	XLOC_028009	PGSC0003DMG400021554	chr09:4243781-4246070	F118ctrol	F97ctrol	OK	17.8255	4.35444	-2.03338	3.65983	0.000252387	0.0095417	yes
GO:0016021	Inner membrane protein PPF-1, chloroplast	XLOC_034077	XLOC_034077	PGSC0003DMG400000401	chr11:35967529-35974705	F118ctrol	F97ctrol	OK	53.1874	12.9928	-2.03337	4.35179	1.35e-05	0.000968572	yes
GO:0006457	DnaJ	XLOC_034628	XLOC_034628	PGSC0003DMG400001985	chr11:5803092-5806325	F118ctrol	F97ctrol	OK	2034.14	497.575	-2.03143	3.94316	8.04e-05	0.00398172	yes
GO:0005524	AAA ATPase	XLOC_034877	XLOC_034877	PGSC0003DMG400022936	chr11:16537414-16539203	F118ctrol	F97ctrol	OK	31.5778	7.74799	-2.02702	4.15037	3.32e-05	0.00202586	yes
GO:0007165	CBL-interacting protein kinase 07	XLOC_024876	XLOC_024876	PGSC0003DMG400013989	chr07:36636290-36638208	F118ctrol	F97ctrol	OK	11.4369	2.81161	-2.02422	3.60807	0.000308481	0.0110745	yes
Not found	Integrase core domain	XLOC_043583	XLOC_043583	sci_locus_2213_iso_9_len_6106_ver_2	chr13:3299082-3305188	F118ctrol	F97ctrol	OK	4.92596	1.21682	-2.01729	3.7017	0.000214158	0.00837657	yes
Not found	Protein phosphatase 2c	XLOC_004177	XLOC_004177	PGSC0003DMG400006242	chr01:34775930-34779868	F118ctrol	F97ctrol	OK	23.9257	5.92359	-2.01402	4.16105	3.17e-05	0.00195146	yes
GO:0055114	Diphenol oxidase	XLOC_032939	XLOC_032939	PGSC0003DMG400011019	chr10:46807405-46811466	F118ctrol	F97ctrol	OK	2.83442	11.4095	2.00911	-3.6237	0.000290416	0.0105931	yes
Not found	STS14 protein	XLOC_008401	XLOC_008401	PGSC0003DMG400022013	chr02:23329222-23329944	F118ctrol	F97ctrol	OK	23.8612	96.4185	2.01464	-4.28217	1.85e-05	0.00123907	yes
Not found	Conserved gene of unknown function	XLOC_014519	XLOC_014519	PGSC0003DMG400027281	chr04:7922078-7923659	F118ctrol	F97ctrol	OK	1.33576	5.42229	2.02125	-3.08402	0.00204221	0.0415358	yes
Not found	Formin 6	XLOC_010763	XLOC_010763	PGSC0003DMG400021449	chr02:41233611-41239491	F118ctrol	F97ctrol	OK	7.94286	32.2786	2.02285	-4.61201	3.99e-06	0.000362007	yes
GO:0006468	Wall-associated kinase	XLOC_014248	XLOC_014248	PGSC0003DMG400005975	chr04:1294529-1297634	F118ctrol	F97ctrol	OK	1.17906	4.80784	2.02775	-3.36359	0.000769347	0.0215545	yes
GO:0005515	EIX receptor 1	XLOC_024472	XLOC_024472	PGSC0003DMG400022978	chr07:6545504-6548468	F118ctrol	F97ctrol	OK	0.833473	3.42418	2.03855	-3.10877	0.00187867	0.0394323	yes
Not found	Conserved gene of unknown function	XLOC_015895	XLOC_015895	PGSC0003DMG400029516	chr04:2606146-2606719	F118ctrol	F97ctrol	OK	5.3015	21.8334	2.04206	-3.30469	0.000950821	0.024641	yes
Not found	Transcription factor	XLOC_002517	XLOC_002517	PGSC0003DMG400030246	PGSC0003DMB000000803:49870-51815	F118ctrol	F97ctrol	OK	5.25839	21.721	2.0464	-3.96167	7.44e-05	0.00376642	yes
Not found	4-nitrophenylphosphatase	XLOC_014549	XLOC_014549	PGSC0003DMG401019736	chr04:8910355-8916138	F118ctrol	F97ctrol	OK	3.88633	16.0942	2.05006	-3.68305	0.000230457	0.0088374	yes
GO:0006468	Serine/threonine protein kinase	XLOC_029081	XLOC_029081	PGSC0003DMG400029617	chr09:49928660-49934868	F118ctrol	F97ctrol	OK	0.382368	1.59766	2.06293	-3.04451	0.00233058	0.045027	yes
Not found	Non-specific lipid-transfer protein	XLOC_021376	XLOC_021376	PGSC0003DMG400020131	chr06:54220706-54221769	F118ctrol	F97ctrol	OK	8.00197	33.5201	2.0666	-3.76737	0.000164975	0.00692097	yes
GO:0048046	Xyloglucan endotransglycosylase hydrolase	XLOC_018978	XLOC_018978	PGSC0003DMG400004109	chr05:7451363-7453249	F118ctrol	F97ctrol	OK	4.80375	20.2328	2.07447	-3.78674	0.000152635	0.00653121	yes
Not found	Polygalacturonase non-catalytic subunit AroGP3	XLOC_018995	XLOC_018995	PGSC0003DMG400030981	chr05:7793138-7795536	F118ctrol	F97ctrol	OK	0.892579	3.75966	2.07455	-3.12958	0.00175053	0.037673	yes
Not found	Conserved gene of unknown function	XLOC_020837	XLOC_020837	PGSC0003DMG400016515	chr06:43022976-43024189	F118ctrol	F97ctrol	OK	154.887	653.349	2.07664	-4.85213	1.22e-06	0.000136759	yes
Not found	Conserved gene of unknown function	XLOC_016995	XLOC_016995	PGSC0003DMG400038469	chr04:55607971-55608364	F118ctrol	F97ctrol	OK	4.93644	20.8287	2.07703	-3.10822	0.00188219	0.0394804	yes
Not found	Conserved gene of unknown function	XLOC_027303	XLOC_027303	PGSC0003DMG400002261	chr08:27409831-27411055	F118ctrol	F97ctrol	OK	2.79489	11.8088	2.079	-3.247	0.0011663	0.0280321	yes
GO:0008152	Iaa-amino acid hydrolase 10	XLOC_017701	XLOC_017701	PGSC0003DMG400015607	chr05:6710036-6715185	F118ctrol	F97ctrol	OK	3.47909	14.7816	2.08702	-3.75677	0.000172124	0.00714625	yes
GO:0045449	Transcription factor	XLOC_021329	XLOC_021329	PGSC0003DMG400020174	chr06:53428138-53430993	F118ctrol	F97ctrol	OK	5.32042	22.6699	2.09117	-4.16417	3.12e-05	0.0019311	yes
Not found	Conserved gene of unknown function	XLOC_031967	XLOC_031967	PGSC0003DMG400011286	chr10:1160462-1163656	F118ctrol	F97ctrol	OK	3.87387	16.5602	2.09588	-3.9282	8.56e-05	0.00414196	yes
Not found	Non-specific lipid-transfer protein	XLOC_026200	XLOC_026200	PGSC0003DMG400025538	chr08:30619515-30620182	F118ctrol	F97ctrol	OK	25.5899	109.734	2.10037	-4.41572	1.01e-05	0.000775803	yes
Not found	Putative uncharacterized protein n=1 Tax=Ricinus communis RepID=B9SS00_RICCO	XLOC_043995	XLOC_043995	sci_locus_10831_iso_1_len_2474_ver_2	chr13:3564575-3567049	F118ctrol	F97ctrol	OK	1.72121	7.45849	2.11546	-3.6105	0.000305606	0.0110097	yes
GO:0016020	Water channel protein	XLOC_004926	XLOC_004926	PGSC0003DMG400000045	chr01:65253041-65255564	F118ctrol	F97ctrol	OK	25.9841	113.259	2.12393	-4.75099	2.02e-06	0.000212336	yes
GO:0006508	Serine carboxypeptidase 1	XLOC_007790	XLOC_007790	PGSC0003DMG401025899	chr01:77794947-77797752	F118ctrol	F97ctrol	OK	4.56367	20.0677	2.13661	-3.31373	0.000920613	0.0240369	yes
GO:0048046	Xyloglucan endotransglucosylase/hydrolase 12	XLOC_028025	XLOC_028025	PGSC0003DMG400003866	chr09:4598550-4601372	F118ctrol	F97ctrol	OK	4.45217	19.5908	2.1376	-3.85766	0.000114479	0.005233	yes
Not found	Structural constituent of cell wall	XLOC_005528	XLOC_005528	PGSC0003DMG400025774	chr01:77020352-77022063	F118ctrol	F97ctrol	OK	3.73935	16.5096	2.14245	-3.84795	0.00011911	0.005391	yes
GO:0008270	Zinc finger protein	XLOC_016110	XLOC_016110	PGSC0003DMG400027241	chr04:8298908-8303047	F118ctrol	F97ctrol	OK	1.30345	5.78199	2.14923	-3.19643	0.00139141	0.0319378	yes
GO:0016020	Cellulose synthase	XLOC_030166	XLOC_030166	PGSC0003DMG400003822	chr09:42674196-42682711	F118ctrol	F97ctrol	OK	3.937	17.4927	2.15159	-4.76493	1.89e-06	0.000200365	yes
Not found	Conserved gene of unknown function	XLOC_019076	XLOC_019076	PGSC0003DMG400016971	chr05:10360750-10364333	F118ctrol	F97ctrol	OK	2.93831	13.072	2.15342	-4.20141	2.65e-05	0.00168791	yes
GO:0005975	Conserved gene of unknown function	XLOC_031195	XLOC_031195	PGSC0003DMG400028773	chr10:28769975-28775314	F118ctrol	F97ctrol	OK	9.72409	43.3157	2.15525	-4.59901	4.24e-06	0.00037892	yes
GO:0016747	Malonyltransferase	XLOC_036458	XLOC_036458	PGSC0003DMG400006485	chr12:49345273-49346638	F118ctrol	F97ctrol	OK	3.3264	14.8177	2.15529	-3.763	0.000167884	0.00700643	yes
Not found	Conserved gene of unknown function	XLOC_005244	XLOC_005244	PGSC0003DMG400002790	chr01:71322059-71322807	F118ctrol	F97ctrol	OK	9.39732	42.0626	2.16222	-4.14817	3.35e-05	0.00202833	yes
Not found	Arabinogalactan protein 2	XLOC_001541	XLOC_001541	PGSC0003DMG400003371	PGSC0003DMB000000575:135853-136931	F118ctrol	F97ctrol	OK	2.50091	11.1963	2.1625	-3.43688	0.000588452	0.0178526	yes
Not found	60S ribosomal protein L34	XLOC_009390	XLOC_009390	PGSC0003DMG400001422	chr02:44693678-44697562	F118ctrol	F97ctrol	OK	4.29083	19.2535	2.1658	-4.45245	8.49e-06	0.000680311	yes
GO:0020037	Cytochrome P450	XLOC_015611	XLOC_015611	PGSC0003DMG400003346	chr04:61159264-61161096	F118ctrol	F97ctrol	OK	5.04344	22.6459	2.16677	-4.24961	2.14e-05	0.0014044	yes
Not found	Conserved gene of unknown function	XLOC_011771	XLOC_011771	PGSC0003DMG400023185	chr03:24810679-24813581	F118ctrol	F97ctrol	OK	2.83678	12.7782	2.17136	-3.87855	0.00010508	0.00489382	yes
Not found	S-antigen protein	XLOC_016318	XLOC_016318	PGSC0003DMG400008731	chr04:21809869-21810801	F118ctrol	F97ctrol	OK	17.9454	80.897	2.17248	-4.70531	2.53e-06	0.000256958	yes
Not found	ARF GTPase activator	XLOC_003272	XLOC_003272	PGSC0003DMG400007759	PGSC0003DMB000001225:664-3238	F118ctrol	F97ctrol	OK	2.68659	12.1259	2.17424	-3.36331	0.000770129	0.0215576	yes
Not found	Conserved gene of unknown function	XLOC_022645	XLOC_022645	PGSC0003DMG402027085	chr06:48897980-48900432	F118ctrol	F97ctrol	OK	1.54531	6.97499	2.17429	-3.32527	0.000883332	0.0235763	yes
GO:0005618	Pectinesterase PPE8B	XLOC_024511	XLOC_024511	PGSC0003DMG400015933	chr07:8404006-8411029	F118ctrol	F97ctrol	OK	2.09979	9.47776	2.1743	-3.73282	0.000189351	0.00765381	yes
GO:0006629	Phospholipase A1	XLOC_008744	XLOC_008744	PGSC0003DMG401031759	chr02:31970235-31971642	F118ctrol	F97ctrol	OK	0.970745	4.38998	2.17705	-3.06497	0.00217689	0.0431307	yes
Not found	Conserved gene of unknown function	XLOC_027736	XLOC_027736	PGSC0003DMG400012229	chr08:41432761-41433570	F118ctrol	F97ctrol	OK	3.3673	15.2936	2.18326	-3.4845	0.000493056	0.0155795	yes
GO:0006629	Zinc finger protein	XLOC_005249	XLOC_005249	PGSC0003DMG400002787	chr01:71451985-71455522	F118ctrol	F97ctrol	OK	4.35559	19.8725	2.18983	-4.06779	4.75e-05	0.00265242	yes
Not found	Nucleic acid binding protein	XLOC_009913	XLOC_009913	PGSC0003DMG400025474	chr02:22490483-22491794	F118ctrol	F97ctrol	OK	0.871653	3.99654	2.19693	-3.00003	0.00269949	0.0499913	yes
Not found	Pollen specific protein sf21	XLOC_026090	XLOC_026090	PGSC0003DMG400002204	chr08:26202961-26208031	F118ctrol	F97ctrol	OK	21.758	99.781	2.19722	-5.00252	5.66e-07	7.3e-05	yes
GO:0016020	Metal transporter	XLOC_023632	XLOC_023632	PGSC0003DMG400013108	chr07:37802456-37805908	F118ctrol	F97ctrol	OK	3.01106	13.8157	2.19797	-3.76546	0.00016624	0.00696264	yes
Not found	Receptor protein kinase	XLOC_008374	XLOC_008374	PGSC0003DMG400025480	chr02:22489167-22489635	F118ctrol	F97ctrol	OK	5.08347	23.6206	2.21616	-3.45766	0.000544881	0.0167718	yes
GO:0006355	AP2 domain-containing transcription factor	XLOC_010742	XLOC_010742	PGSC0003DMG402021429	chr02:40936619-40938230	F118ctrol	F97ctrol	OK	0.874937	4.08675	2.2237	-3.13503	0.00171837	0.03716	yes
Not found	Fasciclin-like arabinogalactan protein 19	XLOC_023712	XLOC_023712	PGSC0003DMG400017376	chr07:41020070-41021491	F118ctrol	F97ctrol	OK	44.3281	207.607	2.22757	-5.24131	1.59e-07	2.45e-05	yes
Not found	B12D	XLOC_008445	XLOC_008445	PGSC0003DMG400006903	chr02:24889852-24892216	F118ctrol	F97ctrol	OK	32.0795	150.574	2.23075	-4.88969	1.01e-06	0.000116328	yes
Not found	Lactose permease	XLOC_031065	XLOC_031065	PGSC0003DMG400007701	chr10:20468372-20472565	F118ctrol	F97ctrol	OK	17.9364	84.5299	2.23657	-4.81786	1.45e-06	0.00015915	yes
Not found	Integral membrane single C2 domain protein	XLOC_014257	XLOC_014257	PGSC0003DMG400031377	chr04:1603856-1613556	F118ctrol	F97ctrol	OK	4.95677	23.5192	2.24637	-4.73941	2.14e-06	0.00022363	yes
Not found	Proline-rich protein 1	XLOC_010351	XLOC_010351	PGSC0003DMG400029700	chr02:32268340-32269693	F118ctrol	F97ctrol	OK	6.8733	32.8352	2.25617	-4.33874	1.43e-05	0.00101104	yes
Not found	Gene of unknown function	XLOC_008446	XLOC_008446	PGSC0003DMG400006904	chr02:24894145-24895082	F118ctrol	F97ctrol	OK	4.44314	21.2971	2.26101	-3.97174	7.14e-05	0.00365685	yes
Not found	Conserved gene of unknown function	XLOC_005635	XLOC_005635	PGSC0003DMG400000715	chr01:79022086-79022925	F118ctrol	F97ctrol	OK	1.87029	9.07992	2.27941	-3.34898	0.000811107	0.0222968	yes
Not found	DNA-binding protein phosphatase 2C	XLOC_023091	XLOC_023091	PGSC0003DMG400030694	chr07:2999161-3002925	F118ctrol	F97ctrol	OK	1.9823	9.62694	2.2799	-3.90599	9.38e-05	0.00446086	yes
GO:0005515	Actin-58	XLOC_019774	XLOC_019774	PGSC0003DMG400023429	chr05:45220146-45222979	F118ctrol	F97ctrol	OK	4.99883	24.3441	2.28391	-4.32338	1.54e-05	0.00106415	yes
Not found	Protein COBRA	XLOC_012262	XLOC_012262	PGSC0003DMG400024530	chr03:40652955-40654988	F118ctrol	F97ctrol	OK	2.11532	10.3359	2.28871	-3.87898	0.000104894	0.00489224	yes
GO:0044237	UDP-glucose 4-epimerase	XLOC_036534	XLOC_036534	PGSC0003DMG400004996	chr12:51772638-51776933	F118ctrol	F97ctrol	OK	31.4351	153.621	2.28892	-5.36239	8.21e-08	1.44e-05	yes
GO:0048046	Xyloglucan endotransglucosylase-hydrolase XTH9	XLOC_035562	XLOC_035562	PGSC0003DMG400007794	chr12:1299708-1301072	F118ctrol	F97ctrol	OK	23.6132	115.479	2.28996	-5.09778	3.44e-07	4.74e-05	yes
GO:0055085	Carbohydrate transporter	XLOC_032740	XLOC_032740	PGSC0003DMG400007190	chr10:43274034-43279738	F118ctrol	F97ctrol	OK	2.7298	13.5316	2.30946	-3.9208	8.83e-05	0.00424565	yes
GO:0016021	Ferric-chelate reductase	XLOC_007510	XLOC_007510	PGSC0003DMG401018223	chr01:72197238-72201605	F118ctrol	F97ctrol	OK	0.56815	2.82156	2.31215	-3.32382	0.000887924	0.0236068	yes
GO:0020037	Cytochrome P450	XLOC_027544	XLOC_027544	PGSC0003DMG400009316	chr08:36218167-36219717	F118ctrol	F97ctrol	OK	1.5223	7.58165	2.31626	-3.54101	0.000398594	0.0133148	yes
GO:0006508	Aspartic proteinase nepenthesin-2	XLOC_021170	XLOC_021170	PGSC0003DMG400005901	chr06:49336014-49337733	F118ctrol	F97ctrol	OK	1.60536	8.03492	2.32339	-3.71817	0.000200673	0.00803065	yes
GO:0006353	Gene of unknown function	XLOC_014610	XLOC_014610	PGSC0003DMG400012697	chr04:13888481-13893735	F118ctrol	F97ctrol	OK	0.317525	1.59068	2.3247	-3.29959	0.000968261	0.0249519	yes
Not found	Conserved gene of unknown function	XLOC_021008	XLOC_021008	PGSC0003DMG400033073	chr06:46759345-46762516	F118ctrol	F97ctrol	OK	1.30478	6.53702	2.32483	-3.66077	0.000251462	0.00952233	yes
Not found	Methionine rich arabinogalactan	XLOC_026450	XLOC_026450	PGSC0003DMG400026224	chr08:38029838-38030673	F118ctrol	F97ctrol	OK	2.6052	13.125	2.33285	-3.49219	0.000479068	0.01528	yes
GO:0005634	MADS-box transcription factor FBP29	XLOC_010881	XLOC_010881	PGSC0003DMG400001378	chr02:43792769-43797360	F118ctrol	F97ctrol	OK	1.91977	9.71557	2.33936	-3.71958	0.000199556	0.00799592	yes
GO:0016020	Conserved gene of unknown function	XLOC_007427	XLOC_007427	PGSC0003DMG400024763	chr01:70516206-70519717	F118ctrol	F97ctrol	OK	1.22168	6.19136	2.34138	-3.26326	0.00110137	0.0270379	yes
GO:0006355	AP2 domain-containing transcription factor	XLOC_010741	XLOC_010741	PGSC0003DMG401021429	chr02:40934583-40936514	F118ctrol	F97ctrol	OK	0.861776	4.42451	2.36013	-3.1994	0.00137713	0.0317918	yes
Not found	Gene of unknown function	XLOC_007206	XLOC_007206	PGSC0003DMG402000057	chr01:65535076-65543776	F118ctrol	F97ctrol	OK	1.84021	9.51028	2.36962	-3.58558	0.000336331	0.0117351	yes
GO:0045449	DNA binding protein	XLOC_005457	XLOC_005457	PGSC0003DMG400005101	chr01:76028149-76030185	F118ctrol	F97ctrol	OK	0.803692	4.15792	2.37115	-3.14254	0.00167487	0.03644	yes
GO:0016021	Sulfate/bicarbonate/oxalate exchanger and transporter sat-1	XLOC_015112	XLOC_015112	PGSC0003DMG400027912	chr04:45794366-45803559	F118ctrol	F97ctrol	OK	1.33255	6.91188	2.37489	-3.94771	7.89e-05	0.00394324	yes
GO:0006629	GDSL-like Lipase/Acylhydrolase family protein	XLOC_037330	XLOC_037330	PGSC0003DMG400006461	chr12:10070835-10072217	F118ctrol	F97ctrol	OK	17.8725	93.092	2.38092	-5.25613	1.47e-07	2.3e-05	yes
GO:0016787	Acyl-protein thioesterase	XLOC_037873	XLOC_037873	PGSC0003DMG400028622	chr12:47447987-47450860	F118ctrol	F97ctrol	OK	7.86548	40.9792	2.38129	-4.77362	1.81e-06	0.000193823	yes
Not found	Calmodulin binding protein	XLOC_036921	XLOC_036921	PGSC0003DMG400015332	chr12:341771-347268	F118ctrol	F97ctrol	OK	1.30449	6.91424	2.40608	-3.67762	0.000235417	0.00900608	yes
GO:0016020	Oligopeptide transporter	XLOC_037220	XLOC_037220	PGSC0003DMG400004291	chr12:6241021-6243713	F118ctrol	F97ctrol	OK	1.11989	5.99078	2.41938	-3.85419	0.000116115	0.00529273	yes
GO:0048046	Xyloglucan endotransglucosylase-hydrolase XTH9	XLOC_036979	XLOC_036979	PGSC0003DMG400007854	chr12:1293373-1294778	F118ctrol	F97ctrol	OK	28.0207	151.246	2.43233	-5.52035	3.38e-08	6.8e-06	yes
Not found	Conserved gene of unknown function	XLOC_020744	XLOC_020744	PGSC0003DMG400004837	chr06:41270116-41272944	F118ctrol	F97ctrol	OK	4.13424	22.6202	2.45192	-4.88224	1.05e-06	0.00011995	yes
Not found	Conserved gene of unknown function	XLOC_032356	XLOC_032356	PGSC0003DMG400023279	chr10:19282765-19286133	F118ctrol	F97ctrol	OK	6.28484	34.4462	2.4544	-4.59394	4.35e-06	0.000385052	yes
GO:0006915	Conserved gene of unknown function	XLOC_014187	XLOC_014187	PGSC0003DMG400002820	chr04:174146-177133	F118ctrol	F97ctrol	OK	0.236587	1.30332	2.46175	-3.21908	0.00128601	0.0300771	yes
Not found	Conserved gene of unknown function	XLOC_005009	XLOC_005009	PGSC0003DMG400000125	chr01:66807297-66810908	F118ctrol	F97ctrol	OK	2.84219	15.7482	2.47011	-4.25447	2.1e-05	0.00137702	yes
GO:0055114	Glutamate dehydrogenase A	XLOC_011752	XLOC_011752	PGSC0003DMG400008344	chr03:24379811-24383707	F118ctrol	F97ctrol	OK	0.636484	3.55276	2.48074	-3.50246	0.000460989	0.0148287	yes
GO:0020037	Cytochrome P450	XLOC_032587	XLOC_032587	PGSC0003DMG400010268	chr10:35466338-35467915	F118ctrol	F97ctrol	OK	6.81681	38.2324	2.48763	-5.08835	3.61e-07	4.94e-05	yes
GO:0044262	ATP:citrate lyase	XLOC_019715	XLOC_019715	PGSC0003DMG400027212	chr05:43823981-43829131	F118ctrol	F97ctrol	OK	0.334231	1.8768	2.48936	-3.28281	0.00102777	0.0258632	yes
Not found	Putative uncharacterized protein n=1 Tax=Vitis vinifera RepID=F6HDS9_VITVI	XLOC_042593	XLOC_042593	sci_locus_2855_iso_3_len_1490_ver_2	chr13:2668071-2669561	F118ctrol	F97ctrol	OK	2.96889	16.7333	2.49473	-4.32595	1.52e-05	0.00105639	yes
GO:0016020	Metal tolerance protein	XLOC_038351	XLOC_038351	PGSC0003DMG400004287	chr12:59070342-59073005	F118ctrol	F97ctrol	OK	1.911	10.7725	2.49495	-4.02028	5.81e-05	0.00307736	yes
GO:0055114	Laccase 90d	XLOC_018401	XLOC_018401	PGSC0003DMG402027116	chr05:42833480-42839641	F118ctrol	F97ctrol	OK	0.747865	4.23418	2.50123	-3.66567	0.000246689	0.00939259	yes
GO:0008152	Acyl CoA synthetase	XLOC_007831	XLOC_007831	PGSC0003DMG400025174	chr01:78411147-78416305	F118ctrol	F97ctrol	OK	0.233279	1.32246	2.5031	-3.16581	0.00154654	0.0342982	yes
GO:0016747	Gene of unknown function	XLOC_011589	XLOC_011589	PGSC0003DMG400010117	chr03:20017134-20020081	F118ctrol	F97ctrol	OK	1.24411	7.06725	2.50604	-3.9649	7.34e-05	0.00373934	yes
GO:0045735	Conserved gene of unknown function	XLOC_007526	XLOC_007526	PGSC0003DMG400013099	chr01:72510731-72511639	F118ctrol	F97ctrol	OK	2.10359	12.0406	2.51698	-3.70157	0.000214269	0.00837657	yes
GO:0016747	Anthocyanin acyltransferase	XLOC_038217	XLOC_038217	PGSC0003DMG400029263	chr12:56319338-56319830	F118ctrol	F97ctrol	OK	1.18826	6.82321	2.5216	-3.14841	0.00164162	0.0358389	yes
GO:0045449	DNA binding protein	XLOC_009182	XLOC_009182	PGSC0003DMG400030622	chr02:40594669-40596652	F118ctrol	F97ctrol	OK	5.80521	33.772	2.54041	-4.93977	7.82e-07	9.48e-05	yes
GO:0055114	Methylputrescine oxidase	XLOC_025790	XLOC_025790	PGSC0003DMG400023173	chr08:5956172-5962227	F118ctrol	F97ctrol	OK	4.59157	26.9602	2.55377	-5.30363	1.14e-07	1.85e-05	yes
GO:0006355	AG-motif binding protein-1	XLOC_019859	XLOC_019859	PGSC0003DMG400023341	chr05:46615686-46618428	F118ctrol	F97ctrol	OK	8.42788	49.6313	2.55801	-5.35557	8.53e-08	1.49e-05	yes
GO:0009072	Fumarylacetoacetate hydrolase	XLOC_014485	XLOC_014485	PGSC0003DMG400023608	chr04:7026875-7032061	F118ctrol	F97ctrol	OK	1.75914	10.3875	2.56191	-4.28826	1.8e-05	0.00121317	yes
Not found	Conserved gene of unknown function	XLOC_022469	XLOC_022469	PGSC0003DMG400028926	chr06:45261066-45262473	F118ctrol	F97ctrol	OK	0.445464	2.63085	2.56215	-3.14577	0.00165652	0.0361386	yes
Not found	Arabinogalactan protein	XLOC_027991	XLOC_027991	PGSC0003DMG400041435	chr09:3751349-3752069	F118ctrol	F97ctrol	OK	2.06813	12.3772	2.58129	-3.80735	0.000140462	0.00615792	yes
GO:0005622	Leafy cotyledon 1	XLOC_017911	XLOC_017911	PGSC0003DMG400034306	chr05:13678331-13679730	F118ctrol	F97ctrol	OK	0.483762	2.90066	2.58401	-3.28898	0.00100553	0.0256449	yes
Not found	Ovate	XLOC_012720	XLOC_012720	PGSC0003DMG400017788	chr03:1464348-1466455	F118ctrol	F97ctrol	OK	0.383876	2.31359	2.59142	-3.18644	0.00144037	0.032804	yes
Not found	Organ-specific protein P4	XLOC_032097	XLOC_032097	PGSC0003DMG400010828	chr10:4123287-4126292	F118ctrol	F97ctrol	OK	6.15129	37.1892	2.59592	-4.06921	4.72e-05	0.00264517	yes
GO:0005525	Dynamin	XLOC_005545	XLOC_005545	PGSC0003DMG404025785	chr01:77357006-77363079	F118ctrol	F97ctrol	OK	0.364033	2.20827	2.60077	-3.75959	0.000170195	0.00708449	yes
GO:0016020	Multidrug resistance pump	XLOC_032864	XLOC_032864	PGSC0003DMG400023681	chr10:45287531-45290498	F118ctrol	F97ctrol	OK	0.35555	2.17996	2.61618	-3.28681	0.00101331	0.0257017	yes
GO:0045449	Zinc finger, Dof-type	XLOC_008776	XLOC_008776	PGSC0003DMG400022431	chr02:32744624-32745753	F118ctrol	F97ctrol	OK	3.10567	19.1962	2.62784	-4.43933	9.02e-06	0.000712487	yes
Not found	RING-H2 finger protein ATL1L	XLOC_034712	XLOC_034712	PGSC0003DMG400006041	chr11:7545949-7547031	F118ctrol	F97ctrol	OK	2.26479	14.0064	2.62864	-4.17414	2.99e-05	0.00187365	yes
Not found	Blue copper-like protein n=1 Tax=Gossypium hirsutum RepID=B8Y8A0_GOSHI Pfam=Plastocyanin-like domain	XLOC_045597	XLOC_045597	sci_locus_52516_iso_1_len_495_ver_2	chr13:4594929-4595424	F118ctrol	F97ctrol	OK	2.24894	13.918	2.62964	-3.60712	0.000309609	0.0110794	yes
GO:0006629	Triacylglycerol lipase	XLOC_008716	XLOC_008716	PGSC0003DMG400010229	chr02:31128151-31129895	F118ctrol	F97ctrol	OK	0.170987	1.05828	2.62977	-3.03944	0.0023702	0.0455813	yes
Not found	C2 domain-containing protein	XLOC_026436	XLOC_026436	PGSC0003DMG400023218	chr08:37657129-37660487	F118ctrol	F97ctrol	OK	1.5391	9.52612	2.6298	-3.74887	0.00017763	0.00729008	yes
GO:0016787	Purple acid phosphatase	XLOC_007880	XLOC_007880	PGSC0003DMG400030964	chr01:79319017-79321417	F118ctrol	F97ctrol	OK	0.554386	3.44295	2.63469	-3.51434	0.000440849	0.0144117	yes
Not found	Lipid binding protein	XLOC_012557	XLOC_012557	PGSC0003DMG400002487	chr03:46370233-46370847	F118ctrol	F97ctrol	OK	1.41152	8.85054	2.64852	-3.50854	0.00045057	0.0145958	yes
Not found	Gene of unknown function	XLOC_029215	XLOC_029215	PGSC0003DMG400016629	chr09:52231485-52233739	F118ctrol	F97ctrol	OK	0.245236	1.5397	2.65041	-3.31955	0.000901634	0.0237297	yes
Not found	Conserved gene of unknown function	XLOC_032947	XLOC_032947	PGSC0003DMG400011014	chr10:46909743-46914045	F118ctrol	F97ctrol	OK	1.07854	6.78374	2.65301	-4.02495	5.7e-05	0.00302691	yes
GO:0006629	Lanatoside 15'-O-acetylesterase	XLOC_007231	XLOC_007231	PGSC0003DMG400000205	chr01:66016975-66019892	F118ctrol	F97ctrol	OK	1.49241	9.39333	2.654	-4.16476	3.12e-05	0.00192987	yes
GO:0006468	Conserved gene of unknown function	XLOC_015959	XLOC_015959	PGSC0003DMG400016015	chr04:4398848-4402595	F118ctrol	F97ctrol	OK	0.128739	0.811047	2.65533	-3.22859	0.00124404	0.0295034	yes
Not found	Pleckstrin homology (PH) domain-containing protein / lipid-binding START domain-containing protein	XLOC_001533	XLOC_001533	PGSC0003DMG400024318	PGSC0003DMB000000575:67942-75509	F118ctrol	F97ctrol	OK	0.5368	3.38744	2.65774	-3.93613	8.28e-05	0.00405011	yes
Not found	Gene of unknown function	XLOC_004692	XLOC_004692	PGSC0003DMG400028987	chr01:59993011-59994085	F118ctrol	F97ctrol	OK	3.70425	23.465	2.66325	-4.63644	3.54e-06	0.000335021	yes
GO:0055114	Multicopper oxidase	XLOC_008388	XLOC_008388	PGSC0003DMG400000761	chr02:22871329-22875403	F118ctrol	F97ctrol	OK	6.02245	38.1791	2.66436	-5.55268	2.81e-08	5.74e-06	yes
Not found	IQ-domain 11	XLOC_006880	XLOC_006880	PGSC0003DMG400006824	chr01:57541846-57547391	F118ctrol	F97ctrol	OK	0.223228	1.41938	2.66867	-3.29034	0.00100066	0.0255411	yes
Not found	Amino acid transporter	XLOC_007707	XLOC_007707	PGSC0003DMG400025834	chr01:76335359-76335977	F118ctrol	F97ctrol	OK	0.47474	3.02861	2.67344	-3.02609	0.00247735	0.0470784	yes
GO:0006468	Leucine-rich repeat family protein / protein kinase family protein	XLOC_005280	XLOC_005280	PGSC0003DMG400018264	chr01:72279884-72289424	F118ctrol	F97ctrol	OK	1.84334	11.7844	2.67648	-4.82146	1.43e-06	0.000157372	yes
GO:0055114	Sphingolipid delta-8 desaturase	XLOC_027244	XLOC_027244	PGSC0003DMG400029934	chr08:24704329-24706455	F118ctrol	F97ctrol	OK	0.201414	1.29116	2.68044	-3.16464	0.00155273	0.0343969	yes
GO:0016020	Glucose-6-phosphate/phosphate translocator 2	XLOC_018228	XLOC_018228	PGSC0003DMG400005269	chr05:37680286-37683750	F118ctrol	F97ctrol	OK	1.96512	12.6615	2.68777	-4.53162	5.85e-06	0.000494996	yes
GO:0020037	Cytochrome P450 77A2	XLOC_019816	XLOC_019816	PGSC0003DMG400023382	chr05:46083481-46085788	F118ctrol	F97ctrol	OK	0.460882	2.9844	2.69497	-3.55517	0.000377738	0.0127239	yes
Not found	Uncharacterized mitochondrial protein AtMg00660 n=1 Tax=Arabidopsis thaliana RepID=M660_ARATH	XLOC_040858	XLOC_040858	sci_locus_26742_iso_1_len_879_ver_2	chr13:1556093-1556972	F118ctrol	F97ctrol	OK	0.572028	3.733	2.70618	-3.22632	0.00125395	0.0296728	yes
Not found	Gene of unknown function	XLOC_028816	XLOC_028816	PGSC0003DMG400003803	chr09:43016566-43017703	F118ctrol	F97ctrol	OK	0.837037	5.48053	2.71095	-3.50023	0.000464856	0.0149083	yes
GO:0008168	Anthranilic acid methyltransferase 3	XLOC_007013	XLOC_007013	PGSC0003DMG400001813	chr01:60796567-60798452	F118ctrol	F97ctrol	OK	0.579239	3.79576	2.71216	-3.28497	0.00101992	0.0257263	yes
Not found	Gene of unknown function	XLOC_007612	XLOC_007612	PGSC0003DMG400029751	chr01:74408506-74417239	F118ctrol	F97ctrol	OK	8.1567	53.622	2.71677	-4.13053	3.62e-05	0.0021301	yes
Not found	Conserved gene of unknown function	XLOC_017832	XLOC_017832	PGSC0003DMG400016967	chr05:10388484-10392262	F118ctrol	F97ctrol	OK	1.77525	11.6901	2.71919	-4.99605	5.85e-07	7.46e-05	yes
Not found	Gene of unknown function	XLOC_027725	XLOC_027725	PGSC0003DMG400003063	chr08:41142677-41148454	F118ctrol	F97ctrol	OK	0.250789	1.65169	2.7194	-3.06583	0.0021707	0.0431307	yes
GO:0008152	Branched-chain-amino-acid aminotransferase	XLOC_036618	XLOC_036618	PGSC0003DMG402011540	chr12:54016412-54024683	F118ctrol	F97ctrol	OK	21.129	139.771	2.72578	-6.13089	8.74e-10	2.49e-07	yes
GO:0045735	Germin 5	XLOC_018936	XLOC_018936	PGSC0003DMG400022636	chr05:6311945-6313506	F118ctrol	F97ctrol	OK	0.779845	5.17854	2.73129	-3.41727	0.000632526	0.018707	yes
Not found	Cellulose synthase-like A1	XLOC_031731	XLOC_031731	PGSC0003DMG400028267	chr10:48303446-48311806	F118ctrol	F97ctrol	OK	0.851971	5.69508	2.74084	-4.2373	2.26e-05	0.00147457	yes
Not found	Class II small heat shock protein Le-HSP17.6	XLOC_025978	XLOC_025978	PGSC0003DMG400021737	chr08:19366935-19367840	F118ctrol	F97ctrol	OK	1.62175	10.8948	2.74802	-4.1821	2.89e-05	0.00181988	yes
Not found	Protein P21	XLOC_010961	XLOC_010961	PGSC0003DMG400001304	chr02:44989971-44991270	F118ctrol	F97ctrol	OK	2.29594	15.4775	2.75301	-4.33548	1.45e-05	0.0010227	yes
Not found	Putative uncharacterized protein n=1 Tax=Vitis vinifera RepID=D7TE88_VITVI	XLOC_040695	XLOC_040695	sci_locus_13343_iso_1_len_676_ver_2	chr13:1450939-1451615	F118ctrol	F97ctrol	OK	2.04113	13.8127	2.75856	-3.95287	7.72e-05	0.00388336	yes
GO:0043086	Subtilase	XLOC_032982	XLOC_032982	PGSC0003DMG400010471	chr10:47592216-47594655	F118ctrol	F97ctrol	OK	2.22429	15.1687	2.76968	-5.11881	3.07e-07	4.33e-05	yes
GO:0046983	Catechol O-methyltransferase	XLOC_014530	XLOC_014530	PGSC0003DMG402027271	chr04:8245739-8248168	F118ctrol	F97ctrol	OK	0.739998	5.04761	2.77001	-3.79069	0.000150229	0.00646264	yes
GO:0009607	Sn-1 protein	XLOC_002257	XLOC_002257	PGSC0003DMG400023236	PGSC0003DMB000000744:48077-50658	F118ctrol	F97ctrol	OK	14.9532	102.25	2.77357	-5.11208	3.19e-07	4.44e-05	yes
GO:0006915	Cc-nbs-lrr resistance protein	XLOC_031488	XLOC_031488	PGSC0003DMG402011427	chr10:43887576-43892247	F118ctrol	F97ctrol	OK	0.150866	1.03666	2.78061	-3.56637	0.000361956	0.0123345	yes
Not found	GTP binding protein	XLOC_027871	XLOC_027871	PGSC0003DMG402012350	chr08:43633719-43634931	F118ctrol	F97ctrol	OK	3.41121	23.571	2.78865	-4.75258	2.01e-06	0.000211601	yes
Not found	Class II small heat shock protein Le-HSP17.6	XLOC_027154	XLOC_027154	PGSC0003DMG400008187	chr08:19189000-19189843	F118ctrol	F97ctrol	OK	2.02038	14.0422	2.79707	-4.38919	1.14e-05	0.000845424	yes
GO:0005783	Sterol desaturase	XLOC_000435	XLOC_000435	PGSC0003DMG400005436	PGSC0003DMB000000242:445742-452107	F118ctrol	F97ctrol	OK	0.0935249	0.654286	2.8065	-3.09098	0.00199498	0.0409118	yes
GO:0009607	Major latex	XLOC_002513	XLOC_002513	PGSC0003DMG400030243	PGSC0003DMB000000803:1903-4524	F118ctrol	F97ctrol	OK	0.570391	3.99936	2.80975	-3.27714	0.00104863	0.0262239	yes
GO:0005783	Sterol desaturase	XLOC_026140	XLOC_026140	PGSC0003DMG400033650	chr08:28669833-28675781	F118ctrol	F97ctrol	OK	0.12854	0.902839	2.81225	-3.22271	0.00126985	0.0299317	yes
Not found	Flavonoid glucoyltransferase UGT73N1 n=1 Tax=Antirrhinum majus RepID=B1Q469_ANTMA Pfam=UDP-glucoronosyl and UDP-glucosyl transferase	XLOC_038364	XLOC_038364	sci_locus_46753_iso_2_len_929_ver_2	chr13:4041-4970	F118ctrol	F97ctrol	OK	0.521603	3.66917	2.81443	-3.36854	0.000755667	0.0212825	yes
GO:0020037	Cytochrome P450	XLOC_006612	XLOC_006612	PGSC0003DMG400015061	chr01:45665222-45667179	F118ctrol	F97ctrol	OK	0.172426	1.21643	2.81861	-3.32894	0.000871763	0.0234624	yes
GO:0016491	Oxidoreductase	XLOC_031821	XLOC_031821	PGSC0003DMG400019120	chr10:50270738-50271580	F118ctrol	F97ctrol	OK	0.297323	2.09781	2.81878	-3.08004	0.00206972	0.0420155	yes
GO:0044237	Cell division inhibitor	XLOC_029112	XLOC_029112	PGSC0003DMG402031287	chr09:50577066-50581907	F118ctrol	F97ctrol	OK	0.090373	0.640632	2.82553	-3.00496	0.00265616	0.0496254	yes
Not found	Glycine-rich cell wall structural protein 1.8	XLOC_029184	XLOC_029184	PGSC0003DMG400031523	chr09:51763184-51765255	F118ctrol	F97ctrol	OK	0.297495	2.11059	2.82671	-3.43137	0.000600549	0.0180868	yes
Not found	Conserved gene of unknown function	XLOC_000872	XLOC_000872	PGSC0003DMG400018887	PGSC0003DMB000000382:262984-264495	F118ctrol	F97ctrol	OK	0.345109	2.45411	2.83008	-3.18225	0.00146135	0.0329547	yes
Not found	Staygreen protein	XLOC_036556	XLOC_036556	PGSC0003DMG400004252	chr12:52312770-52315076	F118ctrol	F97ctrol	OK	0.371403	2.66643	2.84385	-3.38462	0.000712778	0.020451	yes
GO:0005945	Pyrophosphate-dependent phosphofructokinase beta subunit	XLOC_025024	XLOC_025024	PGSC0003DMG401000669	chr07:42436800-42444768	F118ctrol	F97ctrol	OK	0.26142	1.88809	2.85249	-3.71263	0.00020512	0.00817809	yes
Not found	Gene of unknown function	XLOC_024086	XLOC_024086	PGSC0003DMG400047240	chr07:50741093-50742722	F118ctrol	F97ctrol	OK	0.147185	1.06373	2.85343	-3.25948	0.00111618	0.0272144	yes
GO:0045449	WRKY 13	XLOC_032979	XLOC_032979	PGSC0003DMG400010987	chr10:47528889-47532355	F118ctrol	F97ctrol	OK	0.125466	0.909067	2.85709	-3.31824	0.000905859	0.0238214	yes
Not found	Polyprotein, 3'-partial, putative (Fragment) n=1 Tax=Solanum demissum RepID=Q0KIP3_SOLDE	XLOC_047856	XLOC_047856	sci_locus_70061_iso_1_len_959_ver_2	chr13:6018470-6019429	F118ctrol	F97ctrol	OK	0.217974	1.57974	2.85745	-3.04438	0.00233157	0.045027	yes
Not found	Predicted protein n=1 Tax=Populus trichocarpa RepID=B9MVS1_POPTR	XLOC_041342	XLOC_041342	sci_locus_40404_iso_1_len_833_ver_2	chr13:1858970-1859803	F118ctrol	F97ctrol	OK	8.40967	61.8234	2.87803	-5.48166	4.21e-08	8.2e-06	yes
Not found	GTP binding protein	XLOC_027872	XLOC_027872	PGSC0003DMG401012350	chr08:43640288-43641022	F118ctrol	F97ctrol	OK	0.464114	3.43596	2.88816	-3.25806	0.00112176	0.027309	yes
Not found	Multidrug resistance protein ABC transporter family n=1 Tax=Medicago truncatula RepID=G7JDX0_MEDTR Pfam=Ubiquitin family	XLOC_040069	XLOC_040069	sci_locus_70527_iso_1_len_303_ver_2	chr13:1074014-1074317	F118ctrol	F97ctrol	OK	1.0457	7.7508	2.88988	-3.31689	0.00091024	0.0238975	yes
Not found	Polygalacturonase non-catalytic subunit AroGP3	XLOC_018994	XLOC_018994	PGSC0003DMG400030982	chr05:7758007-7759832	F118ctrol	F97ctrol	OK	3.02827	22.5189	2.89457	-5.40286	6.56e-08	1.18e-05	yes
Not found	Polygalacturonase non-catalytic subunit AroGP3	XLOC_018997	XLOC_018997	PGSC0003DMG400030979	chr05:7835992-7844804	F118ctrol	F97ctrol	OK	1.00105	7.54401	2.91382	-4.62902	3.67e-06	0.000344209	yes
GO:0045449	Transcription factor style2.1	XLOC_009393	XLOC_009393	PGSC0003DMG400001418	chr02:44763044-44765011	F118ctrol	F97ctrol	OK	0.30156	2.27371	2.91453	-3.27163	0.0010693	0.0265548	yes
GO:0016020	Aquaporin, MIP family, PIP subfamily	XLOC_002310	XLOC_002310	PGSC0003DMG400004438	PGSC0003DMB000000755:143404-144955	F118ctrol	F97ctrol	OK	0.229978	1.73606	2.91625	-3.37141	0.000747849	0.0211872	yes
GO:0005975	Glucan endo-1,3-beta-glucosidase	XLOC_026620	XLOC_026620	PGSC0003DMG400012112	chr08:41398638-41408500	F118ctrol	F97ctrol	OK	0.122069	0.933329	2.93469	-3.15221	0.00162038	0.0355189	yes
GO:0044237	Cinnamoyl-CoA reductase	XLOC_031576	XLOC_031576	PGSC0003DMG400023715	chr10:45326683-45329068	F118ctrol	F97ctrol	OK	0.407396	3.11755	2.93591	-3.50731	0.000452664	0.0146489	yes
GO:0006355	AP2/ERF domain-containing transcription factor	XLOC_015271	XLOC_015271	PGSC0003DMG400019693	chr04:52117892-52119904	F118ctrol	F97ctrol	OK	3.98681	30.913	2.95491	-5.40963	6.32e-08	1.15e-05	yes
GO:0006629	Zinc finger protein	XLOC_034359	XLOC_034359	PGSC0003DMG400000997	chr11:171241-174231	F118ctrol	F97ctrol	OK	0.109846	0.857607	2.96483	-3.12494	0.0017784	0.0380294	yes
GO:0016021	Sugar transporter	XLOC_010379	XLOC_010379	PGSC0003DMG400022377	chr02:32722678-32725180	F118ctrol	F97ctrol	OK	1.4209	11.0935	2.96484	-4.91118	9.05e-07	0.000106563	yes
Not found	ATP-binding component of a transport system	XLOC_005070	XLOC_005070	PGSC0003DMG400019445	chr01:68236488-68237109	F118ctrol	F97ctrol	OK	0.153701	1.20501	2.97085	-3.03557	0.0024008	0.0459224	yes
GO:0016020	TRANSPARENT TESTA 12 protein	XLOC_024250	XLOC_024250	PGSC0003DMG400027465	chr07:17777-19598	F118ctrol	F97ctrol	OK	0.532893	4.2292	2.98847	-3.75025	0.000176656	0.0072714	yes
Not found	Staygreen protein	XLOC_036557	XLOC_036557	PGSC0003DMG400010798	chr12:52333433-52341687	F118ctrol	F97ctrol	OK	0.604636	4.83396	2.99907	-3.99515	6.47e-05	0.00335647	yes
GO:0005634	Heat shock factor protein HSF30	XLOC_030312	XLOC_030312	PGSC0003DMG400006447	chr09:46528297-46530838	F118ctrol	F97ctrol	OK	0.143468	1.15651	3.01097	-3.48218	0.000497343	0.0156841	yes
Not found	Nucleic acid binding protein	XLOC_010385	XLOC_010385	PGSC0003DMG400022371	chr02:32967407-32968136	F118ctrol	F97ctrol	OK	0.526259	4.33811	3.04322	-3.71047	0.000206876	0.00822767	yes
GO:0016021	YUP8H12R.2 protein	XLOC_035884	XLOC_035884	PGSC0003DMG400009659	chr12:9928441-9930243	F118ctrol	F97ctrol	OK	2.91851	24.0855	3.04486	-5.60114	2.13e-08	4.47e-06	yes
Not found	Protein phosphatase 2c	XLOC_009706	XLOC_009706	PGSC0003DMG400023163	chr02:12605652-12610903	F118ctrol	F97ctrol	OK	0.994906	8.27324	3.05582	-4.68391	2.81e-06	0.000278286	yes
Not found	Serine-threonine protein kinase, plant-type	XLOC_005532	XLOC_005532	PGSC0003DMG400025939	chr01:77099643-77100934	F118ctrol	F97ctrol	OK	1.98771	16.7701	3.07672	-4.90376	9.4e-07	0.000109865	yes
Not found	Conserved gene of unknown function	XLOC_005115	XLOC_005115	PGSC0003DMG400022483	chr01:68905771-68907397	F118ctrol	F97ctrol	OK	0.240257	2.03098	3.07952	-3.79785	0.000145955	0.0063211	yes
Not found	Putative uncharacterized protein n=1 Tax=Vitis vinifera RepID=A5AM46_VITVI	XLOC_039350	XLOC_039350	sci_locus_9189_iso_3_len_1995_ver_2	chr13:610692-612687	F118ctrol	F97ctrol	OK	0.151703	1.28296	3.08015	-3.65305	0.000259141	0.00972839	yes
GO:0016747	Acyltransferase	XLOC_035306	XLOC_035306	PGSC0003DMG400026366	chr11:38050443-38051745	F118ctrol	F97ctrol	OK	0.165507	1.40567	3.0863	-3.43668	0.000588882	0.0178526	yes
GO:0005524	Eukaryotic initiation factor 4A-8	XLOC_022290	XLOC_022290	PGSC0003DMG400004884	chr06:41566816-41569171	F118ctrol	F97ctrol	OK	0.24996	2.12313	3.08642	-3.74995	0.000176867	0.0072714	yes
GO:0006468	Receptor protein kinase	XLOC_001934	XLOC_001934	PGSC0003DMG400013798	PGSC0003DMB000000676:41276-42539	F118ctrol	F97ctrol	OK	0.166761	1.42224	3.0923	-3.45462	0.000551075	0.0169139	yes
Not found	Gene of unknown function	XLOC_010540	XLOC_010540	PGSC0003DMG400013668	chr02:36656675-36657203	F118ctrol	F97ctrol	OK	0.343562	2.93069	3.0926	-3.03657	0.00239288	0.0458256	yes
Not found	ATP binding protein	XLOC_032831	XLOC_032831	PGSC0003DMG400029838	chr10:44732856-44733379	F118ctrol	F97ctrol	OK	0.511543	4.36795	3.09403	-3.54343	0.000394951	0.0132206	yes
Not found	Transferase, transferring glycosyl groups	XLOC_038001	XLOC_038001	PGSC0003DMG400005007	chr12:51490693-51493489	F118ctrol	F97ctrol	OK	0.894448	7.73391	3.11213	-4.66942	3.02e-06	0.000294132	yes
Not found	14 kDa proline-rich protein DC2.15	XLOC_020921	XLOC_020921	PGSC0003DMG400020481	chr06:44765835-44766549	F118ctrol	F97ctrol	OK	0.890342	7.78288	3.12787	-4.03904	5.37e-05	0.00291389	yes
Not found	Small heat-shock protein	XLOC_013704	XLOC_013704	PGSC0003DMG400025350	chr03:39133961-39134769	F118ctrol	F97ctrol	OK	0.128704	1.128	3.13163	-3.16685	0.00154102	0.0342037	yes
Not found	Extensin	XLOC_027334	XLOC_027334	PGSC0003DMG400007374	chr08:29129930-29131661	F118ctrol	F97ctrol	OK	3.935	34.49	3.13174	-6.09642	1.08e-09	3.03e-07	yes
GO:0005783	Protein WAX2	XLOC_024285	XLOC_024285	PGSC0003DMG400011170	chr07:747981-757079	F118ctrol	F97ctrol	OK	0.843482	7.39665	3.13244	-4.6232	3.78e-06	0.000349926	yes
Not found	Gene of unknown function	XLOC_002950	XLOC_002950	PGSC0003DMG400041746	PGSC0003DMB000000967:31035-32691	F118ctrol	F97ctrol	OK	0.0732784	0.643789	3.13513	-3.07149	0.00212992	0.0426456	yes
Not found	Putative uncharacterized protein n=1 Tax=Vitis vinifera RepID=A5AT31_VITVI	XLOC_042290	XLOC_042290	sci_locus_75635_iso_1_len_913_ver_2	chr13:2460495-2461408	F118ctrol	F97ctrol	OK	0.294276	2.61182	3.14981	-3.72778	0.000193172	0.00777893	yes
Not found	Pectase lyase	XLOC_021349	XLOC_021349	PGSC0003DMG400020156	chr06:53726652-53732554	F118ctrol	F97ctrol	OK	1.033	9.1713	3.15029	-4.71875	2.37e-06	0.000242733	yes
GO:0020037	Cytochrome P450 monooxygenase CYP82E3	XLOC_031786	XLOC_031786	PGSC0003DMG400028220	chr10:49243605-49248485	F118ctrol	F97ctrol	OK	5.93429	52.7153	3.15107	-6.36663	1.93e-10	6.68e-08	yes
GO:0009607	Major latex	XLOC_003131	XLOC_003131	PGSC0003DMG400008794	PGSC0003DMB000001083:16559-18056	F118ctrol	F97ctrol	OK	2.84913	26.2508	3.20377	-5.12488	2.98e-07	4.27e-05	yes
GO:0008270	Zinc finger protein	XLOC_017570	XLOC_017570	PGSC0003DMG400030567	chr05:3489999-3492695	F118ctrol	F97ctrol	OK	0.438003	4.09	3.22309	-4.36602	1.27e-05	0.00092601	yes
GO:0005634	MADS-box protein	XLOC_010882	XLOC_010882	PGSC0003DMG400001377	chr02:43804664-43809153	F118ctrol	F97ctrol	OK	0.124137	1.16428	3.22944	-3.59107	0.000329326	0.0115631	yes
Not found	Conserved gene of unknown function	XLOC_020602	XLOC_020602	PGSC0003DMG400011821	chr06:36639848-36640813	F118ctrol	F97ctrol	OK	0.727803	6.85613	3.23577	-4.44461	8.81e-06	0.000698656	yes
Not found	Rapid alkalinization factor 3	XLOC_010804	XLOC_010804	PGSC0003DMG400004038	chr02:42203731-42204589	F118ctrol	F97ctrol	OK	0.27121	2.56078	3.2391	-3.68946	0.000224731	0.00866956	yes
GO:0008168	Conserved gene of unknown function	XLOC_035465	XLOC_035465	PGSC0003DMG400046602	chr11:41825618-41826653	F118ctrol	F97ctrol	OK	0.616593	5.83677	3.24278	-4.2143	2.51e-05	0.00161034	yes
GO:0030599	Conserved gene of unknown function	XLOC_023661	XLOC_023661	PGSC0003DMG400013553	chr07:38842997-38844067	F118ctrol	F97ctrol	OK	0.304763	2.90309	3.25183	-3.92087	8.82e-05	0.00424565	yes
Not found	Cell surface glycoprotein	XLOC_005010	XLOC_005010	PGSC0003DMG400046434	chr01:66811968-66812868	F118ctrol	F97ctrol	OK	0.393809	3.80648	3.27289	-3.94626	7.94e-05	0.00394497	yes
GO:0016021	Tellurite resistance protein tehA	XLOC_027877	XLOC_027877	PGSC0003DMG400008484	chr09:94837-97788	F118ctrol	F97ctrol	OK	0.294366	2.84921	3.27488	-4.21118	2.54e-05	0.00162946	yes
GO:0016020	Glycosyltransferase family 14 protein	XLOC_032010	XLOC_032010	PGSC0003DMG400025040	chr10:1950049-1952336	F118ctrol	F97ctrol	OK	0.0582296	0.563857	3.27551	-3.19838	0.001382	0.0318584	yes
GO:0006468	Receptor protein kinase	XLOC_026020	XLOC_026020	PGSC0003DMG400012992	chr08:21940518-21943413	F118ctrol	F97ctrol	OK	0.0343858	0.334303	3.28127	-3.28722	0.00101181	0.0257017	yes
GO:0016787	Apyrase 3	XLOC_010515	XLOC_010515	PGSC0003DMG400007335	chr02:36105902-36110251	F118ctrol	F97ctrol	OK	0.0583894	0.573312	3.29554	-3.35124	0.0008045	0.0222101	yes
Not found	Conserved gene of unknown function	XLOC_008498	XLOC_008498	PGSC0003DMG400009419	chr02:25846702-25850785	F118ctrol	F97ctrol	OK	0.101027	0.997963	3.30424	-3.57636	0.000348412	0.0120389	yes
Not found	UPF0497 membrane protein	XLOC_022601	XLOC_022601	PGSC0003DMG400027047	chr06:48185694-48187123	F118ctrol	F97ctrol	OK	0.703825	6.99646	3.31334	-4.26705	1.98e-05	0.00131512	yes
Not found	Expressed gene of unknown function	XLOC_041387	XLOC_041387	sci_locus_33039_iso_1_len_419_ver_2	chr13:1884228-1884647	F118ctrol	F97ctrol	OK	0.151173	1.50747	3.31786	-3.06087	0.00220697	0.0435365	yes
GO:0005975	Beta-1,3-glucanase, acidic	XLOC_032783	XLOC_032783	PGSC0003DMG400008368	chr10:44037165-44040441	F118ctrol	F97ctrol	OK	1.21945	12.3981	3.34582	-5.43744	5.41e-08	1.02e-05	yes
Not found	Gag-pol polyprotein n=1 Tax=Solanum lycopersicum RepID=E6Y5Q1_SOLLC	XLOC_042308	XLOC_042308	sci_locus_92703_iso_1_len_584_ver_2	chr13:2470360-2470944	F118ctrol	F97ctrol	OK	0.102071	1.05537	3.37011	-3.11541	0.00183689	0.0388345	yes
Not found	Hsp20/alpha crystallin family protein	XLOC_005958	XLOC_005958	PGSC0003DMG400008715	chr01:5334877-5336538	F118ctrol	F97ctrol	OK	0.0806704	0.835303	3.37219	-3.11733	0.00182495	0.0386838	yes
Not found	Allergen BRSn20	XLOC_018366	XLOC_018366	PGSC0003DMG400021830	chr05:42314960-42317436	F118ctrol	F97ctrol	OK	2.03713	21.1792	3.37804	-4.97874	6.4e-07	8e-05	yes
Not found	Putative uncharacterized protein (Fragment) n=1 Tax=Solanum phureja x Solanum stenotomum RepID=Q8W4T5_9SOLN	XLOC_040887	XLOC_040887	sci_locus_10797_iso_2_len_1496_ver_2	chr13:1576187-1577683	F118ctrol	F97ctrol	OK	0.229864	2.39376	3.38042	-4.19751	2.7e-05	0.00171388	yes
Not found	Proline-rich protein	XLOC_005702	XLOC_005702	PGSC0003DMG400001631	chr01:80120840-80123580	F118ctrol	F97ctrol	OK	8.24764	86.6414	3.393	-7.42995	1.09e-13	7.76e-11	yes
GO:0016021	Auxin:hydrogen symporter	XLOC_011235	XLOC_011235	PGSC0003DMG400018668	chr03:5572190-5578945	F118ctrol	F97ctrol	OK	0.333202	3.51857	3.40052	-4.2598	2.05e-05	0.00134735	yes
GO:0050660	Conserved gene of unknown function	XLOC_020689	XLOC_020689	PGSC0003DMG400031326	chr06:39450771-39452601	F118ctrol	F97ctrol	OK	0.107707	1.14	3.40386	-3.85909	0.000113809	0.00521821	yes
GO:0009058	Phytoene synthase 2, chloroplastic	XLOC_008249	XLOC_008249	PGSC0003DMG400021926	chr02:18079259-18082370	F118ctrol	F97ctrol	OK	0.330848	3.53943	3.41928	-3.75548	0.000173006	0.00716438	yes
Not found	Conserved gene of unknown function	XLOC_005114	XLOC_005114	PGSC0003DMG400022484	chr01:68900035-68901067	F118ctrol	F97ctrol	OK	0.0328075	0.355743	3.43874	-3.19262	0.00140986	0.0322922	yes
Not found	Gene of unknown function	XLOC_005378	XLOC_005378	PGSC0003DMG400023779	chr01:74009870-74012434	F118ctrol	F97ctrol	OK	0.172216	1.87282	3.44292	-3.38405	0.000714252	0.020475	yes
Not found	F-box family protein	XLOC_017521	XLOC_017521	PGSC0003DMG400019996	chr05:2384269-2385473	F118ctrol	F97ctrol	OK	0.0456166	0.496491	3.44414	-3.14024	0.00168809	0.0366532	yes
Not found	Conserved gene of unknown function	XLOC_018220	XLOC_018220	PGSC0003DMG401019811,PGSC0003DMG402019811	chr05:36548752-36555988	F118ctrol	F97ctrol	OK	0.155149	1.69363	3.44839	-4.30138	1.7e-05	0.00115319	yes
Not found	Gamma-gliadin	XLOC_007667	XLOC_007667	PGSC0003DMG400033588	chr01:75267899-75268809	F118ctrol	F97ctrol	OK	0.0971328	1.0628	3.45177	-3.42517	0.000614424	0.0183846	yes
GO:0030170	Molybdopterin cofactor sulfurase	XLOC_006621	XLOC_006621	PGSC0003DMG400015860	chr01:46328246-46335234	F118ctrol	F97ctrol	OK	0.980325	10.736	3.45306	-5.15559	2.53e-07	3.71e-05	yes
Not found	Ribosomal S3Ae family	XLOC_043402	XLOC_043402	sci_locus_16164_iso_1_len_515_ver_2	chr13:3199233-3199748	F118ctrol	F97ctrol	OK	0.135284	1.48311	3.45456	-3.39526	0.000685644	0.0199215	yes
Not found	Conserved gene of unknown function	XLOC_029394	XLOC_029394	PGSC0003DMG400037339	chr09:5478524-5478905	F118ctrol	F97ctrol	OK	0.112685	1.2382	3.45787	-3.20945	0.00132991	0.0309237	yes
Not found	Non-specific lipid-transfer protein	XLOC_035409	XLOC_035409	PGSC0003DMG400027400	chr11:40800609-40803571	F118ctrol	F97ctrol	OK	0.577127	6.35137	3.46011	-4.48488	7.3e-06	0.000598061	yes
Not found	Protein GAST1	XLOC_010873	XLOC_010873	PGSC0003DMG401001384	chr02:43665896-43674945	F118ctrol	F97ctrol	OK	3.3398	36.7639	3.46045	-5.39985	6.67e-08	1.2e-05	yes
Not found	Gonadotropin beta chain	XLOC_012194	XLOC_012194	PGSC0003DMG400024474	chr03:39532681-39535828	F118ctrol	F97ctrol	OK	1.16418	12.9327	3.47364	-5.06974	3.98e-07	5.38e-05	yes
GO:0009607	Major latex	XLOC_002885	XLOC_002885	PGSC0003DMG400022094	PGSC0003DMB000000939:47794-49367	F118ctrol	F97ctrol	OK	0.164045	1.8323	3.48149	-3.6967	0.000218417	0.00847686	yes
Not found	Citrate binding protein	XLOC_033237	XLOC_033237	PGSC0003DMG400003993	chr11:1272304-1273609	F118ctrol	F97ctrol	OK	0.0563505	0.630047	3.48296	-3.16027	0.00157625	0.034789	yes
Not found	9DC3	XLOC_004311	XLOC_004311	PGSC0003DMG400006725	chr01:44230900-44233360	F118ctrol	F97ctrol	OK	0.282927	3.2208	3.50891	-3.83851	0.000123781	0.00556003	yes
GO:0020037	Cytochrome P450	XLOC_031605	XLOC_031605	PGSC0003DMG400023694	chr10:45742942-45744753	F118ctrol	F97ctrol	OK	0.0238267	0.274217	3.52467	-3.07763	0.00208655	0.0421972	yes
Not found	Conserved gene of unknown function	XLOC_012735	XLOC_012735	PGSC0003DMG400001174	chr03:2116791-2119780	F118ctrol	F97ctrol	OK	0.0626424	0.727605	3.53794	-3.21455	0.00130649	0.0305116	yes
Not found	Protein phosphatase 2c	XLOC_029000	XLOC_029000	PGSC0003DMG400017166	chr09:47941136-47944288	F118ctrol	F97ctrol	OK	1.03165	12.0739	3.54886	-5.31589	1.06e-07	1.77e-05	yes
Not found	Proline-rich protein	XLOC_035616	XLOC_035616	PGSC0003DMG400002880	chr12:2714288-2715753	F118ctrol	F97ctrol	OK	14.0549	166.633	3.56753	-7.48709	7.05e-14	5.27e-11	yes
GO:0045454	Thioredoxin H	XLOC_017662	XLOC_017662	PGSC0003DMG400017632	chr05:5840877-5845881	F118ctrol	F97ctrol	OK	4.89498	58.1162	3.56957	-7.63147	2.32e-14	1.86e-11	yes
GO:0005618	Pectinesterase	XLOC_036837	XLOC_036837	PGSC0003DMG400004627	chr12:58045977-58049458	F118ctrol	F97ctrol	OK	0.0225144	0.2674	3.57008	-3.2483	0.00116098	0.0279252	yes
GO:0006629	Phospholipase A1	XLOC_008709	XLOC_008709	PGSC0003DMG400010222	chr02:31050046-31051780	F118ctrol	F97ctrol	OK	0.613445	7.30413	3.57371	-5.04922	4.44e-07	5.92e-05	yes
GO:0016020	Plant disease resistant protein	XLOC_007426	XLOC_007426	PGSC0003DMG400024762	chr01:70508734-70515025	F118ctrol	F97ctrol	OK	0.0507271	0.615115	3.60003	-3.27593	0.00105315	0.0263164	yes
GO:0016020	Aquaporin, MIP family, PIP subfamily	XLOC_001476	XLOC_001476	PGSC0003DMG400026706	PGSC0003DMB000000553:12040-12829	F118ctrol	F97ctrol	OK	0.0505322	0.613868	3.60265	-3.35795	0.000785214	0.0218089	yes
Not found	GTP binding protein	XLOC_036539	XLOC_036539	PGSC0003DMG400004266	chr12:52081660-52082336	F118ctrol	F97ctrol	OK	0.176083	2.1418	3.60449	-3.35092	0.00080543	0.0222167	yes
Not found	Gene of unknown function	XLOC_014942	XLOC_014942	PGSC0003DMG400010642	chr04:38359348-38368382	F118ctrol	F97ctrol	OK	0.0543897	0.661774	3.60493	-3.1568	0.00159509	0.0350812	yes
GO:0005622	GTPase activating protein	XLOC_031912	XLOC_031912	PGSC0003DMG400014398	chr10:78064-87983	F118ctrol	F97ctrol	OK	0.0600063	0.730472	3.60564	-3.89226	9.93e-05	0.00466585	yes
Not found	Conserved gene of unknown function	XLOC_010654	XLOC_010654	PGSC0003DMG401003517	chr02:39538409-39540661	F118ctrol	F97ctrol	OK	0.353875	4.31566	3.60827	-3.60341	0.000314074	0.011189	yes
Not found	Proline-rich protein	XLOC_007666	XLOC_007666	PGSC0003DMG400033587	chr01:75251745-75252369	F118ctrol	F97ctrol	OK	0.0683185	0.833949	3.60961	-3.36365	0.000769204	0.0215545	yes
GO:0045735	Rhicadhesin receptor	XLOC_029015	XLOC_029015	PGSC0003DMG400017178	chr09:48212901-48214333	F118ctrol	F97ctrol	OK	0.520239	6.38045	3.61641	-4.5713	4.85e-06	0.000422123	yes
GO:0006629	Zinc finger protein	XLOC_022421	XLOC_022421	PGSC0003DMG400026125	chr06:44180297-44184832	F118ctrol	F97ctrol	OK	0.25582	3.14243	3.61868	-4.42672	9.57e-06	0.000746466	yes
GO:0004560 GO:0005975	Alpha-l-fucosidase, putative n=1 Tax=Ricinus communis RepID=B9R9L2_RICCO Pfam=Alpha-L-fucosidase	XLOC_042194	XLOC_042194	sci_locus_59160_iso_4_len_3255_ver_2	chr13:2402336-2405591	F118ctrol	F97ctrol	OK	0.108003	1.34357	3.63693	-4.45192	8.51e-06	0.000680311	yes
GO:0009607	Major latex	XLOC_002762	XLOC_002762	PGSC0003DMG400016068	PGSC0003DMB000000884:26690-28303	F118ctrol	F97ctrol	OK	5.14575	64.0581	3.63793	-6.08813	1.14e-09	3.16e-07	yes
Not found	Conserved gene of unknown function	XLOC_025592	XLOC_025592	PGSC0003DMG400012487	chr08:603209-604499	F118ctrol	F97ctrol	OK	0.0632199	0.793111	3.64907	-3.32257	0.000891914	0.0236287	yes
Not found	Homeobox domain, ZF-HD class	XLOC_009992	XLOC_009992	PGSC0003DMG400006928	chr02:24537021-24538394	F118ctrol	F97ctrol	OK	0.0720141	0.91837	3.67272	-3.84239	0.000121843	0.0054915	yes
GO:0006355	CBF1	XLOC_004153	XLOC_004153	PGSC0003DMG400038366	chr01:33770996-33771632	F118ctrol	F97ctrol	OK	0.185581	2.40305	3.69475	-3.86863	0.00010945	0.0050607	yes
GO:0008152	Steroleosin	XLOC_021071	XLOC_021071	PGSC0003DMG402026939	chr06:47891562-47894215	F118ctrol	F97ctrol	OK	0.025762	0.340114	3.7227	-3.48308	0.000495686	0.0156472	yes
Not found	GAST1 protein	XLOC_014625	XLOC_014625	PGSC0003DMG400007621	chr04:14299742-14300907	F118ctrol	F97ctrol	OK	0.0672474	0.891165	3.72814	-3.48817	0.000486345	0.0154129	yes
GO:0008152	Short chain alcohol dehydrogenase	XLOC_005804	XLOC_005804	PGSC0003DMG400032164	chr01:560243-561600	F118ctrol	F97ctrol	OK	0.0303261	0.402128	3.72902	-3.48899	0.000484845	0.0153998	yes
Not found	Putative uncharacterized protein n=1 Tax=Vitis vinifera RepID=F6HQL0_VITVI	XLOC_046104	XLOC_046104	sci_locus_27660_iso_1_len_1261_ver_2	chr13:4909525-4910786	F118ctrol	F97ctrol	OK	0.0294333	0.39055	3.72999	-3.48989	0.000483216	0.0153896	yes
Not found	Flotillin-1	XLOC_013892	XLOC_013892	PGSC0003DMG400014200	chr03:42703420-42705461	F118ctrol	F97ctrol	OK	0.142573	1.91583	3.7482	-4.61383	3.95e-06	0.000360779	yes
GO:0004869	Multicystatin	XLOC_022692	XLOC_022692	PGSC0003DMG400005950	chr06:49745090-49748796	F118ctrol	F97ctrol	OK	0.150757	2.07128	3.78023	-4.60575	4.11e-06	0.000369943	yes
GO:0006508	Aspartic proteinase oryzasin-1	XLOC_030307	XLOC_030307	PGSC0003DMG400030172	chr09:46444122-46447994	F118ctrol	F97ctrol	OK	0.241465	3.3229	3.78256	-4.86188	1.16e-06	0.000131104	yes
Not found	Conserved gene of unknown function	XLOC_027908	XLOC_027908	PGSC0003DMG400023905	chr09:1090814-1092557	F118ctrol	F97ctrol	OK	0.0316976	0.439121	3.79217	-3.06729	0.00216011	0.0430081	yes
GO:0016020	Nitrate transporter	XLOC_037901	XLOC_037901	PGSC0003DMG400026455	chr12:48240961-48245239	F118ctrol	F97ctrol	OK	0.599909	8.37615	3.80347	-5.59631	2.19e-08	4.57e-06	yes
Not found	Gag/pol polyprotein, 3'-partial, putative (Fragment) n=1 Tax=Solanum demissum RepID=Q0KIL1_SOLDE	XLOC_047883	XLOC_047883	sci_locus_111803_iso_1_len_465_ver_2	chr13:6032296-6032761	F118ctrol	F97ctrol	OK	0.0903518	1.26613	3.80873	-3.56995	0.000357051	0.0122062	yes
GO:0006468	Erecta	XLOC_027206	XLOC_027206	PGSC0003DMG400018811	chr08:22652075-22659891	F118ctrol	F97ctrol	OK	0.130965	1.83757	3.81054	-4.9882	6.09e-07	7.69e-05	yes
Not found	UPI0001983A1F related cluster n=1 Tax=unknown RepID=UPI0001983A1F	XLOC_039362	XLOC_039362	sci_locus_55132_iso_1_len_627_ver_2	chr13:619699-620326	F118ctrol	F97ctrol	OK	1.4013	19.904	3.82822	-5.46849	4.54e-08	8.63e-06	yes
Not found	Putative vetispiradiene synthase 5 n=1 Tax=Solanum tuberosum RepID=Q9ZTQ6_SOLTU	XLOC_041482	XLOC_041482	sci_locus_30944_iso_1_len_317_ver_2	chr13:1938495-1938812	F118ctrol	F97ctrol	OK	1.04409	14.9327	3.83816	-4.60065	4.21e-06	0.000376997	yes
Not found	Putative polyprotein n=1 Tax=Solanum lycopersicum RepID=Q0PY40_SOLLC	XLOC_042973	XLOC_042973	sci_locus_40174_iso_3_len_3816_ver_2	chr13:2918329-2922145	F118ctrol	F97ctrol	OK	0.197272	2.82604	3.84053	-5.25609	1.47e-07	2.3e-05	yes
GO:0005634	Nt-iaa4.5 deduced protein	XLOC_021564	XLOC_021564	PGSC0003DMG400005338	chr06:4211610-4213015	F118ctrol	F97ctrol	OK	0.55355	7.93544	3.84152	-4.98789	6.1e-07	7.69e-05	yes
Not found	Adenosine kinase isoform 1T	XLOC_028003	XLOC_028003	PGSC0003DMG400021550	chr09:4100146-4105124	F118ctrol	F97ctrol	OK	0.0836605	1.20059	3.84305	-4.26505	2e-05	0.00132422	yes
GO:0008152	UDP-glucosyltransferase	XLOC_035737	XLOC_035737	PGSC0003DMG400028806	chr12:5798483-5801689	F118ctrol	F97ctrol	OK	0.14155	2.03336	3.84448	-4.42347	9.71e-06	0.000753902	yes
GO:0006355	GATA transcription factor 29	XLOC_005374	XLOC_005374	PGSC0003DMG400044001	chr01:73940872-73943494	F118ctrol	F97ctrol	OK	0.144568	2.11083	3.86799	-4.20781	2.58e-05	0.00164738	yes
GO:0006952	Defensin protein	XLOC_003019	XLOC_003019	PGSC0003DMG400015129	PGSC0003DMB000001004:25927-27795	F118ctrol	F97ctrol	OK	0.0969138	1.43573	3.88894	-3.8283	0.000129031	0.00575093	yes
Not found	Gene of unknown function	XLOC_003293	XLOC_003293	PGSC0003DMG400015126	PGSC0003DMB000001256:14793-15569	F118ctrol	F97ctrol	OK	0.133167	1.97309	3.88915	-4.03052	5.57e-05	0.00297577	yes
GO:0016747	Acyltransferase	XLOC_025796	XLOC_025796	PGSC0003DMG400025206	chr08:6280203-6281508	F118ctrol	F97ctrol	OK	0.87322	12.9507	3.89054	-5.70813	1.14e-08	2.6e-06	yes
Not found	Gene of unknown function	XLOC_002137	XLOC_002137	PGSC0003DMG400031418	PGSC0003DMB000000713:133698-134667	F118ctrol	F97ctrol	OK	0.0243497	0.361562	3.89227	-3.1552	0.00160389	0.0352298	yes
GO:0016747	Anthocyanin acyltransferase	XLOC_001387	XLOC_001387	PGSC0003DMG400017985	PGSC0003DMB000000516:91551-93085	F118ctrol	F97ctrol	OK	0.0988995	1.48922	3.91245	-4.27367	1.92e-05	0.00128195	yes
GO:0006468	Serine-threonine protein kinase, plant-type	XLOC_010084	XLOC_010084	PGSC0003DMG400010350	chr02:26454865-26458664	F118ctrol	F97ctrol	OK	0.0179636	0.272154	3.92128	-3.70592	0.000210628	0.00832411	yes
GO:0016491	Glycolate oxidase	XLOC_000397	XLOC_000397	PGSC0003DMG400007514	PGSC0003DMB000000238:173397-180678	F118ctrol	F97ctrol	OK	0.166827	2.52762	3.92135	-4.78166	1.74e-06	0.000187479	yes
Not found	Predicted protein n=1 Tax=Populus trichocarpa RepID=B9GEU3_POPTR	XLOC_046830	XLOC_046830	sci_locus_16286_iso_3_len_1493_ver_2	chr13:5403811-5405304	F118ctrol	F97ctrol	OK	0.766671	11.6332	3.9235	-5.65314	1.58e-08	3.4e-06	yes
Not found	Gene of unknown function	XLOC_011680	XLOC_011680	PGSC0003DMG402000554	chr03:22388436-22392911	F118ctrol	F97ctrol	OK	0.192213	2.9707	3.95003	-4.05227	5.07e-05	0.00278636	yes
Not found	Extensin Dif10	XLOC_007725	XLOC_007725	PGSC0003DMG400025936	chr01:76657387-76658690	F118ctrol	F97ctrol	OK	0.058563	0.914808	3.96541	-3.95976	7.5e-05	0.00378483	yes
GO:0016616	Malic enzyme	XLOC_027286	XLOC_027286	PGSC0003DMG400030121	chr08:26664887-26671348	F118ctrol	F97ctrol	OK	3.47369	54.547	3.97296	-7.97727	1.44e-15	1.72e-12	yes
GO:0005524	DEXH helicase-like repair protein	XLOC_001205	XLOC_001205	PGSC0003DMG400044197	PGSC0003DMB000000458:220577-229190	F118ctrol	F97ctrol	OK	0.233698	3.68509	3.97898	-5.05033	4.41e-07	5.91e-05	yes
GO:0006629	Zinc finger protein	XLOC_025548	XLOC_025548	PGSC0003DMG400022312	chr07:53215924-53220789	F118ctrol	F97ctrol	OK	0.966481	15.3332	3.98778	-5.94203	2.82e-09	7.18e-07	yes
GO:0005634	Agamous-like MADS-box protein AGL8 homolog	XLOC_022512	XLOC_022512	PGSC0003DMG400004081	chr06:46155733-46162829	F118ctrol	F97ctrol	OK	1.46189	23.2512	3.9914	-6.35596	2.07e-10	7.01e-08	yes
Not found	Putative uncharacterized protein n=1 Tax=Vitis vinifera RepID=A5B7R6_VITVI	XLOC_045390	XLOC_045390	sci_locus_140339_iso_1_len_1027_ver_2	chr13:4471386-4472413	F118ctrol	F97ctrol	OK	0.206047	3.34095	4.01921	-4.58222	4.6e-06	0.000403941	yes
Not found	AMP dependent ligase, putative n=1 Tax=Ricinus communis RepID=B9S6S7_RICCO	XLOC_039285	XLOC_039285	sci_locus_46618_iso_1_len_959_ver_2	chr13:569185-570144	F118ctrol	F97ctrol	OK	0.0303537	0.497724	4.0354	-3.28647	0.00101451	0.0257017	yes
GO:0055114	Alcohol dehydrogenase 1	XLOC_016841	XLOC_016841	PGSC0003DMG400024849	chr04:50582313-50584973	F118ctrol	F97ctrol	OK	0.290956	4.83562	4.05483	-5.4328	5.55e-08	1.04e-05	yes
Not found	PDF	XLOC_025250	XLOC_025250	PGSC0003DMG400017342	chr07:47724335-47726231	F118ctrol	F97ctrol	OK	0.132267	2.20209	4.05734	-4.45466	8.4e-06	0.000675035	yes
GO:0016020	Early-responsive to dehydration protein	XLOC_017091	XLOC_017091	PGSC0003DMG400004926	chr04:58585201-58593626	F118ctrol	F97ctrol	OK	0.0704613	1.17865	4.06416	-4.63399	3.59e-06	0.000337027	yes
GO:0016021	Conserved gene of unknown function	XLOC_036663	XLOC_036663	PGSC0003DMG400015428	chr12:54892887-54896349	F118ctrol	F97ctrol	OK	0.0320266	0.549046	4.09958	-3.34308	0.00082855	0.0225831	yes
Not found	Gene of unknown function	XLOC_035348	XLOC_035348	PGSC0003DMG401019682	chr11:39476009-39482196	F118ctrol	F97ctrol	OK	0.0356574	0.615243	4.10888	-3.7913	0.000149858	0.00645534	yes
GO:0016020	Mechanosensitive ion channel domain-containing protein	XLOC_021895	XLOC_021895	PGSC0003DMG400029879	chr06:24573453-24577075	F118ctrol	F97ctrol	OK	0.067061	1.16057	4.11322	-4.64773	3.36e-06	0.000320696	yes
Not found	Conserved gene of unknown function	XLOC_026924	XLOC_026924	PGSC0003DMG400005790	chr08:5021526-5022186	F118ctrol	F97ctrol	OK	2.11897	37.4564	4.14378	-6.40833	1.47e-10	5.31e-08	yes
GO:0016747	Acyl-transferase	XLOC_034129	XLOC_034129	PGSC0003DMG400007411	chr11:37443985-37444981	F118ctrol	F97ctrol	OK	0.025392	0.449602	4.1462	-3.38311	0.000716705	0.0204905	yes
Not found	Gene of unknown function	XLOC_015120	XLOC_015120	PGSC0003DMG400005513	chr04:46102755-46103828	F118ctrol	F97ctrol	OK	0.137829	2.48168	4.17037	-4.60217	4.18e-06	0.000375315	yes
Not found	GDSL-like Lipase/Acylhydrolase	XLOC_041229	XLOC_041229	sci_locus_104434_iso_1_len_2614_ver_2	chr13:1786293-1788907	F118ctrol	F97ctrol	OK	0.0815373	1.48982	4.19153	-4.91566	8.85e-07	0.000104925	yes
GO:0055085	Conserved gene of unknown function	XLOC_028030	XLOC_028030	PGSC0003DMG400003870	chr09:4667674-4669607	F118ctrol	F97ctrol	OK	0.0515902	0.944742	4.19475	-4.40036	1.08e-05	0.000817164	yes
GO:0020037	Cytochrome P450	XLOC_016826	XLOC_016826	PGSC0003DMG400009762	chr04:49897032-49898810	F118ctrol	F97ctrol	OK	0.356921	6.5482	4.19742	-5.74619	9.13e-09	2.11e-06	yes
GO:0006629	Zinc finger protein	XLOC_012592	XLOC_012592	PGSC0003DMG400002519	chr03:47000995-47003178	F118ctrol	F97ctrol	OK	0.94135	17.3365	4.20294	-6.44346	1.17e-10	4.31e-08	yes
Not found	Isoflavone reductase homolog	XLOC_032454	XLOC_032454	PGSC0003DMG400033905	chr10:26484828-26488157	F118ctrol	F97ctrol	OK	0.106836	1.96856	4.20368	-4.52313	6.09e-06	0.000511242	yes
GO:0020037	Cytochrome P450	XLOC_031604	XLOC_031604	PGSC0003DMG400039791	chr10:45740047-45741559	F118ctrol	F97ctrol	OK	0.0327184	0.611119	4.22328	-4.04682	5.19e-05	0.00283258	yes
GO:0020037	Cytochrome P450 CYP82E4v2 nicotine demethylase	XLOC_021030	XLOC_021030	PGSC0003DMG400026900	chr06:47214967-47218523	F118ctrol	F97ctrol	OK	1.90652	35.9379	4.23649	-7.50264	6.26e-14	4.82e-11	yes
Not found	Arabinogalactan protein 3	XLOC_027990	XLOC_027990	PGSC0003DMG400001754	chr09:3748843-3750034	F118ctrol	F97ctrol	OK	0.0922395	1.76344	4.25686	-4.5515	5.33e-06	0.000460123	yes
GO:0005618	Pectinesterase	XLOC_009542	XLOC_009542	PGSC0003DMG400001193	chr02:1504503-1506576	F118ctrol	F97ctrol	OK	0.038672	0.745076	4.26803	-4.33969	1.43e-05	0.00101104	yes
GO:0004869	Gene of unknown function	XLOC_015334	XLOC_015334	PGSC0003DMG402009490	chr04:54217648-54220175	F118ctrol	F97ctrol	OK	0.0711844	1.3909	4.28831	-4.32816	1.5e-05	0.001051	yes
Not found	Gene of unknown function	XLOC_034871	XLOC_034871	PGSC0003DMG400001253	chr11:16049982-16050315	F118ctrol	F97ctrol	OK	0.0746255	1.46727	4.29733	-3.52334	0.000426143	0.0140597	yes
Not found	Putative PR-10 type pathogenesis-related protein n=1 Tax=Nicotiana tabacum RepID=E3W9P6_TOBAC	XLOC_038741	XLOC_038741	sci_locus_46267_iso_1_len_292_ver_2	chr13:229687-229979	F118ctrol	F97ctrol	OK	0.0995928	1.96326	4.30107	-3.52449	0.000424292	0.014013	yes
Not found	Avr9/Cf-9 rapidly elicited protein 75	XLOC_018351	XLOC_018351	PGSC0003DMG400016791	chr05:41507553-41508139	F118ctrol	F97ctrol	OK	0.0735949	1.45536	4.30563	-4.09725	4.18e-05	0.00241003	yes
Not found	Conserved gene of unknown function	XLOC_007538	XLOC_007538	PGSC0003DMG400024908	chr01:72970591-72976078	F118ctrol	F97ctrol	OK	0.142295	2.83092	4.31431	-5.11171	3.19e-07	4.44e-05	yes
Not found	Conserved gene of unknown function	XLOC_035244	XLOC_035244	PGSC0003DMG400026540	chr11:37016885-37018226	F118ctrol	F97ctrol	OK	3.68652	74.6454	4.33972	-7.22466	5.02e-13	3.23e-10	yes
Not found	Transcription factor	XLOC_017247	XLOC_017247	PGSC0003DMG400003736	chr04:61996333-61998436	F118ctrol	F97ctrol	OK	0.0918325	1.88099	4.35635	-4.7182	2.38e-06	0.000242733	yes
Not found	Conserved gene of unknown function	XLOC_020831	XLOC_020831	PGSC0003DMG400016508	chr06:42900367-42901015	F118ctrol	F97ctrol	OK	0.0353665	0.732734	4.37283	-3.58822	0.000332946	0.0116676	yes
Not found	AMP-binding enzyme	XLOC_046572	XLOC_046572	sci_locus_100080_iso_1_len_770_ver_2	chr13:5233089-5233859	F118ctrol	F97ctrol	OK	0.25653	5.3576	4.38439	-5.12188	3.03e-07	4.29e-05	yes
GO:0006915	Disease resistance protein BS2	XLOC_023199	XLOC_023199	PGSC0003DMG400024203	chr07:6933650-6936729	F118ctrol	F97ctrol	OK	0.0111974	0.239577	4.41926	-4.22696	2.37e-05	0.00153152	yes
GO:0006629	GDSL-lipase 1	XLOC_008634	XLOC_008634	PGSC0003DMG400007244	chr02:29543039-29552984	F118ctrol	F97ctrol	OK	0.722472	15.6147	4.43382	-6.53991	6.16e-11	2.46e-08	yes
Not found	SNKR2GH5 protein	XLOC_002166	XLOC_002166	PGSC0003DMG400011921	PGSC0003DMB000000719:33923-34844	F118ctrol	F97ctrol	OK	0.0349365	0.764877	4.45242	-3.18366	0.00145426	0.0328872	yes
GO:0006915	EDNR2GH8 protein	XLOC_014347	XLOC_014347	PGSC0003DMG402011526	chr04:3778728-3780555	F118ctrol	F97ctrol	OK	0.0131271	0.288198	4.45644	-3.66712	0.000245295	0.0093506	yes
GO:0016021	Conserved gene of unknown function	XLOC_010434	XLOC_010434	PGSC0003DMG400021728	chr02:34130128-34132658	F118ctrol	F97ctrol	OK	0.385258	8.76859	4.50845	-6.30254	2.93e-10	9.32e-08	yes
GO:0006629	Esterase	XLOC_012033	XLOC_012033	PGSC0003DMG400015169	chr03:36438576-36440969	F118ctrol	F97ctrol	OK	0.0626716	1.45736	4.53941	-4.72898	2.26e-06	0.000234626	yes
GO:0055114	Dimethylaniline monooxygenase	XLOC_024368	XLOC_024368	PGSC0003DMG400030730	chr07:2920112-2921711	F118ctrol	F97ctrol	OK	0.0255986	0.613264	4.58237	-3.78191	0.00015563	0.00663284	yes
Not found	Conserved gene of unknown function	XLOC_000866	XLOC_000866	PGSC0003DMG400005529	PGSC0003DMB000000382:191009-196480	F118ctrol	F97ctrol	OK	0.0274433	0.65866	4.58501	-4.40308	1.07e-05	0.00081409	yes
Not found	Gene of unknown function	XLOC_000919	XLOC_000919	PGSC0003DMG400036497	PGSC0003DMB000000390:392509-393070	F118ctrol	F97ctrol	OK	0.0375023	0.907493	4.59684	-3.79341	0.000148595	0.00640953	yes
Not found	Conserved gene of unknown function	XLOC_027902	XLOC_027902	PGSC0003DMG401004451	chr09:780168-782214	F118ctrol	F97ctrol	OK	0.194264	4.73284	4.60662	-5.87777	4.16e-09	1.02e-06	yes
GO:0008191	Metallocarboxypeptidase inhibitor	XLOC_024369	XLOC_024369	PGSC0003DMG400030731	chr07:2954789-2956318	F118ctrol	F97ctrol	OK	0.138047	3.39906	4.6219	-4.75056	2.03e-06	0.000212336	yes
GO:0006629	Zinc finger protein	XLOC_020702	XLOC_020702	PGSC0003DMG400005185	chr06:39782302-39786423	F118ctrol	F97ctrol	OK	0.0322727	0.797646	4.62736	-4.53078	5.88e-06	0.000495664	yes
Not found	1-aminocyclopropane-1-carboxylate synthase 4 n=1 Tax=Solanum lycopersicum RepID=1A14_SOLLC	XLOC_041509	XLOC_041509	sci_locus_130633_iso_7_len_1674_ver_2	chr13:1952514-1954188	F118ctrol	F97ctrol	OK	0.0241494	0.597361	4.62854	-4.4494	8.61e-06	0.000686222	yes
GO:0016491	Gibberellin 20-oxidase 4	XLOC_004888	XLOC_004888	PGSC0003DMG400000011	chr01:64453571-64455765	F118ctrol	F97ctrol	OK	0.0174455	0.431792	4.62941	-3.823	0.000131836	0.00585158	yes
Not found	Gene of unknown function	XLOC_029370	XLOC_029370	PGSC0003DMG400003908	chr09:4833118-4833935	F118ctrol	F97ctrol	OK	0.1926	4.79143	4.63678	-5.21831	1.81e-07	2.72e-05	yes
GO:0005634	Squamosa promoter binding	XLOC_023875	XLOC_023875	PGSC0003DMG400032817	chr07:46163691-46167394	F118ctrol	F97ctrol	OK	0.054774	1.3736	4.64832	-4.35239	1.35e-05	0.000968071	yes
Not found	Conserved gene of unknown function	XLOC_033506	XLOC_033506	PGSC0003DMG400007438	chr11:7035062-7035382	F118ctrol	F97ctrol	OK	0.128039	3.21443	4.64991	-4.18387	2.87e-05	0.00180935	yes
Not found	AP2 domain-containing transcription factor	XLOC_020807	XLOC_020807	PGSC0003DMG402016771	chr06:42455641-42456355	F118ctrol	F97ctrol	OK	0.0646213	1.67534	4.6963	-4.40271	1.07e-05	0.00081409	yes
Not found	Gene of unknown function	XLOC_034600	XLOC_034600	PGSC0003DMG400027345	chr11:5214925-5215302	F118ctrol	F97ctrol	OK	0.119846	3.19817	4.73799	-4.56879	4.91e-06	0.000424903	yes
GO:0006355	GATA zinc finger containing protein	XLOC_005375	XLOC_005375	PGSC0003DMG400023781	chr01:73958603-73967592	F118ctrol	F97ctrol	OK	0.0484534	1.29471	4.73989	-4.49756	6.87e-06	0.000568779	yes
Not found	GTP-binding protein	XLOC_002478	XLOC_002478	PGSC0003DMG400010888	PGSC0003DMB000000798:41307-41667	F118ctrol	F97ctrol	OK	0.0706563	1.8881	4.73997	-3.92293	8.75e-05	0.00422087	yes
Not found	P-type trefoil	XLOC_031680	XLOC_031680	PGSC0003DMG400011060	chr10:47247232-47253254	F118ctrol	F97ctrol	OK	0.00947725	0.254888	4.74925	-4.05949	4.92e-05	0.00272487	yes
GO:0006508	Aspartic proteinase nepenthesin-1	XLOC_020941	XLOC_020941	PGSC0003DMG400028911	chr06:45196564-45204937	F118ctrol	F97ctrol	OK	0.0183156	0.493088	4.7507	-3.78387	0.000154411	0.00659841	yes
Not found	Gene of unknown function	XLOC_032459	XLOC_032459	PGSC0003DMG400005549	chr10:26824982-26827110	F118ctrol	F97ctrol	OK	0.0510344	1.37443	4.75122	-3.9339	8.36e-05	0.00406936	yes
Not found	P18 protein	XLOC_038025	XLOC_038025	PGSC0003DMG400018794	chr12:52555665-52556482	F118ctrol	F97ctrol	OK	0.0545534	1.47264	4.75459	-4.46362	8.06e-06	0.000650584	yes
Not found	Myb RL3	XLOC_033100	XLOC_033100	PGSC0003DMG400028098	chr10:49822860-49823433	F118ctrol	F97ctrol	OK	0.184061	4.98811	4.76024	-4.47126	7.78e-06	0.000631025	yes
GO:0008654	Inositol-3-phosphate synthase	XLOC_016717	XLOC_016717	PGSC0003DMG400027916	chr04:45698454-45701843	F118ctrol	F97ctrol	OK	0.0736467	2.03366	4.78731	-5.51844	3.42e-08	6.83e-06	yes
GO:0016491	Leucoanthocyanidin dioxygenase	XLOC_010231	XLOC_010231	PGSC0003DMG400003091	chr02:29231249-29234806	F118ctrol	F97ctrol	OK	0.0251448	0.697669	4.79421	-4.63471	3.57e-06	0.000336841	yes
GO:0016020	PDR-type ABC transporter 2	XLOC_038243	XLOC_038243	PGSC0003DMG400016860	chr12:56977374-56979462	F118ctrol	F97ctrol	OK	0.0373599	1.04563	4.80674	-4.80088	1.58e-06	0.000170917	yes
Not found	Major pollen allergen Ory s 1	XLOC_022255	XLOC_022255	PGSC0003DMG400026590	chr06:40545127-40557046	F118ctrol	F97ctrol	OK	0.0752899	2.11601	4.81275	-4.58475	4.55e-06	0.000400174	yes
Not found	Putative uncharacterized protein n=1 Tax=Solanum demissum RepID=Q0KIQ3_SOLDE	XLOC_038732	XLOC_038732	sci_locus_43742_iso_1_len_749_ver_2	chr13:221402-222151	F118ctrol	F97ctrol	OK	0.0641596	1.82982	4.8339	-4.54678	5.45e-06	0.000465557	yes
GO:0009058	Chalcone synthase B	XLOC_018441	XLOC_018441	PGSC0003DMG400027146	chr05:43591230-43594422	F118ctrol	F97ctrol	OK	7.08757	205.75	4.85946	-9.8801	0	0	yes
GO:0008152	UDP-glucosyltransferase	XLOC_008487	XLOC_008487	PGSC0003DMG400009410	chr02:25670626-25678558	F118ctrol	F97ctrol	OK	0.0870023	2.55895	4.87835	-5.64666	1.64e-08	3.5e-06	yes
Not found	Sesquiterpene synthase n=2 Tax=Solanum lycopersicum RepID=G5CV46_SOLLC	XLOC_046417	XLOC_046417	sci_locus_39938_iso_1_len_397_ver_2	chr13:5133224-5133621	F118ctrol	F97ctrol	OK	0.141611	4.24435	4.90553	-4.62406	3.76e-06	0.0003495	yes
Not found	Gene of unknown function	XLOC_001338	XLOC_001338	PGSC0003DMG400038121	PGSC0003DMB000000508:331720-333671	F118ctrol	F97ctrol	OK	0.0391067	1.17889	4.91386	-4.76665	1.87e-06	0.000199319	yes
GO:0016020	Conserved gene of unknown function	XLOC_028398	XLOC_028398	PGSC0003DMG400000955	chr09:22058144-22067304	F118ctrol	F97ctrol	OK	0.00794383	0.251187	4.98279	-4.14936	3.33e-05	0.00202833	yes
GO:0048544	S-locus-specific glycoprotein S6	XLOC_030665	XLOC_030665	PGSC0003DMG400011251	chr10:926395-930147	F118ctrol	F97ctrol	OK	0.0305388	0.976731	4.99924	-5.2187	1.8e-07	2.72e-05	yes
Not found	Gene of unknown function	XLOC_019497	XLOC_019497	PGSC0003DMG400010807	chr05:35978817-35980516	F118ctrol	F97ctrol	OK	0.0251599	0.832248	5.04782	-4.91276	8.98e-07	0.000106097	yes
GO:0006629	Esterase	XLOC_002552	XLOC_002552	PGSC0003DMG400004379	PGSC0003DMB000000815:17133-21812	F118ctrol	F97ctrol	OK	0.0710571	2.35419	5.05011	-5.47383	4.4e-08	8.42e-06	yes
GO:0006508	Serine carboxypeptidase	XLOC_007787	XLOC_007787	PGSC0003DMG401025898,PGSC0003DMG402025898	chr01:77770903-77773449	F118ctrol	F97ctrol	OK	0.0412559	1.37788	5.0617	-5.33796	9.4e-08	1.62e-05	yes
Not found	Conserved gene of unknown function	XLOC_009870	XLOC_009870	PGSC0003DMG400024185	chr02:20964643-20968822	F118ctrol	F97ctrol	OK	0.00664215	0.224553	5.07926	-3.18421	0.0014515	0.0328711	yes
GO:0016491	Leucoanthocyanidin dioxygenase	XLOC_026849	XLOC_026849	PGSC0003DMG400026277	chr08:3232655-3235352	F118ctrol	F97ctrol	OK	0.0318516	1.08475	5.08985	-4.82981	1.37e-06	0.000151436	yes
Not found	ROX1	XLOC_030811	XLOC_030811	PGSC0003DMG400022807	chr10:4178632-4187833	F118ctrol	F97ctrol	OK	0.0456908	1.62624	5.15349	-4.89785	9.69e-07	0.000112	yes
Not found	EDM2	XLOC_031159	XLOC_031159	PGSC0003DMG402008272	chr10:26952440-26953142	F118ctrol	F97ctrol	OK	0.0182692	0.661239	5.17769	-3.2493	0.00115691	0.0278899	yes
Not found	Electron transporter	XLOC_026482	XLOC_026482	PGSC0003DMG400004820	chr08:39024699-39031826	F118ctrol	F97ctrol	OK	0.0239916	0.889114	5.21177	-5.08808	3.62e-07	4.94e-05	yes
Not found	Gene of unknown function	XLOC_033448	XLOC_033448	PGSC0003DMG400027369	chr11:5676499-5678477	F118ctrol	F97ctrol	OK	0.00741288	0.27681	5.22272	-3.27843	0.00104385	0.0261246	yes
Not found	HJTR2GH1 protein n=1 Tax=Solanum hjertingii RepID=E0Y3W0_9SOLN	XLOC_041716	XLOC_041716	sci_locus_51841_iso_3_len_586_ver_2	chr13:2092678-2093264	F118ctrol	F97ctrol	OK	0.0866808	3.2649	5.23518	-4.98588	6.17e-07	7.74e-05	yes
Not found	Conserved gene of unknown function	XLOC_028465	XLOC_028465	PGSC0003DMG400021913	chr09:26367336-26368751	F118ctrol	F97ctrol	OK	0.00819093	0.310261	5.24331	-3.29455	0.000985797	0.025262	yes
Not found	Heat shock protein DnaJ	XLOC_005113	XLOC_005113	PGSC0003DMG400038982	chr01:68897663-68898338	F118ctrol	F97ctrol	OK	0.0179186	0.681056	5.24824	-3.29765	0.000974981	0.0250648	yes
Not found	Myb 12 transcription factor	XLOC_004536	XLOC_004536	PGSC0003DMG400009033	chr01:55957538-55960654	F118ctrol	F97ctrol	OK	0.0175479	0.67359	5.2625	-4.40988	1.03e-05	0.000793237	yes
Not found	Zinc finger homeodomain protein 1	XLOC_017068	XLOC_017068	PGSC0003DMG400012913	chr04:57738949-57740261	F118ctrol	F97ctrol	OK	0.00968352	0.387566	5.32277	-3.34646	0.000818511	0.0224091	yes
GO:0006629	Zinc finger protein	XLOC_015716	XLOC_015716	PGSC0003DMG401009879	chr04:63228260-63232292	F118ctrol	F97ctrol	OK	0.0198832	0.815732	5.35847	-4.49943	6.81e-06	0.000567233	yes
Not found	Pentatricopeptide	XLOC_021814	XLOC_021814	PGSC0003DMG400020042	chr06:19046682-19049459	F118ctrol	F97ctrol	OK	0.0178627	0.742495	5.37736	-3.38351	0.000715667	0.0204905	yes
Not found	Gene of unknown function	XLOC_001883	XLOC_001883	PGSC0003DMG400041265	PGSC0003DMB000000658:212302-215628	F118ctrol	F97ctrol	OK	0.0254336	1.0576	5.37792	-5.14862	2.62e-07	3.82e-05	yes
GO:0016020	Beta-ketoacyl-CoA synthase	XLOC_026146	XLOC_026146	PGSC0003DMG400007390	chr08:29006766-29011500	F118ctrol	F97ctrol	OK	0.0369392	1.53636	5.37822	-5.64591	1.64e-08	3.5e-06	yes
Not found	Putative uncharacterized protein n=1 Tax=Vitis vinifera RepID=A5C4R5_VITVI	XLOC_042387	XLOC_042387	sci_locus_21081_iso_1_len_548_ver_2	chr13:2526698-2527246	F118ctrol	F97ctrol	OK	0.0253534	1.11187	5.45467	-3.43572	0.000590985	0.0178826	yes
Not found	WRKY transcription factor-30 n=1 Tax=Capsicum annuum RepID=B6VB04_CAPAN Pfam=WRKY DNA -binding domain, WRKY DNA -binding domain	XLOC_041935	XLOC_041935	sci_locus_66229_iso_1_len_1094_ver_2	chr13:2227473-2228567	F118ctrol	F97ctrol	OK	0.127859	5.67809	5.47277	-6.36273	1.98e-10	6.78e-08	yes
GO:0005634	Homeobox protein knotted-1-like LET6	XLOC_008893	XLOC_008893	PGSC0003DMG400016711	chr02:35249815-35254697	F118ctrol	F97ctrol	OK	0.0373867	1.67958	5.48943	-5.40761	6.39e-08	1.16e-05	yes
GO:0008171	Caffeic acid 3-O-methyltransferase	XLOC_036991	XLOC_036991	PGSC0003DMG400007863	chr12:1631726-1634585	F118ctrol	F97ctrol	OK	0.0321617	1.47682	5.52101	-4.65355	3.26e-06	0.000312973	yes
Not found	Putative uncharacterized protein Sb05g011450 n=1 Tax=Sorghum bicolor RepID=C5Y253_SORBI	XLOC_039040	XLOC_039040	sci_locus_141185_iso_1_len_572_ver_2	chr13:414878-415450	F118ctrol	F97ctrol	OK	0.459338	21.3085	5.53573	-7.09124	1.33e-12	7.91e-10	yes
GO:0015977	Ribulose bisphosphate carboxylase small chain	XLOC_024491	XLOC_024491	PGSC0003DMG400004097	chr07:7554180-7557230	F118ctrol	F97ctrol	OK	0.0185774	0.878015	5.56263	-4.69117	2.72e-06	0.000271696	yes
Not found	Protein GAST1	XLOC_009337	XLOC_009337	PGSC0003DMG402001384	chr02:43665896-43674945	F118ctrol	F97ctrol	OK	0.571664	27.0236	5.56291	-7.44979	9.36e-14	6.84e-11	yes
Not found	Pectate lyase	XLOC_019085	XLOC_019085	PGSC0003DMG400010771	chr05:10707074-10709969	F118ctrol	F97ctrol	OK	0.294032	14.8996	5.66316	-7.79637	6.33e-15	5.98e-12	yes
Not found	Non-specific lipid-transfer protein	XLOC_019152	XLOC_019152	PGSC0003DMG400034309	chr05:13449239-13453242	F118ctrol	F97ctrol	OK	0.152171	8.07945	5.73049	-6.53904	6.19e-11	2.46e-08	yes
Not found	RNase H family protein	XLOC_000918	XLOC_000918	PGSC0003DMG400046872	PGSC0003DMB000000390:388694-391889	F118ctrol	F97ctrol	OK	0.0630445	3.36434	5.73781	-6.90505	5.02e-12	2.64e-09	yes
Not found	LYK2	XLOC_025018	XLOC_025018	PGSC0003DMG401000674	chr07:42322526-42323546	F118ctrol	F97ctrol	OK	0.0743988	4.19137	5.816	-6.11713	9.53e-10	2.69e-07	yes
GO:0016614	Glucose-methanol-choline (Gmc) oxidoreductase	XLOC_020752	XLOC_020752	PGSC0003DMG400004844	chr06:41407070-41414960	F118ctrol	F97ctrol	OK	0.00479283	0.276001	5.84765	-3.7044	0.000211891	0.00832411	yes
Not found	Gene of unknown function	XLOC_027452	XLOC_027452	PGSC0003DMG400015722	chr08:33688895-33690860	F118ctrol	F97ctrol	OK	0.0229499	1.32302	5.8492	-5.68213	1.33e-08	2.93e-06	yes
Not found	Ulp1 protease family, C-terminal catalytic domain containing protein n=1 Tax=Solanum demissum RepID=Q60D46_SOLDE Pfam=Ulp1 protease family, C-terminal catalytic domain	XLOC_045177	XLOC_045177	sci_locus_64505_iso_2_len_911_ver_2	chr13:4319476-4320387	F118ctrol	F97ctrol	OK	0.0258792	1.52723	5.88298	-4.99639	5.84e-07	7.46e-05	yes
GO:0016747	Anthranilate N-benzoyltransferase protein	XLOC_038071	XLOC_038071	PGSC0003DMG400002049	chr12:53734963-53738374	F118ctrol	F97ctrol	OK	0.0540822	3.26005	5.91359	-6.37442	1.84e-10	6.42e-08	yes
GO:0008152	Short-chain dehydrogenase	XLOC_028091	XLOC_028091	PGSC0003DMG400008850	chr09:6358196-6364845	F118ctrol	F97ctrol	OK	0.153508	9.5999	5.96663	-7.50148	6.31e-14	4.82e-11	yes
Not found	Ubiquitin-protein ligase	XLOC_005905	XLOC_005905	PGSC0003DMG400016368	chr01:3212348-3213880	F118ctrol	F97ctrol	OK	0.00820823	0.534289	6.02441	-3.82501	0.000130766	0.00582016	yes
GO:0004867	Proteinase inhibitor IIa	XLOC_009151	XLOC_009151	PGSC0003DMG400030593	chr02:40027981-40028676	F118ctrol	F97ctrol	OK	0.175956	11.5453	6.03595	-6.78056	1.2e-11	5.66e-09	yes
Not found	RING-H2 finger protein ATL67	XLOC_032134	XLOC_032134	PGSC0003DMG400019406	chr10:5096963-5097767	F118ctrol	F97ctrol	OK	0.030421	1.99772	6.03714	-5.14469	2.68e-07	3.88e-05	yes
Not found	Uncharacterized protein n=1 Tax=Glycine max RepID=I1J8C3_SOYBN	XLOC_045559	XLOC_045559	sci_locus_86346_iso_3_len_572_ver_2	chr13:4570570-4571142	F118ctrol	F97ctrol	OK	0.0225172	1.54949	6.10462	-3.87994	0.000104483	0.00488017	yes
GO:0045449	NAC transcription factor	XLOC_009811	XLOC_009811	PGSC0003DMG400045200	chr02:19452170-19452983	F118ctrol	F97ctrol	OK	0.0476235	3.3043	6.11653	-6.16507	7.05e-10	2.04e-07	yes
Not found	Conserved gene of unknown function	XLOC_005011	XLOC_005011	PGSC0003DMG400000126	chr01:66816364-66817974	F118ctrol	F97ctrol	OK	0.028556	2.00758	6.13552	-6.1919	5.94e-10	1.77e-07	yes
Not found	Expressed gene of unknown function	XLOC_045503	XLOC_045503	sci_locus_140542_iso_1_len_386_ver_2	chr13:4537365-4537751	F118ctrol	F97ctrol	OK	0.0341316	2.47343	6.17926	-3.93024	8.49e-05	0.00411312	yes
GO:0005634	MADS-box transcription factor FBP29	XLOC_009961	XLOC_009961	PGSC0003DMG400026563	chr02:23758457-23764948	F118ctrol	F97ctrol	OK	0.118249	8.64431	6.19185	-7.26346	3.77e-13	2.53e-10	yes
GO:0055114	Sinapyl alcohol dehydrogenase 2	XLOC_033343	XLOC_033343	PGSC0003DMG402016112	chr11:3534822-3539334	F118ctrol	F97ctrol	OK	0.0747401	5.60924	6.22978	-7.18004	6.97e-13	4.31e-10	yes
GO:0006355	Homeobox-leucine zipper protein PROTODERMAL FACTOR 2	XLOC_012829	XLOC_012829	PGSC0003DMG400024068	chr03:5127838-5133132	F118ctrol	F97ctrol	OK	0.00895106	0.672938	6.23227	-5.3432	9.13e-08	1.59e-05	yes
Not found	R2r3-myb transcription factor	XLOC_018846	XLOC_018846	PGSC0003DMG400018427	chr05:4326024-4328798	F118ctrol	F97ctrol	OK	0.0232475	1.91862	6.36685	-6.29031	3.17e-10	9.79e-08	yes
Not found	Non-specific lipid-transfer protein	XLOC_026199	XLOC_026199	PGSC0003DMG400025537	chr08:30611212-30611780	F118ctrol	F97ctrol	OK	3.14674	274.884	6.44882	-10.827	0	0	yes
GO:0003824	Putrescine N-methyltransferase	XLOC_022109	XLOC_022109	PGSC0003DMG400037026	chr06:35625335-35629465	F118ctrol	F97ctrol	OK	3.22861	286.019	6.46905	-11.709	0	0	yes
GO:0003824	Putrescine N-methyltransferase	XLOC_025789	XLOC_025789	PGSC0003DMG400036131	chr08:5929213-5932951	F118ctrol	F97ctrol	OK	0.463205	43.4324	6.55098	-9.16936	0	0	yes
Not found	Non-specific lipid-transfer protein	XLOC_032200	XLOC_032200	PGSC0003DMG400012839	chr10:9665746-9666565	F118ctrol	F97ctrol	OK	0.0586158	5.5643	6.56877	-6.72493	1.76e-11	7.73e-09	yes
Not found	Heme-binding protein	XLOC_024053	XLOC_024053	PGSC0003DMG400027630	chr07:49859883-49869781	F118ctrol	F97ctrol	OK	0.0604536	6.18196	6.67609	-6.51631	7.21e-11	2.76e-08	yes
Not found	GTP-binding protein	XLOC_032796	XLOC_032796	PGSC0003DMG400008154	chr10:44233983-44235805	F118ctrol	F97ctrol	OK	0.0122145	1.31715	6.75269	-4.32763	1.51e-05	0.001051	yes
Not found	Glycine-rich cell wall structural protein 1.8	XLOC_027509	XLOC_027509	PGSC0003DMG400017536	chr08:35455643-35456998	F118ctrol	F97ctrol	OK	0.0495245	5.52403	6.80144	-7.83383	4.77e-15	4.76e-12	yes
Not found	Putative uncharacterized protein n=1 Tax=Solanum demissum RepID=Q6L3S1_SOLDE	XLOC_041242	XLOC_041242	sci_locus_93362_iso_1_len_3949_ver_2	chr13:1797271-1801220	F118ctrol	F97ctrol	OK	0.0174055	1.94428	6.80355	-6.97665	3.02e-12	1.73e-09	yes
Not found	Gene of unknown function	XLOC_029902	XLOC_029902	PGSC0003DMG400043011	chr09:29510873-29511267	F118ctrol	F97ctrol	OK	0.0406978	4.81037	6.88505	-4.42072	9.84e-06	0.000759894	yes
Not found	Conserved gene of unknown function	XLOC_029641	XLOC_029641	PGSC0003DMG400029196	chr09:13074253-13074999	F118ctrol	F97ctrol	OK	0.0222558	3.0945	7.11938	-4.58567	4.53e-06	0.000399504	yes
Not found	Gene of unknown function	XLOC_007596	XLOC_007596	PGSC0003DMG400023807	chr01:74016469-74017401	F118ctrol	F97ctrol	OK	0.0130823	1.86454	7.15506	-4.61092	4.01e-06	0.000362893	yes
Not found	Putative neutral invertase	XLOC_007919	XLOC_007919	PGSC0003DMG400001596	chr01:80070599-80074536	F118ctrol	F97ctrol	OK	0.0109183	1.61815	7.21145	-6.33688	2.34e-10	7.69e-08	yes
GO:0006629	GDSL-lipase protein	XLOC_011139	XLOC_011139	PGSC0003DMG401013422	chr03:1073593-1077191	F118ctrol	F97ctrol	OK	0.0291626	4.5078	7.27216	-6.35264	2.12e-10	7.08e-08	yes
Not found	Glycine-rich protein	XLOC_003316	XLOC_003316	PGSC0003DMG400031552	PGSC0003DMB000001288:8672-9146	F118ctrol	F97ctrol	OK	0.0593002	10.1144	7.41416	-5.41108	6.26e-08	1.15e-05	yes
GO:0005779	Amino acid transporter	XLOC_037677	XLOC_037677	PGSC0003DMG400015822	chr12:35137524-35140332	F118ctrol	F97ctrol	OK	0.010241	1.75224	7.4187	-6.55112	5.71e-11	2.32e-08	yes
Not found	Histidine-rich glycoprotein	XLOC_029105	XLOC_029105	PGSC0003DMG400029635	chr09:50360465-50361996	F118ctrol	F97ctrol	OK	0.0107538	2.1947	7.67303	-6.82163	9e-12	4.45e-09	yes
Not found	Expressed gene of unknown function	XLOC_047398	XLOC_047398	sci_locus_141952_iso_1_len_434_ver_2	chr13:5753900-5754334	F118ctrol	F97ctrol	OK	0.0359085	7.74774	7.75331	-4.27225	1.94e-05	0.00128747	yes
Not found	Non-specific lipid-transfer protein 1	XLOC_028429	XLOC_028429	PGSC0003DMG400001904	chr09:23844759-23846326	F118ctrol	F97ctrol	OK	0.10713	23.6104	7.78391	-8.78277	0	0	yes
Not found	Glycine-rich protein	XLOC_029192	XLOC_029192	PGSC0003DMG400017918	chr09:51899780-51901182	F118ctrol	F97ctrol	OK	0.364998	99.3298	8.08819	-10.7741	0	0	yes
Not found	Non-specific lipid-transfer protein	XLOC_002389	XLOC_002389	PGSC0003DMG400011951	PGSC0003DMB000000773:8197-9050	F118ctrol	F97ctrol	OK	0.0181882	5.14489	8.14399	-5.32137	1.03e-07	1.73e-05	yes
GO:0006355	Homeobox-leucine zipper protein MERISTEM L1	XLOC_030671	XLOC_030671	PGSC0003DMG400011256	chr10:1053848-1061766	F118ctrol	F97ctrol	OK	0.00391087	1.11353	8.15344	-5.33058	9.79e-08	1.66e-05	yes
Not found	Membrane protein	XLOC_038246	XLOC_038246	PGSC0003DMG400016858	chr12:57002956-57003958	F118ctrol	F97ctrol	OK	0.0184651	7.35318	8.63742	-7.82889	4.88e-15	4.76e-12	yes
Not found	Non-specific lipid-transfer protein	XLOC_003164	XLOC_003164	PGSC0003DMG400016102	PGSC0003DMB000001108:13131-13774	F118ctrol	F97ctrol	OK	0.0961892	41.7447	8.7615	-9.35306	0	0	yes
Not found	Glycine-rich cell wall structural protein 1	XLOC_025065	XLOC_025065	PGSC0003DMG401028957	chr07:43900337-43901592	F118ctrol	F97ctrol	OK	0.00602263	3.04418	8.98144	-5.93581	2.92e-09	7.4e-07	yes
Not found	Receptor protein kinase CLAVATA1, putative n=1 Tax=Ricinus communis RepID=B9T272_RICCO Pfam=Protein kinase domain	XLOC_045267	XLOC_045267	sci_locus_106455_iso_6_len_1745_ver_2	chr13:4383041-4384786	F118ctrol	F97ctrol	OK	0.0132876	9.62594	9.50071	-8.7271	0	0	yes
Not found	Conserved gene of unknown function	XLOC_031487	XLOC_031487	PGSC0003DMG400011429	chr10:43870046-43871689	F118ctrol	F97ctrol	OK	0.00726578	8.37526	10.1708	-6.79969	1.05e-11	5.03e-09	yes
Not found	Glycine-rich cell wall structural protein 1	XLOC_025066	XLOC_025066	PGSC0003DMG402028957	chr07:43909627-43911016	F118ctrol	F97ctrol	OK	0.0124319	14.4952	10.1873	-7.66934	1.73e-14	1.46e-11	yes
Not found	Glycine-rich cell wall structural protein	XLOC_030537	XLOC_030537	PGSC0003DMG400031534	chr09:51758905-51759775	F118ctrol	F97ctrol	OK	0.0198334	24.8738	10.2925	-6.88648	5.72e-12	2.96e-09	yes
Not found	Gene of unknown function	XLOC_031106	XLOC_031106	PGSC0003DMG400038520	chr10:24023940-24026434	F118ctrol	F97ctrol	OK	0.00920562	14.5999	10.6312	-3.6459	0.000266456	0.00994491	yes

## Sheet: Suppl Table 5
Supplementary table 5: Differentially-expressed genes in inoculated roots of the F97 vs F118 accessions of S. commersonii
GO Annotation	Functional Annotation	test_id	gene_id	gene	locus	sample_1	sample_2	status	value_1	value_2	log2(fold_change)	test_stat	p_value	q_value	significant
Not found	Methylketone synthase Ib	XLOC_007800	XLOC_007800	PGSC0003DMG402025906	chr01:77989219-77990494	F118inoc	F97inoc	OK	5.76444	0.00499329	-10.173	3.47763	0.000505867	0.014046	yes
Not found	N-like protein n=1 Tax=Nicotiana tabacum RepID=Q6JBD8_TOBAC	XLOC_041105	XLOC_041105	sci_locus_868_iso_1_len_299_ver_2	chr13:1712644-1712943	F118inoc	F97inoc	OK	18.9493	0.0188088	-9.97652	3.40839	0.000653481	0.0167378	yes
GO:0009611	Proteinase inhibitor I-B	XLOC_031882	XLOC_031882	PGSC0003DMG400017588	chr10:51739064-51740208	F118inoc	F97inoc	OK	34.0233	0.0476521	-9.47977	8.58394	0	0	yes
GO:0009507	Violaxanthin de-epoxidase	XLOC_016588	XLOC_016588	PGSC0003DMG400020993	chr04:41039648-41041494	F118inoc	F97inoc	OK	18.8282	0.0524059	-8.48895	7.56973	3.73e-14	7.61e-11	yes
Not found	Conserved gene of unknown function	XLOC_020341	XLOC_020341	PGSC0003DMG400029684	chr06:22231379-22233761	F118inoc	F97inoc	OK	1.52593	0.00445896	-8.41876	5.48057	4.24e-08	1.03e-05	yes
Not found	Uncharacterized protein n=1 Tax=Glycine max RepID=I1L750_SOYBN	XLOC_042477	XLOC_042477	sci_locus_68711_iso_1_len_436_ver_2	chr13:2588600-2589036	F118inoc	F97inoc	OK	9.82003	0.0287419	-8.41643	5.47978	4.26e-08	1.03e-05	yes
GO:0005515	Cf-2.2	XLOC_026212	XLOC_026212	PGSC0003DMG400033632	chr08:30949569-30952635	F118inoc	F97inoc	OK	1.83892	0.0072871	-7.97929	7.0414	1.9e-12	1.94e-09	yes
Not found	TNP2-like transposon protein	XLOC_003081	XLOC_003081	PGSC0003DMG400003494	PGSC0003DMB000001043:29997-35573	F118inoc	F97inoc	OK	7.18661	0.0312482	-7.8454	6.69132	2.21e-11	1.68e-08	yes
Not found	Gene of unknown function	XLOC_033908	XLOC_033908	PGSC0003DMG400018733	chr11:26632304-26633174	F118inoc	F97inoc	OK	2.97236	0.0130595	-7.83037	5.05632	4.27e-07	7.43e-05	yes
GO:0020037	Cytochrome P450	XLOC_003222	XLOC_003222	PGSC0003DMG400013230	PGSC0003DMB000001161:14333-16039	F118inoc	F97inoc	OK	15.2719	0.0978142	-7.28662	8.26828	1.11e-16	6.04e-13	yes
GO:0005576	Phytosulfokine peptide	XLOC_035238	XLOC_035238	PGSC0003DMG400026535	chr11:36952796-36955318	F118inoc	F97inoc	OK	5.10238	0.0366638	-7.12067	6.15642	7.44e-10	3.73e-07	yes
Not found	Predicted protein n=1 Tax=Populus trichocarpa RepID=B9H8G9_POPTR	XLOC_045899	XLOC_045899	sci_locus_5161_iso_3_len_867_ver_2	chr13:4789327-4790194	F118inoc	F97inoc	OK	23.0144	0.17396	-7.04764	7.85587	4e-15	1.45e-11	yes
GO:0008152	Phospholipase PLDa1	XLOC_012341	XLOC_012341	PGSC0003DMG400000614	chr03:42125708-42130328	F118inoc	F97inoc	OK	3.45606	0.0271012	-6.99463	7.52137	5.42e-14	9.25e-11	yes
Not found	Conserved gene of unknown function	XLOC_035892	XLOC_035892	PGSC0003DMG400036457	chr12:10062733-10063357	F118inoc	F97inoc	OK	2.23136	0.0177069	-6.97747	4.44274	8.88e-06	0.000835884	yes
Not found	Gene of unknown function	XLOC_011837	XLOC_011837	PGSC0003DMG400023009	chr03:27268863-27272105	F118inoc	F97inoc	OK	4.64702	0.039075	-6.89392	7.51526	5.68e-14	9.25e-11	yes
Not found	Putative uncharacterized protein n=1 Tax=Solanum demissum RepID=Q0KIM6_SOLDE	XLOC_040454	XLOC_040454	sci_locus_31496_iso_2_len_264_ver_2	chr13:1305891-1306155	F118inoc	F97inoc	OK	5.42597	0.0464472	-6.86815	4.36619	1.26e-05	0.00108652	yes
Not found	Cyclase family protein	XLOC_031086	XLOC_031086	PGSC0003DMG400023265	chr10:22081216-22085437	F118inoc	F97inoc	OK	1.15297	0.0114022	-6.6599	4.21911	2.45e-05	0.00172622	yes
GO:0009507	Violaxanthin de-epoxidase	XLOC_016590	XLOC_016590	PGSC0003DMG400010690	chr04:41100681-41105455	F118inoc	F97inoc	OK	23.2554	0.280369	-6.3741	7.59844	2.99e-14	6.5e-11	yes
Not found	Conserved gene of unknown function	XLOC_022623	XLOC_022623	PGSC0003DMG400027111	chr06:48489135-48489808	F118inoc	F97inoc	OK	1.39031	0.0171814	-6.33842	3.99201	6.55e-05	0.00347319	yes
Not found	Putative uncharacterized protein n=1 Tax=Vitis vinifera RepID=F6HZW9_VITVI	XLOC_040746	XLOC_040746	sci_locus_4594_iso_2_len_539_ver_2	chr13:1485299-1485838	F118inoc	F97inoc	OK	1.72823	0.0243493	-6.14927	3.85955	0.000113594	0.00510954	yes
Not found	SNF4	XLOC_022372	XLOC_022372	PGSC0003DMG400028509	chr06:43328961-43330785	F118inoc	F97inoc	OK	0.92994	0.0133537	-6.12182	5.15006	2.6e-07	4.9e-05	yes
Not found	Expressed gene of unknown function	XLOC_041724	XLOC_041724	sci_locus_2691_iso_2_len_494_ver_2	chr13:2096861-2097355	F118inoc	F97inoc	OK	1.57165	0.0229301	-6.09889	3.8259	0.000130295	0.00562074	yes
Not found	UPI0001985896 related cluster n=1 Tax=unknown RepID=UPI0001985896	XLOC_046636	XLOC_046636	sci_locus_4279_iso_1_len_1427_ver_2	chr13:5277340-5278767	F118inoc	F97inoc	OK	1.05631	0.0155033	-6.09032	5.11488	3.14e-07	5.79e-05	yes
GO:0005515	Disease resistance protein R3a	XLOC_034253	XLOC_034253	PGSC0003DMG400018574	chr11:39918008-39919838	F118inoc	F97inoc	OK	2.65015	0.0395864	-6.06492	5.94643	2.74e-09	1.09e-06	yes
GO:0020037	Cytochrome P450	XLOC_036574	XLOC_036574	PGSC0003DMG400016960	chr12:52900491-52902230	F118inoc	F97inoc	OK	0.428018	0.00653651	-6.03301	3.78025	0.000156668	0.00632462	yes
Not found	Conserved gene of unknown function	XLOC_004635	XLOC_004635	PGSC0003DMG400006802	chr01:58825810-58827026	F118inoc	F97inoc	OK	0.794878	0.0128076	-5.95566	3.72746	0.000193418	0.00730841	yes
Not found	Ccd1	XLOC_012811	XLOC_012811	PGSC0003DMG400005063	chr03:4779036-4779711	F118inoc	F97inoc	OK	4.90789	0.0791759	-5.9539	5.62323	1.87e-08	5.32e-06	yes
Not found	Gene of unknown function	XLOC_033912	XLOC_033912	PGSC0003DMG400040570	chr11:27154324-27159319	F118inoc	F97inoc	OK	0.995122	0.0163423	-5.92819	3.70824	0.000208704	0.00773604	yes
Not found	ATP binding protein	XLOC_012036	XLOC_012036	PGSC0003DMG400015292	chr03:36465801-36466193	F118inoc	F97inoc	OK	1.68528	0.0296478	-5.82892	3.63896	0.00027374	0.00918732	yes
GO:0045449	DNA binding protein	XLOC_012462	XLOC_012462	PGSC0003DMG400005725	chr03:44503186-44504852	F118inoc	F97inoc	OK	5.25807	0.0979428	-5.74645	6.09887	1.07e-09	4.98e-07	yes
GO:0020037	Cytochrome P450	XLOC_016825	XLOC_016825	PGSC0003DMG400009761	chr04:49846546-49847460	F118inoc	F97inoc	OK	10.0318	0.198169	-5.66171	6.16974	6.84e-10	3.49e-07	yes
Not found	F-box domain-containing protein	XLOC_010972	XLOC_010972	PGSC0003DMG400001294	chr02:45162746-45164146	F118inoc	F97inoc	OK	1.6816	0.0335485	-5.64745	5.06373	4.11e-07	7.22e-05	yes
GO:0016021	Sulfate transporter	XLOC_015344	XLOC_015344	PGSC0003DMG400009480	chr04:54602399-54606846	F118inoc	F97inoc	OK	0.920033	0.0185089	-5.63539	5.05139	4.39e-07	7.58e-05	yes
GO:0006097	Malate synthase, glyoxysomal	XLOC_012057	XLOC_012057	PGSC0003DMG400015192	chr03:36828880-36831401	F118inoc	F97inoc	OK	13.1165	0.27176	-5.59291	7.41038	1.26e-13	1.79e-10	yes
GO:0051536	Chloroplast ferredoxin I	XLOC_007568	XLOC_007568	PGSC0003DMG400004532	chr01:73468701-73469352	F118inoc	F97inoc	OK	1.45163	0.031024	-5.54814	4.58863	4.46e-06	0.000504145	yes
GO:0020037	Cytochrome P450 71D7	XLOC_016822	XLOC_016822	PGSC0003DMG400009759	chr04:49816313-49816811	F118inoc	F97inoc	OK	18.9017	0.408053	-5.53362	6.15452	7.53e-10	3.73e-07	yes
GO:0020037	Cytochrome P450 hydroxylase	XLOC_016828	XLOC_016828	PGSC0003DMG400005582	chr04:50002744-50004187	F118inoc	F97inoc	OK	11.8797	0.265069	-5.48598	6.71858	1.84e-11	1.46e-08	yes
GO:0007018	Kinesin motor family protein	XLOC_009825	XLOC_009825	PGSC0003DMG400012011	chr02:19960143-19965345	F118inoc	F97inoc	OK	9.46254	0.214982	-5.45994	7.28699	3.17e-13	4.14e-10	yes
Not found	Gene of unknown function	XLOC_022298	XLOC_022298	PGSC0003DMG401004862	chr06:41687680-41688803	F118inoc	F97inoc	OK	2.8094	0.0646504	-5.44146	5.05626	4.28e-07	7.43e-05	yes
GO:0004867	Serpin	XLOC_017187	XLOC_017187	PGSC0003DMG400011684	chr04:60938322-60940073	F118inoc	F97inoc	OK	0.344094	0.00821337	-5.38868	3.33804	0.000843706	0.019991	yes
Not found	Nucleotide binding site-leucine rich repeat protein (Fragment) n=1 Tax=Solanum lycopersicum RepID=C8BNN7_SOLLC	XLOC_039714	XLOC_039714	sci_locus_20066_iso_1_len_415_ver_2	chr13:853163-853578	F118inoc	F97inoc	OK	3.50835	0.0839592	-5.38496	4.33401	1.46e-05	0.00119537	yes
Not found	Metallocarboxypeptidase inhibitor n=1 Tax=Solanum tuberosum RepID=O24639_SOLTU	XLOC_047712	XLOC_047712	sci_locus_14959_iso_1_len_953_ver_2	chr13:5941024-5941977	F118inoc	F97inoc	OK	1.09248	0.0265171	-5.36453	4.41524	1.01e-05	0.000925553	yes
Not found	TdcA1-ORF2 protein	XLOC_006178	XLOC_006178	PGSC0003DMG400003456	chr01:16731680-16733300	F118inoc	F97inoc	OK	5.70092	0.144905	-5.29802	5.86472	4.5e-09	1.67e-06	yes
Not found	Gene of unknown function	XLOC_001643	XLOC_001643	PGSC0003DMG400014025	PGSC0003DMB000000598:238654-243104	F118inoc	F97inoc	OK	1.74362	0.0444518	-5.2937	4.69697	2.64e-06	0.000325393	yes
Not found	Conserved gene of unknown function	XLOC_012742	XLOC_012742	PGSC0003DMG400026824	chr03:2447314-2447980	F118inoc	F97inoc	OK	6.78045	0.175584	-5.27115	4.72582	2.29e-06	0.000290088	yes
Not found	Endo-1,4-beta-glucanase	XLOC_001499	XLOC_001499	PGSC0003DMG400010873	PGSC0003DMB000000563:115726-116461	F118inoc	F97inoc	OK	0.547483	0.0143038	-5.25834	3.2471	0.00116589	0.0249661	yes
Not found	Disease resistance protein RGH4 n=1 Tax=Solanum x edinense RepID=H6TDA0_9SOLN	XLOC_042328	XLOC_042328	sci_locus_20775_iso_1_len_334_ver_2	chr13:2482917-2483251	F118inoc	F97inoc	OK	4.2707	0.113048	-5.23946	4.20105	2.66e-05	0.0018304	yes
Not found	Gene of unknown function	XLOC_015309	XLOC_015309	PGSC0003DMG400025090	chr04:53420432-53421872	F118inoc	F97inoc	OK	1.74482	0.0462084	-5.23878	4.93183	8.15e-07	0.000123157	yes
Not found	Proton pump interactor 1	XLOC_036931	XLOC_036931	PGSC0003DMG400015320	chr12:587873-588494	F118inoc	F97inoc	OK	0.637932	0.0173956	-5.19661	3.20588	0.00134651	0.0274651	yes
GO:0006468	ATP binding protein	XLOC_018475	XLOC_018475	PGSC0003DMG400015758	chr05:44290996-44292613	F118inoc	F97inoc	OK	0.439729	0.0120149	-5.19372	4.25093	2.13e-05	0.00155179	yes
Not found	Hero resistance protein	XLOC_014284	XLOC_014284	PGSC0003DMG400029456	chr04:2312504-2319796	F118inoc	F97inoc	OK	0.460807	0.0126572	-5.18613	3.20024	0.00137315	0.0278519	yes
Not found	Ubiquitin-protein ligase	XLOC_025860	XLOC_025860	PGSC0003DMG400013766	chr08:9550728-9552130	F118inoc	F97inoc	OK	0.31654	0.00899558	-5.13703	3.16508	0.0015504	0.0302268	yes
GO:0006629	Zinc finger protein	XLOC_012593	XLOC_012593	PGSC0003DMG400002520	chr03:47027531-47029827	F118inoc	F97inoc	OK	4.60188	0.131257	-5.13176	5.73584	9.7e-09	3.14e-06	yes
GO:0009790	Protein LE25	XLOC_031476	XLOC_031476	PGSC0003DMG400011438	chr10:43787803-43788901	F118inoc	F97inoc	OK	0.573063	0.016718	-5.09922	3.14178	0.00167922	0.0319768	yes
Not found	Sugar transport protein 11 n=1 Tax=Arabidopsis thaliana RepID=STP11_ARATH	XLOC_044674	XLOC_044674	sci_locus_42129_iso_1_len_360_ver_2	chr13:3996490-3996850	F118inoc	F97inoc	OK	2.12224	0.062157	-5.09353	4.15817	3.21e-05	0.00209527	yes
Not found	Ubiquitin-protein ligase	XLOC_016982	XLOC_016982	PGSC0003DMG401027561	chr04:55010901-55014935	F118inoc	F97inoc	OK	15.2856	0.463594	-5.04317	6.59263	4.32e-11	3e-08	yes
GO:0016020	80 kDa MCM3-associated protein (GANP protein).	XLOC_020943	XLOC_020943	PGSC0003DMG400028912	chr06:45219278-45226047	F118inoc	F97inoc	OK	0.947288	0.0293897	-5.01042	4.68051	2.86e-06	0.000344126	yes
Not found	TNP2-like transposon protein	XLOC_036142	XLOC_036142	PGSC0003DMG400010920	chr12:29844952-29846457	F118inoc	F97inoc	OK	0.679854	0.0214142	-4.98858	4.06089	4.89e-05	0.00279329	yes
Not found	Putative disease resistance protein I2C-5, identical n=1 Tax=Solanum demissum RepID=Q60D49_SOLDE	XLOC_045697	XLOC_045697	sci_locus_19181_iso_1_len_260_ver_2	chr13:4658715-4658975	F118inoc	F97inoc	OK	2.94695	0.0935123	-4.97792	4.04784	5.17e-05	0.00292053	yes
GO:0016070	Pre-mRNA-splicing factor cwc-22	XLOC_014093	XLOC_014093	PGSC0003DMG400022902	chr03:46203910-46205493	F118inoc	F97inoc	OK	0.739232	0.0237497	-4.96004	4.35577	1.33e-05	0.00111229	yes
Not found	Abscisic insensitive 1B	XLOC_025972	XLOC_025972	PGSC0003DMG400008212	chr08:18981208-18981614	F118inoc	F97inoc	OK	0.84578	0.0275304	-4.94118	3.03164	0.0024323	0.0411763	yes
GO:0006097	Malate synthase, glyoxysomal	XLOC_012059	XLOC_012059	PGSC0003DMG402015193	chr03:36834558-36835020	F118inoc	F97inoc	OK	2.47859	0.0818799	-4.91986	4.31212	1.62e-05	0.00129106	yes
Not found	GmMYB29B2 protein	XLOC_011757	XLOC_011757	PGSC0003DMG400008339	chr03:24439785-24440481	F118inoc	F97inoc	OK	2.83001	0.0937888	-4.91525	4.4927	7.03e-06	0.000695924	yes
GO:0008152	Acyl:coa ligase acetate-coa synthetase	XLOC_011227	XLOC_011227	PGSC0003DMG400024064	chr03:5239045-5241651	F118inoc	F97inoc	OK	0.61332	0.020356	-4.91311	4.30751	1.65e-05	0.00131182	yes
Not found	Gene of unknown function	XLOC_003384	XLOC_003384	PGSC0003DMG400031547	PGSC0003DMB000001388:619-1723	F118inoc	F97inoc	OK	2.73311	0.0910297	-4.90806	4.78007	1.75e-06	0.00023262	yes
Not found	Expressed gene of unknown function	XLOC_041908	XLOC_041908	sci_locus_20000_iso_1_len_272_ver_2	chr13:2206451-2206723	F118inoc	F97inoc	OK	2.7569	0.0925079	-4.89733	3.96964	7.2e-05	0.00368429	yes
Not found	R2R3 transcription factor MYB108 1	XLOC_018451	XLOC_018451	PGSC0003DMG400027157	chr05:43757148-43759207	F118inoc	F97inoc	OK	4.176	0.144226	-4.85572	5.30548	1.12e-07	2.38e-05	yes
GO:0006468	Receptor kinase	XLOC_018763	XLOC_018763	PGSC0003DMG400014577	chr05:2986499-2988546	F118inoc	F97inoc	OK	0.457207	0.0158148	-4.8535	3.8522	0.00011706	0.00522945	yes
GO:0005634	Self-pruning G-box protein	XLOC_009819	XLOC_009819	PGSC0003DMG400023897	chr02:19614470-19615834	F118inoc	F97inoc	OK	0.28765	0.0100178	-4.84367	2.96753	0.00300201	0.0474969	yes
GO:0005515	Nematode resistance	XLOC_020881	XLOC_020881	PGSC0003DMG400010964	chr06:43722848-43725717	F118inoc	F97inoc	OK	0.584189	0.0204646	-4.83523	4.40506	1.06e-05	0.000948767	yes
Not found	RING-H2 finger protein ATL57	XLOC_035227	XLOC_035227	PGSC0003DMG400000460	chr11:36510599-36512383	F118inoc	F97inoc	OK	3.26173	0.115523	-4.81939	4.76159	1.92e-06	0.000251904	yes
Not found	Putative uncharacterized protein n=1 Tax=Vitis vinifera RepID=A5BYF9_VITVI	XLOC_040285	XLOC_040285	sci_locus_1552_iso_1_len_2494_ver_2	chr13:1196178-1198672	F118inoc	F97inoc	OK	1.93045	0.0694899	-4.79599	5.08597	3.66e-07	6.53e-05	yes
Not found	Gene of unknown function	XLOC_020772	XLOC_020772	PGSC0003DMG402004862	chr06:41688917-41690280	F118inoc	F97inoc	OK	2.57692	0.09297	-4.79274	4.9882	6.09e-07	0.000101637	yes
Not found	Gene of unknown function	XLOC_002057	XLOC_002057	PGSC0003DMG400025451	PGSC0003DMB000000690:167890-168286	F118inoc	F97inoc	OK	4.34453	0.158546	-4.77623	4.34473	1.39e-05	0.00115579	yes
Not found	Gene of unknown function	XLOC_019943	XLOC_019943	PGSC0003DMG400020572	chr06:1862949-1869395	F118inoc	F97inoc	OK	1.49677	0.0549137	-4.76855	4.33774	1.44e-05	0.00118413	yes
Not found	LINE-type retrotransposon LIb DNA, complete sequence, Insertion at the S14 site n=1 Tax=Ipomoea batatas RepID=Q2HX37_IPOBA	XLOC_043318	XLOC_043318	sci_locus_37572_iso_1_len_678_ver_2	chr13:3142646-3143324	F118inoc	F97inoc	OK	2.04954	0.0776287	-4.72257	4.28729	1.81e-05	0.00139629	yes
GO:0005515	Actin-11	XLOC_035200	XLOC_035200	PGSC0003DMG400000439	chr11:35736867-35739289	F118inoc	F97inoc	OK	0.894989	0.0343315	-4.70427	4.27068	1.95e-05	0.00146973	yes
Not found	Conserved gene of unknown function	XLOC_018428	XLOC_018428	PGSC0003DMG400027134	chr05:43343486-43345789	F118inoc	F97inoc	OK	0.594648	0.0230109	-4.69165	3.78638	0.000152858	0.0062241	yes
GO:0045449	DNA binding protein	XLOC_024036	XLOC_024036	PGSC0003DMG400040835	chr07:49490446-49492702	F118inoc	F97inoc	OK	1.46254	0.0567657	-4.68731	4.19033	2.79e-05	0.00189108	yes
GO:0006355	Homeobox protein	XLOC_024007	XLOC_024007	PGSC0003DMG402012439	chr07:48916239-48916902	F118inoc	F97inoc	OK	2.02221	0.0804429	-4.65182	4.29383	1.76e-05	0.00136546	yes
Not found	Gene of unknown function	XLOC_013460	XLOC_013460	PGSC0003DMG400013987	chr03:30222899-30223868	F118inoc	F97inoc	OK	1.21454	0.0488727	-4.63524	4.02803	5.62e-05	0.0030944	yes
Not found	Orf147a protein	XLOC_027120	XLOC_027120	PGSC0003DMG400000969	chr08:17653866-17654763	F118inoc	F97inoc	OK	1.26882	0.0533905	-4.57076	4.1312	3.61e-05	0.00228382	yes
GO:0009058	Aspartate aminotransferase	XLOC_033744	XLOC_033744	PGSC0003DMG400022929	chr11:16722514-16728050	F118inoc	F97inoc	OK	7.94928	0.339789	-4.54811	5.66956	1.43e-08	4.25e-06	yes
Not found	Trithorax	XLOC_013645	XLOC_013645	PGSC0003DMG400018162	chr03:38119641-38121940	F118inoc	F97inoc	OK	2.66388	0.114515	-4.53992	5.25681	1.47e-07	3.01e-05	yes
Not found	F-box protein family	XLOC_005798	XLOC_005798	PGSC0003DMG402032158	chr01:521259-524219	F118inoc	F97inoc	OK	0.849641	0.0365439	-4.53915	3.93321	8.38e-05	0.00410693	yes
GO:0008152	UDP-glucosyltransferase	XLOC_009370	XLOC_009370	PGSC0003DMG400039917	chr02:44257594-44258920	F118inoc	F97inoc	OK	1.11701	0.0481055	-4.5373	4.17389	2.99e-05	0.00199065	yes
Not found	Esterase/lipase/thioesterase family protein	XLOC_034126	XLOC_034126	PGSC0003DMG402007414	chr11:37364526-37371438	F118inoc	F97inoc	OK	6.69965	0.288876	-4.53556	5.53878	3.05e-08	7.96e-06	yes
Not found	Gene of unknown function	XLOC_003797	XLOC_003797	PGSC0003DMG400026605	chr01:9289546-9290368	F118inoc	F97inoc	OK	0.487382	0.021406	-4.50896	3.62068	0.000293832	0.00967275	yes
GO:0006468	Receptor-kinase	XLOC_034358	XLOC_034358	PGSC0003DMG400000996	chr11:86007-89361	F118inoc	F97inoc	OK	3.5173	0.155025	-4.50389	5.50346	3.72e-08	9.17e-06	yes
Not found	Cytoplasmic small heat shock protein class I	XLOC_027925	XLOC_027925	PGSC0003DMG400023922	chr09:1439832-1440369	F118inoc	F97inoc	OK	1.37672	0.0607007	-4.50338	3.43074	0.000601945	0.015827	yes
Not found	TIR-NBS-LRR type disease resistance protein n=1 Tax=Arachis hypogaea RepID=G0Y6W1_ARAHY	XLOC_045951	XLOC_045951	sci_locus_13546_iso_1_len_396_ver_2	chr13:4818509-4818905	F118inoc	F97inoc	OK	1.49188	0.0661517	-4.49521	3.6035	0.000313965	0.0101213	yes
Not found	Gene of unknown function	XLOC_018499	XLOC_018499	PGSC0003DMG400008466	chr05:44821894-44826864	F118inoc	F97inoc	OK	0.526388	0.023456	-4.4881	3.11456	0.0018422	0.0337781	yes
Not found	Ubiquitin-protein ligase	XLOC_013636	XLOC_013636	PGSC0003DMG400018156	chr03:38039256-38040839	F118inoc	F97inoc	OK	2.33542	0.105851	-4.46357	4.77564	1.79e-06	0.000235878	yes
Not found	Conserved gene of unknown function	XLOC_022374	XLOC_022374	PGSC0003DMG401028532	chr06:43338275-43342926	F118inoc	F97inoc	OK	17.6893	0.802281	-4.46262	5.71725	1.08e-08	3.4e-06	yes
Not found	Protein 2	XLOC_011756	XLOC_011756	PGSC0003DMG400008340	chr03:24433687-24434350	F118inoc	F97inoc	OK	1.64937	0.0759219	-4.44126	3.83733	0.000124378	0.00543007	yes
Not found	Conserved gene of unknown function	XLOC_028667	XLOC_028667	PGSC0003DMG400003424	chr09:37381474-37384770	F118inoc	F97inoc	OK	3.64697	0.172231	-4.40428	4.85159	1.22e-06	0.000173137	yes
Not found	Uncharacterized protein (Fragment) n=2 Tax=Glycine max RepID=I1M7B1_SOYBN	XLOC_047416	XLOC_047416	sci_locus_18997_iso_1_len_276_ver_2	chr13:5763067-5763343	F118inoc	F97inoc	OK	8.05258	0.383403	-4.39252	4.18653	2.83e-05	0.00191117	yes
Not found	Uncharacterized protein n=1 Tax=Glycine max RepID=I1M401_SOYBN	XLOC_041121	XLOC_041121	sci_locus_19521_iso_1_len_449_ver_2	chr13:1722485-1722934	F118inoc	F97inoc	OK	4.53456	0.216224	-4.39037	4.26545	2e-05	0.00149767	yes
GO:0008152	UDP-glucuronosyltransferase	XLOC_011774	XLOC_011774	PGSC0003DMG400021784	chr03:24969739-24973945	F118inoc	F97inoc	OK	0.450596	0.0216605	-4.3787	3.77387	0.000160734	0.00644831	yes
GO:0016747	Anthocyanin acyltransferase	XLOC_001395	XLOC_001395	PGSC0003DMG400014003	PGSC0003DMB000000516:242501-244023	F118inoc	F97inoc	OK	0.354727	0.0170895	-4.37553	3.41807	0.000630667	0.0163065	yes
Not found	Gene of unknown function	XLOC_030332	XLOC_030332	PGSC0003DMG400006096	chr09:47007616-47008300	F118inoc	F97inoc	OK	2.56923	0.124111	-4.37164	4.18106	2.9e-05	0.00194565	yes
GO:0020037	CYP72A56	XLOC_025230	XLOC_025230	PGSC0003DMG400017325	chr07:47314402-47317309	F118inoc	F97inoc	OK	0.302106	0.0148207	-4.34937	3.46936	0.000521708	0.014365	yes
Not found	Auxin repressed/dormancy associated protein	XLOC_011187	XLOC_011187	PGSC0003DMG400012826	chr03:4288023-4290177	F118inoc	F97inoc	OK	28.8381	1.42414	-4.33981	5.99159	2.08e-09	8.59e-07	yes
Not found	Copia protein n=1 Tax=Zea mays RepID=Q9ZSX0_MAIZE	XLOC_040348	XLOC_040348	sci_locus_42978_iso_1_len_880_ver_2	chr13:1236406-1237286	F118inoc	F97inoc	OK	1.06441	0.0526029	-4.33877	3.73701	0.000186218	0.00711243	yes
GO:0016020	Nitrate transporter	XLOC_001952	XLOC_001952	PGSC0003DMG400013815	PGSC0003DMB000000676:114205-117865	F118inoc	F97inoc	OK	25.8372	1.27958	-4.33571	6.79629	1.07e-11	9.23e-09	yes
Not found	Gene of unknown function	XLOC_014295	XLOC_014295	PGSC0003DMG400029537	chr04:2526067-2533537	F118inoc	F97inoc	OK	0.75845	0.0378864	-4.3233	3.38186	0.000719958	0.0177823	yes
GO:0006355	Homeobox protein	XLOC_012719	XLOC_012719	PGSC0003DMG400017787	chr03:1455388-1456481	F118inoc	F97inoc	OK	2.30442	0.121168	-4.24932	4.10846	3.98e-05	0.0024518	yes
GO:0016020	TRANSPARENT TESTA 12 protein	XLOC_025746	XLOC_025746	PGSC0003DMG400005852	chr08:4765608-4767841	F118inoc	F97inoc	OK	0.703501	0.0372546	-4.23906	3.64646	0.000265881	0.00900382	yes
Not found	Gene of unknown function	XLOC_013748	XLOC_013748	PGSC0003DMG400024675	chr03:40136779-40139472	F118inoc	F97inoc	OK	0.680416	0.0361365	-4.23489	4.13752	3.51e-05	0.00223051	yes
Not found	Conserved gene of unknown function	XLOC_026439	XLOC_026439	PGSC0003DMG400026212	chr08:37796270-37800970	F118inoc	F97inoc	OK	19.2047	1.02823	-4.22322	5.14942	2.61e-07	4.9e-05	yes
Not found	Conserved gene of unknown function	XLOC_015206	XLOC_015206	PGSC0003DMG402024846	chr04:50330685-50331385	F118inoc	F97inoc	OK	0.744407	0.0399354	-4.22035	3.29202	0.000994688	0.022526	yes
Not found	42kDa chitin-binding protein n=1 Tax=Solanum lycopersicum var. cerasiforme RepID=D0VX39_SOLLC	XLOC_039843	XLOC_039843	sci_locus_36741_iso_1_len_832_ver_2	chr13:933805-934637	F118inoc	F97inoc	OK	1.38863	0.0745631	-4.21906	3.843	0.000121538	0.00535619	yes
GO:0008152	Glucosyltransferase	XLOC_032816	XLOC_032816	PGSC0003DMG400008137	chr10:44479134-44481024	F118inoc	F97inoc	OK	0.387871	0.0212728	-4.1885	3.64225	0.000270265	0.0091364	yes
GO:0016020	Beta-ketoacyl-coa synthase family protein	XLOC_035473	XLOC_035473	PGSC0003DMG400015553	chr11:41953927-41955569	F118inoc	F97inoc	OK	2.78648	0.1534	-4.18308	4.68334	2.82e-06	0.000341363	yes
Not found	Gene of unknown function	XLOC_012614	XLOC_012614	PGSC0003DMG400002650	chr03:47332117-47332911	F118inoc	F97inoc	OK	1.07693	0.0597921	-4.17082	3.57294	0.000352991	0.0109783	yes
Not found	Sugar (and other) transporter	XLOC_038651	XLOC_038651	sci_locus_17448_iso_1_len_336_ver_2	chr13:168715-169051	F118inoc	F97inoc	OK	1.24454	0.069106	-4.17065	3.31084	0.000930165	0.0215124	yes
Not found	Gene of unknown function	XLOC_017494	XLOC_017494	PGSC0003DMG400025108	chr05:1687652-1689130	F118inoc	F97inoc	OK	8.40566	0.46719	-4.16928	4.73706	2.17e-06	0.000278779	yes
GO:0006355	AP2/ERF domain-containing transcription factor	XLOC_007145	XLOC_007145	PGSC0003DMG400017051	chr01:64200278-64201127	F118inoc	F97inoc	OK	1.83472	0.10211	-4.16737	3.94544	7.97e-05	0.00397737	yes
GO:0006097	Malate synthase	XLOC_012058	XLOC_012058	PGSC0003DMG401015193	chr03:36833751-36834075	F118inoc	F97inoc	OK	5.40577	0.305305	-4.14618	3.99003	6.61e-05	0.00347405	yes
Not found	Zinc finger protein	XLOC_031690	XLOC_031690	PGSC0003DMG400011052	chr10:47505427-47507306	F118inoc	F97inoc	OK	0.71512	0.0407519	-4.13324	3.68315	0.000230365	0.00823064	yes
Not found	Putative uncharacterized protein n=1 Tax=Beta vulgaris subsp. vulgaris RepID=F4NCG8_BETVU	XLOC_045279	XLOC_045279	sci_locus_16932_iso_1_len_1139_ver_2	chr13:4391992-4393131	F118inoc	F97inoc	OK	0.748257	0.0426988	-4.13127	3.53254	0.000411588	0.0121307	yes
GO:0016020	Glucose-6-phosphate/phosphate translocator 2	XLOC_018228	XLOC_018228	PGSC0003DMG400005269	chr05:37680286-37683750	F118inoc	F97inoc	OK	6.30004	0.361519	-4.12322	5.18426	2.17e-07	4.22e-05	yes
Not found	Calmodulin binding protein	XLOC_019610	XLOC_019610	PGSC0003DMG400014589	chr05:41212118-41213910	F118inoc	F97inoc	OK	0.499629	0.0287573	-4.11886	3.58194	0.000341054	0.0107194	yes
Not found	RNA-directed DNA polymerase (Reverse transcriptase)	XLOC_029657	XLOC_029657	PGSC0003DMG400005423	chr09:14201682-14202101	F118inoc	F97inoc	OK	0.912589	0.052646	-4.11557	3.25426	0.00113686	0.024619	yes
Not found	Gene of unknown function	XLOC_002044	XLOC_002044	PGSC0003DMG400025454	PGSC0003DMB000000690:193786-194375	F118inoc	F97inoc	OK	4.60566	0.268518	-4.10032	4.10761	4e-05	0.0024518	yes
GO:0031072	Chaperone protein DNAj	XLOC_019629	XLOC_019629	PGSC0003DMG400021836	chr05:42275123-42275820	F118inoc	F97inoc	OK	0.816219	0.0476122	-4.09955	3.18586	0.00144324	0.0289143	yes
GO:0020037	Cytochrome P450 hydroxylase	XLOC_016859	XLOC_016859	PGSC0003DMG400024863	chr04:51251297-51251912	F118inoc	F97inoc	OK	2.60115	0.153091	-4.08669	3.93556	8.3e-05	0.00407603	yes
Not found	CC-NBS-LRR type resistance-like protein n=1 Tax=Capsicum chinense RepID=E3W9R6_CAPCH	XLOC_040642	XLOC_040642	sci_locus_49061_iso_1_len_312_ver_2	chr13:1421865-1422177	F118inoc	F97inoc	OK	2.63956	0.15783	-4.06385	3.46414	0.000531921	0.0145725	yes
GO:0006468	Nodulation receptor kinase	XLOC_014135	XLOC_014135	PGSC0003DMG400002602	chr03:46973445-46978944	F118inoc	F97inoc	OK	0.66982	0.0403067	-4.05468	3.93557	8.3e-05	0.00407603	yes
GO:0045449	WRKY transcription factor	XLOC_019841	XLOC_019841	PGSC0003DMG400023360	chr05:46341797-46347209	F118inoc	F97inoc	OK	0.426454	0.0259954	-4.03606	4.04351	5.27e-05	0.00295457	yes
Not found	MYB transcription factor MYB84	XLOC_017537	XLOC_017537	PGSC0003DMG400014550	chr05:2836342-2837818	F118inoc	F97inoc	OK	1.76157	0.107772	-4.0308	4.03135	5.55e-05	0.00306955	yes
Not found	Expressed gene of unknown function	XLOC_041869	XLOC_041869	sci_locus_58037_iso_1_len_279_ver_2	chr13:2186624-2186903	F118inoc	F97inoc	OK	1.44734	0.0889714	-4.02392	3.17294	0.00150905	0.0298303	yes
Not found	F-box family protein	XLOC_037922	XLOC_037922	PGSC0003DMG400043237	chr12:49440599-49441733	F118inoc	F97inoc	OK	0.303789	0.0187081	-4.02133	3.1709	0.00151967	0.0299677	yes
Not found	Disease resistance protein	XLOC_017631	XLOC_017631	PGSC0003DMG400025546	chr05:4930196-4931053	F118inoc	F97inoc	OK	1.13987	0.0703928	-4.01729	3.42072	0.000624549	0.0162253	yes
Not found	Conserved gene of unknown function	XLOC_030042	XLOC_030042	PGSC0003DMG400003425	chr09:37388910-37389628	F118inoc	F97inoc	OK	1.90542	0.117793	-4.01579	3.77523	0.000159863	0.00642916	yes
GO:0016747	Transferase family protein	XLOC_011861	XLOC_011861	PGSC0003DMG400031348	chr03:28236926-28238461	F118inoc	F97inoc	OK	0.818456	0.0507766	-4.01067	3.77283	0.000161406	0.0064594	yes
Not found	Progesterone 5 beta-reductase	XLOC_003171	XLOC_003171	PGSC0003DMG400015119	PGSC0003DMB000001117:437-4684	F118inoc	F97inoc	OK	0.285578	0.01773	-4.00963	3.16227	0.00156544	0.0304058	yes
Not found	Protein MKS1	XLOC_020683	XLOC_020683	PGSC0003DMG400017564	chr06:39172489-39173403	F118inoc	F97inoc	OK	7.7886	0.483711	-4.00915	4.74679	2.07e-06	0.000266762	yes
GO:0008152	UDPG glucosyltransferase	XLOC_017458	XLOC_017458	PGSC0003DMG400019645	chr05:1080757-1082370	F118inoc	F97inoc	OK	0.421625	0.0264004	-3.99733	3.40286	0.000666852	0.0169574	yes
Not found	Conserved gene of unknown function	XLOC_035943	XLOC_035943	PGSC0003DMG400029159	chr12:13126952-13128339	F118inoc	F97inoc	OK	0.944322	0.0593069	-3.99301	3.39989	0.000674131	0.0170654	yes
GO:0016757	Glycosyltransferase	XLOC_013975	XLOC_013975	PGSC0003DMG400005663	chr03:44129453-44131163	F118inoc	F97inoc	OK	1.65128	0.104244	-3.98554	4.06997	4.7e-05	0.00272773	yes
GO:0006508	FtsH protease	XLOC_008927	XLOC_008927	PGSC0003DMG400017730	chr02:35810267-35813179	F118inoc	F97inoc	OK	5.6737	0.35892	-3.98256	5.40337	6.54e-08	1.48e-05	yes
Not found	F-box family protein	XLOC_033537	XLOC_033537	PGSC0003DMG400006029,PGSC0003DMG400006057	chr11:7794011-7797219	F118inoc	F97inoc	OK	0.720995	0.0457094	-3.97943	3.6977	0.000217564	0.00792944	yes
Not found	Cc-nbs-lrr resistance protein	XLOC_031510	XLOC_031510	PGSC0003DMG400008185	chr10:44231845-44232888	F118inoc	F97inoc	OK	2.43996	0.155666	-3.97033	4.04699	5.19e-05	0.00292608	yes
Not found	Ribosomal protein S5, C-terminal domain, Ribosomal protein S5, N-terminal domain	XLOC_039399	XLOC_039399	sci_locus_19601_iso_1_len_883_ver_2	chr13:643977-644860	F118inoc	F97inoc	OK	1.36367	0.0873912	-3.96386	3.67199	0.000240673	0.00849668	yes
Not found	TdcA1-ORF2 protein	XLOC_009776	XLOC_009776	PGSC0003DMG400032278	chr02:17096837-17099380	F118inoc	F97inoc	OK	1.39867	0.0898285	-3.96074	4.27871	1.88e-05	0.00143762	yes
Not found	HAT family dimerization domain-containing protein n=1 Tax=Arabidopsis thaliana RepID=F4KHA1_ARATH	XLOC_043139	XLOC_043139	sci_locus_54762_iso_1_len_476_ver_2	chr13:3022295-3022771	F118inoc	F97inoc	OK	2.26084	0.145505	-3.95772	3.54652	0.000390354	0.0117164	yes
Not found	Gene of unknown function	XLOC_038040	XLOC_038040	PGSC0003DMG402016958	chr12:52920435-52933989	F118inoc	F97inoc	OK	0.472106	0.0304364	-3.95524	3.01531	0.00256716	0.0424687	yes
GO:0008152	Acyl:coa ligase acetate-coa synthetase	XLOC_008906	XLOC_008906	PGSC0003DMG400016723	chr02:35432980-35435143	F118inoc	F97inoc	OK	14.6421	0.943979	-3.95522	5.99208	2.07e-09	8.59e-07	yes
Not found	SAUR family protein	XLOC_007899	XLOC_007899	PGSC0003DMG400001615	chr01:79871495-79872154	F118inoc	F97inoc	OK	0.517577	0.0336361	-3.94369	3.10248	0.00191904	0.0347192	yes
Not found	Esterase/lipase/thioesterase family protein	XLOC_010149	XLOC_010149	PGSC0003DMG400021121	chr02:27667030-27668305	F118inoc	F97inoc	OK	0.343631	0.0224375	-3.93688	3.04965	0.0022911	0.0396703	yes
Not found	Polypepetide with reverse transcriptase and RNaseH domains n=1 Tax=Petunia x hybrida RepID=Q4W6T6_PETHY	XLOC_039857	XLOC_039857	sci_locus_29462_iso_3_len_931_ver_2	chr13:941742-942673	F118inoc	F97inoc	OK	2.02544	0.132541	-3.93373	3.75847	0.000170952	0.00668577	yes
GO:0008152	Acyl:coa ligase acetate-coa synthetase	XLOC_010485	XLOC_010485	PGSC0003DMG400016733	chr02:35412703-35416469	F118inoc	F97inoc	OK	11.005	0.723081	-3.92786	6.02326	1.71e-09	7.41e-07	yes
Not found	Conserved gene of unknown function	XLOC_001335	XLOC_001335	PGSC0003DMG400046747	PGSC0003DMB000000508:260919-265900	F118inoc	F97inoc	OK	1.279	0.0849026	-3.91306	3.37105	0.000748828	0.0182763	yes
Not found	Gene of unknown function	XLOC_036517	XLOC_036517	PGSC0003DMG400004979	chr12:51430179-51432724	F118inoc	F97inoc	OK	0.306826	0.0204685	-3.90594	3.30091	0.000963722	0.0219925	yes
Not found	Uncharacterized protein n=1 Tax=Glycine max RepID=I1LXS3_SOYBN	XLOC_039679	XLOC_039679	sci_locus_91538_iso_4_len_264_ver_2	chr13:834283-834547	F118inoc	F97inoc	OK	5.32536	0.364791	-3.86774	3.61433	0.000301127	0.00987308	yes
GO:0020037	Cytochrome P450	XLOC_029213	XLOC_029213	PGSC0003DMG400016614	chr09:52206333-52207900	F118inoc	F97inoc	OK	1.80857	0.124469	-3.861	3.98083	6.87e-05	0.00357105	yes
Not found	Gene of unknown function	XLOC_009434	XLOC_009434	PGSC0003DMG401000524	chr02:45469061-45469673	F118inoc	F97inoc	OK	0.447882	0.0308591	-3.85935	3.02895	0.00245405	0.0413577	yes
Not found	Gene of unknown function	XLOC_018947	XLOC_018947	PGSC0003DMG400015589	chr05:6555782-6556429	F118inoc	F97inoc	OK	3.76231	0.259913	-3.85552	3.76421	0.000167076	0.00659737	yes
Not found	Gene of unknown function	XLOC_029683	XLOC_029683	PGSC0003DMG400004178	chr09:16375549-16375891	F118inoc	F97inoc	OK	0.878043	0.0607669	-3.85294	3.02573	0.00248031	0.0415756	yes
Not found	Conserved gene of unknown function	XLOC_010128	XLOC_010128	PGSC0003DMG400021140	chr02:27283936-27284581	F118inoc	F97inoc	OK	0.457043	0.0319297	-3.83936	3.01326	0.00258457	0.0426486	yes
Not found	Carotenoid cleavage dioxygenase 4	XLOC_026870	XLOC_026870	PGSC0003DMG400018481	chr08:3607135-3612067	F118inoc	F97inoc	OK	2.68405	0.18833	-3.83308	4.32871	1.5e-05	0.00122145	yes
Not found	SAUR family protein	XLOC_035635	XLOC_035635	PGSC0003DMG400002896	chr12:3099834-3100388	F118inoc	F97inoc	OK	1.35402	0.0954929	-3.82571	3.37255	0.000744759	0.0182418	yes
Not found	Wax synthase	XLOC_000855	XLOC_000855	PGSC0003DMG400018879	PGSC0003DMB000000382:314487-317447	F118inoc	F97inoc	OK	1.53558	0.109038	-3.81588	3.90749	9.33e-05	0.00444817	yes
Not found	Gene of unknown function	XLOC_028129	XLOC_028129	PGSC0003DMG401008965	chr09:7288985-7295904	F118inoc	F97inoc	OK	1.70332	0.122224	-3.80075	3.56792	0.000359822	0.0110957	yes
GO:0006629	Triacylglycerol lipase SDP1	XLOC_031533	XLOC_031533	PGSC0003DMG400008164	chr10:44523513-44526323	F118inoc	F97inoc	OK	0.961412	0.0690849	-3.79871	3.98967	6.62e-05	0.00347405	yes
GO:0005634	AtGRF7	XLOC_011661	XLOC_011661	PGSC0003DMG400003220	chr03:22095843-22098437	F118inoc	F97inoc	OK	0.957034	0.0688244	-3.79758	3.91905	8.89e-05	0.00430731	yes
GO:0005515	Hcr2-0A	XLOC_017834	XLOC_017834	PGSC0003DMG400017969	chr05:10445380-10448684	F118inoc	F97inoc	OK	0.190885	0.0138158	-3.78831	3.24754	0.00116407	0.0249434	yes
Not found	Conserved gene of unknown function	XLOC_034233	XLOC_034233	PGSC0003DMG400038496	chr11:39590805-39592982	F118inoc	F97inoc	OK	0.259156	0.018933	-3.77484	2.9578	0.00309844	0.0485006	yes
Not found	Carotenoid cleavage dioxygenase 4	XLOC_027475	XLOC_027475	PGSC0003DMG400001969	chr08:34593127-34595887	F118inoc	F97inoc	OK	0.348967	0.0255894	-3.76947	3.31582	0.000913761	0.0212232	yes
Not found	Starch synthase VI	XLOC_023646	XLOC_023646	PGSC0003DMG402013540	chr07:38220165-38227412	F118inoc	F97inoc	OK	5.53576	0.410346	-3.75387	4.90927	9.14e-07	0.000134474	yes
Not found	F-box protein	XLOC_035675	XLOC_035675	PGSC0003DMG400037185	chr12:3990715-3991891	F118inoc	F97inoc	OK	0.78042	0.0581328	-3.74683	3.37123	0.000748322	0.0182763	yes
Not found	NAC domain protein n=1 Tax=Solanum lycopersicum RepID=Q56UP7_SOLLC Pfam=No apical meristem (NAM) protein	XLOC_042471	XLOC_042471	sci_locus_2449_iso_2_len_1168_ver_2	chr13:2585089-2586257	F118inoc	F97inoc	OK	0.737617	0.0550075	-3.74517	3.35408	0.000796294	0.0190783	yes
Not found	Expressed gene of unknown function	XLOC_040861	XLOC_040861	sci_locus_6480_iso_1_len_293_ver_2	chr13:1557696-1557989	F118inoc	F97inoc	OK	9.05137	0.687119	-3.7195	3.82494	0.000130804	0.00563529	yes
GO:0044237	Nadhp hc toxin reductase	XLOC_001853	XLOC_001853	PGSC0003DMG400019885	PGSC0003DMB000000653:202978-208350	F118inoc	F97inoc	OK	0.345263	0.0263127	-3.71387	3.02202	0.00251096	0.0417766	yes
Not found	Conserved gene of unknown function	XLOC_002621	XLOC_002621	PGSC0003DMG400009734	PGSC0003DMB000000835:18355-19560	F118inoc	F97inoc	OK	14.4143	1.09979	-3.7122	5.12719	2.94e-07	5.46e-05	yes
Not found	Disease resistance protein R3a	XLOC_034308	XLOC_034308	PGSC0003DMG400027410	chr11:41132071-41133562	F118inoc	F97inoc	OK	11.5358	0.883311	-3.70705	5.1785	2.24e-07	4.27e-05	yes
GO:0020037	Cytochrome P450	XLOC_000850	XLOC_000850	PGSC0003DMG400005526	PGSC0003DMB000000382:125328-127505	F118inoc	F97inoc	OK	3.10352	0.241285	-3.6851	4.06911	4.72e-05	0.00272773	yes
Not found	Putative uncharacterized protein n=1 Tax=Solanum lycopersicum RepID=Q9ARC8_SOLLC	XLOC_046797	XLOC_046797	sci_locus_46085_iso_1_len_333_ver_2	chr13:5377566-5377899	F118inoc	F97inoc	OK	1.56982	0.122166	-3.68369	2.98531	0.00283295	0.0455503	yes
GO:0008152	Glucosyltransferase	XLOC_029216	XLOC_029216	PGSC0003DMG400016611	chr09:52249912-52251952	F118inoc	F97inoc	OK	1.26505	0.0987327	-3.67953	3.57132	0.00035519	0.0110159	yes
Not found	Gene of unknown function	XLOC_002058	XLOC_002058	PGSC0003DMG400025452	PGSC0003DMB000000690:187661-188204	F118inoc	F97inoc	OK	2.53811	0.199499	-3.6693	3.4718	0.000516982	0.0142797	yes
GO:0006468	S-locus-specific glycoprotein S6	XLOC_011209	XLOC_011209	PGSC0003DMG400005045	chr03:4798256-4799193	F118inoc	F97inoc	OK	0.777201	0.06192	-3.64981	3.19609	0.00139303	0.0282201	yes
GO:0006355	Homeobox-leucine zipper protein ATHB-52	XLOC_008739	XLOC_008739	PGSC0003DMG400031777	chr02:31816023-31816788	F118inoc	F97inoc	OK	6.17701	0.494983	-3.64146	4.27594	1.9e-05	0.00144886	yes
GO:0005975	Fructose-1,6-bisphosphatase	XLOC_033129	XLOC_033129	PGSC0003DMG400019189	chr10:50740228-50743469	F118inoc	F97inoc	OK	0.395959	0.0318986	-3.63379	3.1819	0.00146312	0.0291226	yes
Not found	Carotenoid cleavage dioxygenase 4	XLOC_026869	XLOC_026869	PGSC0003DMG400018480	chr08:3596146-3598639	F118inoc	F97inoc	OK	1.67657	0.135488	-3.62927	3.68763	0.000226353	0.0081587	yes
GO:0005840	60S ribosomal protein L23	XLOC_021751	XLOC_021751	PGSC0003DMG400015736	chr06:14565266-14566974	F118inoc	F97inoc	OK	3.79568	0.309194	-3.61777	3.94467	7.99e-05	0.00397802	yes
Not found	Conserved gene of unknown function	XLOC_013154	XLOC_013154	PGSC0003DMG400014284	chr03:18990839-18992921	F118inoc	F97inoc	OK	16.889	1.37858	-3.61483	4.83169	1.35e-06	0.000188129	yes
Not found	Putative reverse transcriptase, identical n=1 Tax=Solanum demissum RepID=Q6L4A6_SOLDE	XLOC_040471	XLOC_040471	sci_locus_22638_iso_1_len_697_ver_2	chr13:1320529-1321226	F118inoc	F97inoc	OK	1.59193	0.130109	-3.61298	3.40917	0.000651601	0.0167154	yes
GO:0005634	YA1	XLOC_033051	XLOC_033051	PGSC0003DMG400028144	chr10:48982736-48985077	F118inoc	F97inoc	OK	1.85378	0.152091	-3.60746	3.69583	0.000219173	0.00797027	yes
GO:0016491	Oxidoreductase	XLOC_004814	XLOC_004814	PGSC0003DMG402026034	chr01:62821413-62822715	F118inoc	F97inoc	OK	3.69736	0.305946	-3.59515	4.15437	3.26e-05	0.00211343	yes
Not found	Conserved gene of unknown function	XLOC_015974	XLOC_015974	PGSC0003DMG400011503	chr04:4815412-4816528	F118inoc	F97inoc	OK	1.5761	0.130913	-3.58968	3.67283	0.000239878	0.00847775	yes
Not found	CLE7	XLOC_023905	XLOC_023905	PGSC0003DMG400019979	chr07:46658817-46659170	F118inoc	F97inoc	OK	24.8458	2.06991	-3.58536	4.40797	1.04e-05	0.000945535	yes
Not found	Gene of unknown function	XLOC_010720	XLOC_010720	PGSC0003DMG400030673	chr02:40352846-40354395	F118inoc	F97inoc	OK	0.354486	0.0295514	-3.58443	3.01108	0.00260322	0.0428754	yes
Not found	Proteinase inhibitor type-2 CEVI57 n=1 Tax=Solanum lycopersicum RepID=IP23_SOLLC	XLOC_044151	XLOC_044151	sci_locus_79144_iso_1_len_515_ver_2	chr13:3664532-3665047	F118inoc	F97inoc	OK	18.4624	1.55275	-3.57169	4.55552	5.23e-06	0.000565053	yes
GO:0006915	Leucine-rich repeat-containing protein	XLOC_008071	XLOC_008071	PGSC0003DMG400013094	chr02:6678638-6682241	F118inoc	F97inoc	OK	0.652015	0.0550425	-3.56629	3.58381	0.000338625	0.0106636	yes
Not found	Conserved gene of unknown function	XLOC_012414	XLOC_012414	PGSC0003DMG400014176	chr03:43484677-43486023	F118inoc	F97inoc	OK	1.13854	0.0965135	-3.56031	3.60862	0.000307828	0.0100324	yes
Not found	Gene of unknown function	XLOC_010868	XLOC_010868	PGSC0003DMG400001390	chr02:43567382-43570065	F118inoc	F97inoc	OK	3.81742	0.324287	-3.55725	4.4081	1.04e-05	0.000945535	yes
GO:0048046	Xyloglucan endo-transglycosylase	XLOC_038264	XLOC_038264	PGSC0003DMG400004670	chr12:57328621-57330783	F118inoc	F97inoc	OK	0.754538	0.0644347	-3.54968	3.23785	0.00120434	0.0254585	yes
GO:0030173	Gene of unknown function	XLOC_012478	XLOC_012478	PGSC0003DMG401005711,PGSC0003DMG402005711	chr03:44734838-44739772	F118inoc	F97inoc	OK	1.64501	0.141177	-3.54252	3.65887	0.000253327	0.00877267	yes
Not found	Putative uncharacterized protein n=1 Tax=Solanum lycopersicum RepID=Q949J5_SOLLC	XLOC_039798	XLOC_039798	sci_locus_49076_iso_1_len_561_ver_2	chr13:903298-903859	F118inoc	F97inoc	OK	0.906893	0.0779735	-3.53988	2.96978	0.00298008	0.0472416	yes
GO:0005515	Serine-threonine protein kinase, plant-type	XLOC_005983	XLOC_005983	PGSC0003DMG400014736	chr01:5946554-5948018	F118inoc	F97inoc	OK	4.87736	0.419691	-3.5387	4.29504	1.75e-05	0.00136183	yes
Not found	Tapetum-specific zinc finger protein 1	XLOC_024155	XLOC_024155	PGSC0003DMG400022147	chr07:52087867-52089578	F118inoc	F97inoc	OK	0.777339	0.0672547	-3.53084	3.46286	0.000534457	0.014601	yes
Not found	Conserved gene of unknown function	XLOC_026655	XLOC_026655	PGSC0003DMG400012145	chr08:42172263-42172963	F118inoc	F97inoc	OK	11.6967	1.01248	-3.53014	4.46502	8.01e-06	0.000766727	yes
GO:0045449	Transcription factor bHLH63	XLOC_012898	XLOC_012898	PGSC0003DMG400022578	chr03:6729818-6733141	F118inoc	F97inoc	OK	17.4616	1.53924	-3.5039	5.25026	1.52e-07	3.08e-05	yes
Not found	DNA damage-binding protein 1 n=1 Tax=Solanum cheesmaniae RepID=DDB1_SOLCE Pfam=CPSF A subunit region	XLOC_044977	XLOC_044977	sci_locus_10_iso_9_len_2377_ver_2	chr13:4178942-4181319	F118inoc	F97inoc	OK	30.0165	2.64706	-3.5033	6.02189	1.72e-09	7.41e-07	yes
GO:0020037	Cytochrome P450 77A1	XLOC_034594	XLOC_034594	PGSC0003DMG400027340	chr11:5095503-5097401	F118inoc	F97inoc	OK	0.765107	0.0675426	-3.50179	3.43242	0.000598213	0.0157593	yes
GO:0006468	Protein kinase APK1B, chloroplast	XLOC_005347	XLOC_005347	PGSC0003DMG400024900	chr01:73393231-73394837	F118inoc	F97inoc	OK	1.14992	0.101554	-3.50121	3.57096	0.000355673	0.0110198	yes
Not found	Conserved gene of unknown function	XLOC_034361	XLOC_034361	PGSC0003DMG400001001	chr11:221830-222565	F118inoc	F97inoc	OK	4.73006	0.418852	-3.49735	3.75945	0.000170284	0.00667255	yes
GO:0006468	Serine-threonine protein kinase, plant-type	XLOC_003114	XLOC_003114	PGSC0003DMG400018024	PGSC0003DMB000001070:5673-7642	F118inoc	F97inoc	OK	1.31608	0.116789	-3.49428	3.68536	0.000228377	0.00819519	yes
Not found	Chloroplast malate dehydrogenase n=1 Tax=Solanum lycopersicum RepID=Q645M8_SOLLC	XLOC_047649	XLOC_047649	sci_locus_18633_iso_1_len_2140_ver_2	chr13:5903755-5905895	F118inoc	F97inoc	OK	0.608855	0.05406	-3.49347	3.42015	0.000625874	0.0162468	yes
Not found	Methylketone synthase Ib	XLOC_007797	XLOC_007797	PGSC0003DMG401025906	chr01:77974991-77976399	F118inoc	F97inoc	OK	3.84832	0.344159	-3.48308	4.08303	4.45e-05	0.00264414	yes
Not found	Gene of unknown function	XLOC_002471	XLOC_002471	PGSC0003DMG400002346	PGSC0003DMB000000797:8973-10909	F118inoc	F97inoc	OK	1.58115	0.141431	-3.4828	3.68552	0.000228238	0.00819519	yes
Not found	Gene of unknown function	XLOC_024066	XLOC_024066	PGSC0003DMG400001049	chr07:50273847-50276132	F118inoc	F97inoc	OK	2.69278	0.240964	-3.48221	4.28537	1.82e-05	0.00140178	yes
Not found	Conserved gene of unknown function	XLOC_034740	XLOC_034740	PGSC0003DMG400009223	chr11:8312574-8313182	F118inoc	F97inoc	OK	5.13567	0.460517	-3.47923	3.83874	0.000123669	0.00542196	yes
Not found	Cys2-His2 type zinc finger protein	XLOC_012580	XLOC_012580	PGSC0003DMG400035900	chr03:46837112-46837925	F118inoc	F97inoc	OK	1.77145	0.160158	-3.46736	3.36432	0.000767321	0.0186164	yes
Not found	Gene of unknown function	XLOC_000552	XLOC_000552	PGSC0003DMG400038673	PGSC0003DMB000000264:34495-34900	F118inoc	F97inoc	OK	2.9195	0.264726	-3.46315	3.26299	0.00110244	0.0241389	yes
GO:0008152	Corticosteroid 11-beta-dehydrogenase	XLOC_025070	XLOC_025070	PGSC0003DMG400028960	chr07:43962995-43965512	F118inoc	F97inoc	OK	0.417544	0.0379492	-3.45979	3.01166	0.00259826	0.042853	yes
Not found	Putative uncharacterized protein n=1 Tax=Medicago truncatula RepID=G8A1T1_MEDTR	XLOC_042476	XLOC_042476	sci_locus_70642_iso_1_len_878_ver_2	chr13:2587722-2588600	F118inoc	F97inoc	OK	0.982702	0.0922138	-3.4137	3.14386	0.00166738	0.0318048	yes
GO:0005618	Pectinesterase	XLOC_004514	XLOC_004514	PGSC0003DMG400005206	chr01:55351106-55354383	F118inoc	F97inoc	OK	0.494237	0.0466278	-3.40594	3.05288	0.00226656	0.0393802	yes
Not found	Gene of unknown function	XLOC_034497	XLOC_034497	PGSC0003DMG405015682	chr11:3198099-3201105	F118inoc	F97inoc	OK	23.4676	2.21885	-3.40279	5.31509	1.07e-07	2.28e-05	yes
Not found	Putative uncharacterized protein n=1 Tax=Vitis vinifera RepID=A5AXG1_VITVI	XLOC_046675	XLOC_046675	sci_locus_56697_iso_2_len_733_ver_2	chr13:5303107-5303840	F118inoc	F97inoc	OK	0.74282	0.0702361	-3.40273	2.95366	0.00314032	0.0488335	yes
GO:0009231	GTP cyclohydrolase II	XLOC_034348	XLOC_034348	PGSC0003DMG400015538	chr11:42096873-42101307	F118inoc	F97inoc	OK	0.938223	0.0887198	-3.4026	3.73498	0.00018773	0.00714222	yes
Not found	Conserved gene of unknown function	XLOC_027965	XLOC_027965	PGSC0003DMG402001731	chr09:3232399-3235026	F118inoc	F97inoc	OK	3.83694	0.363223	-3.40103	4.09217	4.27e-05	0.00256071	yes
Not found	GNAT acetyltransferase 2	XLOC_046108	XLOC_046108	sci_locus_5301_iso_4_len_1346_ver_2	chr13:4912979-4914325	F118inoc	F97inoc	OK	8.04795	0.763178	-3.39853	4.48917	7.15e-06	0.000701192	yes
Not found	CRT binding factor 2 n=1 Tax=Solanum commersonii RepID=B3TPQ1_SOLCO	XLOC_046913	XLOC_046913	sci_locus_3131_iso_1_len_627_ver_2	chr13:5450457-5451084	F118inoc	F97inoc	OK	84.5412	8.11947	-3.3802	5.53188	3.17e-08	8.11e-06	yes
GO:0006355	Ethylene-responsive transcription factor 1B	XLOC_033203	XLOC_033203	PGSC0003DMG400045092	chr11:416196-416793	F118inoc	F97inoc	OK	4.3084	0.414661	-3.37715	3.66198	0.000250273	0.00872242	yes
Not found	Conserved gene of unknown function	XLOC_004912	XLOC_004912	PGSC0003DMG400000030	chr01:64970124-64970694	F118inoc	F97inoc	OK	1.12741	0.10905	-3.36995	2.97537	0.00292636	0.0466617	yes
GO:0006468	Serine-threonine protein kinase, plant-type	XLOC_027282	XLOC_027282	PGSC0003DMG400030118	chr08:26550530-26553425	F118inoc	F97inoc	OK	1.83138	0.177585	-3.36635	3.15186	0.00162236	0.0311462	yes
Not found	Hypothetical cytoskeletal protein	XLOC_020184	XLOC_020184	PGSC0003DMG400030032	chr06:11640873-11642761	F118inoc	F97inoc	OK	1.55775	0.1517	-3.36017	3.63973	0.000272919	0.00916918	yes
GO:0006281	Cryptochrome 1b	XLOC_036587	XLOC_036587	PGSC0003DMG400008545	chr12:53244685-53248650	F118inoc	F97inoc	OK	7.60459	0.741769	-3.35783	4.92641	8.38e-07	0.000124324	yes
Not found	Conserved gene of unknown function	XLOC_022256	XLOC_022256	PGSC0003DMG400026591	chr06:40613354-40614148	F118inoc	F97inoc	OK	6.06649	0.59328	-3.35408	3.61001	0.000306187	0.00998885	yes
GO:0006355	CRT binding factor 2	XLOC_011568	XLOC_011568	PGSC0003DMG400014309	chr03:19458616-19460340	F118inoc	F97inoc	OK	162.996	15.9447	-3.35369	6.34938	2.16e-10	1.33e-07	yes
Not found	Conserved gene of unknown function	XLOC_012855	XLOC_012855	PGSC0003DMG400018683	chr03:5602788-5607533	F118inoc	F97inoc	OK	0.249733	0.0244703	-3.35129	3.03557	0.00240081	0.0408126	yes
GO:0008146	Flavonol 4'-sulfotransferase, putative n=1 Tax=Ricinus communis RepID=B9RZH0_RICCO Pfam=Sulfotransferase domain	XLOC_042938	XLOC_042938	sci_locus_42234_iso_1_len_1380_ver_2	chr13:2901370-2902750	F118inoc	F97inoc	OK	0.876895	0.0862418	-3.34594	3.20896	0.00133216	0.0272712	yes
Not found	ABC transporter family protein	XLOC_012942	XLOC_012942	PGSC0003DMG400014880	chr03:8929708-8930301	F118inoc	F97inoc	OK	1.79084	0.176231	-3.34509	3.12676	0.00176744	0.0329063	yes
GO:0005515	Hcr9-OR2A	XLOC_002699	XLOC_002699	PGSC0003DMG402021049	PGSC0003DMB000000860:72451-74863	F118inoc	F97inoc	OK	1.62544	0.160414	-3.34096	3.79752	0.00014615	0.0060337	yes
GO:0005515	Leucine Rich Repeat family protein	XLOC_003079	XLOC_003079	PGSC0003DMG400031478	PGSC0003DMB000001042:27797-29684	F118inoc	F97inoc	OK	5.86584	0.581597	-3.33425	4.4834	7.35e-06	0.00071398	yes
Not found	Putative uncharacterized protein n=1 Tax=Vitis vinifera RepID=D7T1V4_VITVI	XLOC_043577	XLOC_043577	sci_locus_21675_iso_2_len_480_ver_2	chr13:3294876-3295356	F118inoc	F97inoc	OK	3.78448	0.378472	-3.32184	3.36266	0.000771953	0.018701	yes
Not found	Gene of unknown function	XLOC_004631	XLOC_004631	PGSC0003DMG400006889	chr01:58775760-58782788	F118inoc	F97inoc	OK	3.43911	0.345927	-3.31349	3.13148	0.00173928	0.0326321	yes
GO:0008152	Short chain alcohol dehydrogenase	XLOC_005802	XLOC_005802	PGSC0003DMG400032162	chr01:555104-556553	F118inoc	F97inoc	OK	1.8385	0.18505	-3.31254	3.46272	0.000534749	0.014601	yes
GO:0044237	2'-hydroxy isoflavone/dihydroflavonol reductase homolog	XLOC_001293	XLOC_001293	PGSC0003DMG400037401	PGSC0003DMB000000486:110300-111432	F118inoc	F97inoc	OK	8.41761	0.848539	-3.31036	3.87701	0.000105748	0.00489138	yes
Not found	Gene of unknown function	XLOC_001794	XLOC_001794	PGSC0003DMG400008730	PGSC0003DMB000000641:135247-141603	F118inoc	F97inoc	OK	1.68107	0.170509	-3.30147	3.24585	0.001171	0.0250344	yes
GO:0009416	BZIP domain class transcription factor	XLOC_023638	XLOC_023638	PGSC0003DMG400011974	chr07:37944084-37946392	F118inoc	F97inoc	OK	27.8934	2.83394	-3.29905	5.60429	2.09e-08	5.84e-06	yes
Not found	Galactose-binding like	XLOC_010097	XLOC_010097	PGSC0003DMG400010372	chr02:26677964-26679581	F118inoc	F97inoc	OK	0.763916	0.0785515	-3.2817	3.18843	0.0014305	0.0288004	yes
GO:0006355	Homeobox-leucine zipper protein ATHB-40	XLOC_011146	XLOC_011146	PGSC0003DMG400017775	chr03:1388222-1397114	F118inoc	F97inoc	OK	0.820566	0.0848191	-3.27416	2.9583	0.00309343	0.0484736	yes
Not found	Conserved gene of unknown function	XLOC_034747	XLOC_034747	PGSC0003DMG400009217	chr11:8576244-8582462	F118inoc	F97inoc	OK	2.45209	0.256122	-3.25911	3.75686	0.000172055	0.00670228	yes
Not found	Gene of unknown function	XLOC_015711	XLOC_015711	PGSC0003DMG400009874	chr04:63078424-63080429	F118inoc	F97inoc	OK	0.457794	0.0481664	-3.2486	3.02593	0.0024787	0.0415756	yes
GO:0006355	Ethylene response factor 5	XLOC_036252	XLOC_036252	PGSC0003DMG400040046	chr12:35991188-35991926	F118inoc	F97inoc	OK	48.6369	5.12281	-3.24705	5.32671	1e-07	2.16e-05	yes
GO:0005515	Bacterial spot disease resistance protein 4	XLOC_034498	XLOC_034498	PGSC0003DMG403015682	chr11:3201217-3206668	F118inoc	F97inoc	OK	16.5569	1.76267	-3.2316	5.62173	1.89e-08	5.32e-06	yes
Not found	Conserved gene of unknown function	XLOC_011189	XLOC_011189	PGSC0003DMG400012824	chr03:4390452-4393040	F118inoc	F97inoc	OK	4.87578	0.519853	-3.22946	3.97788	6.95e-05	0.00358707	yes
GO:0005515	Serine/threonine-protein kinase bri1	XLOC_005988	XLOC_005988	PGSC0003DMG400014740	chr01:6030999-6033572	F118inoc	F97inoc	OK	11.4072	1.22596	-3.21796	4.98607	6.16e-07	0.000102144	yes
GO:0016765	Neryl diphosphate synthase 1	XLOC_002982	XLOC_002982	PGSC0003DMG400006712	PGSC0003DMB000000982:45749-47034	F118inoc	F97inoc	OK	5.77297	0.622033	-3.21425	4.02427	5.72e-05	0.0031262	yes
GO:0006355	Ethylene response factor 5	XLOC_036251	XLOC_036251	PGSC0003DMG400036566	chr12:35985871-35986609	F118inoc	F97inoc	OK	17.8105	1.91911	-3.21422	4.57659	4.73e-06	0.00052318	yes
Not found	Desacetoxyvindoline 4-hydroxylase	XLOC_002031	XLOC_002031	PGSC0003DMG401025438	PGSC0003DMB000000690:108048-116630	F118inoc	F97inoc	OK	3.94037	0.42541	-3.2114	3.23759	0.00120545	0.0254626	yes
Not found	ATP binding protein	XLOC_016127	XLOC_016127	PGSC0003DMG400019746	chr04:8931261-8938662	F118inoc	F97inoc	OK	2.21701	0.240704	-3.20328	3.26503	0.00109454	0.0240534	yes
GO:0016020	Autoinhibited calcium ATPase	XLOC_028931	XLOC_028931	PGSC0003DMG400047273	chr09:46247991-46249065	F118inoc	F97inoc	OK	7.44002	0.811433	-3.19676	4.18406	2.86e-05	0.00192407	yes
GO:0016491	Flavonol synthase/flavanone 3-hydroxylase	XLOC_005436	XLOC_005436	PGSC0003DMG400033566	chr01:75210924-75212932	F118inoc	F97inoc	OK	1.94183	0.212162	-3.19418	3.56542	0.000363267	0.0111611	yes
GO:0020037	Cytochrome P450	XLOC_022326	XLOC_022326	PGSC0003DMG400016778	chr06:42316661-42318878	F118inoc	F97inoc	OK	2.08604	0.228216	-3.19229	3.69726	0.000217937	0.00793416	yes
GO:0008152	Sesquiterpene synthase	XLOC_001217	XLOC_001217	PGSC0003DMG400010592	PGSC0003DMB000000458:133209-137269	F118inoc	F97inoc	OK	2.0443	0.223776	-3.19148	3.60201	0.000315762	0.0101591	yes
Not found	Gene of unknown function	XLOC_033231	XLOC_033231	PGSC0003DMG401003983	chr11:1046397-1046852	F118inoc	F97inoc	OK	2.84119	0.31289	-3.18277	3.1219	0.00179687	0.0332708	yes
Not found	Conserved gene of unknown function	XLOC_021024	XLOC_021024	PGSC0003DMG400033096	chr06:47037646-47038342	F118inoc	F97inoc	OK	5.72164	0.631026	-3.18066	3.70638	0.000210247	0.00776677	yes
Not found	AT5G10190-like protein n=1 Tax=Arabidopsis arenosa RepID=B7U9S3_CARAS	XLOC_043858	XLOC_043858	sci_locus_7835_iso_1_len_641_ver_2	chr13:3482630-3483271	F118inoc	F97inoc	OK	2.92176	0.322949	-3.17746	3.22923	0.00124123	0.0259071	yes
GO:0015976	Carbonic anhydrase	XLOC_010024	XLOC_010024	PGSC0003DMG400006956	chr02:25167957-25169580	F118inoc	F97inoc	OK	4.01493	0.445606	-3.17153	3.81404	0.000136712	0.00579803	yes
Not found	Zinc finger DNA-binding protein	XLOC_036630	XLOC_036630	PGSC0003DMG400011548	chr12:54196726-54197570	F118inoc	F97inoc	OK	90.1274	10.0487	-3.16496	5.57933	2.41e-08	6.63e-06	yes
Not found	Gene of unknown function	XLOC_012201	XLOC_012201	PGSC0003DMG402024480	chr03:39648407-39652866	F118inoc	F97inoc	OK	21.7465	2.43291	-3.16003	5.39375	6.9e-08	1.55e-05	yes
GO:0020037	Cytochrome P450 hydroxylase	XLOC_011215	XLOC_011215	PGSC0003DMG400005050	chr03:4936599-4938290	F118inoc	F97inoc	OK	10.8753	1.22217	-3.15354	4.13949	3.48e-05	0.00221578	yes
GO:0045449	Transcription factor bHLH96	XLOC_033376	XLOC_033376	PGSC0003DMG400016145	chr11:4058617-4060951	F118inoc	F97inoc	OK	3.38575	0.380909	-3.15196	3.38611	0.000708897	0.0176044	yes
GO:0006508	Cysteine protease	XLOC_038010	XLOC_038010	PGSC0003DMG400005015	chr12:51710098-51711734	F118inoc	F97inoc	OK	1.88664	0.212382	-3.15109	3.49901	0.000466997	0.0132266	yes
GO:0055114	Chlorophyll synthase	XLOC_033617	XLOC_033617	PGSC0003DMG402000895	chr11:10460570-10465522	F118inoc	F97inoc	OK	1.9472	0.220469	-3.14275	3.83338	0.000126393	0.00548138	yes
GO:0006278	RNA-directed DNA polymerase (Reverse transcriptase)	XLOC_003068	XLOC_003068	PGSC0003DMG400023294	PGSC0003DMB000001033:4728-12524	F118inoc	F97inoc	OK	1.19699	0.135989	-3.13785	3.99216	6.55e-05	0.00347319	yes
Not found	Transcription factor	XLOC_012323	XLOC_012323	PGSC0003DMG400000597	chr03:41950262-41952124	F118inoc	F97inoc	OK	11.043	1.26547	-3.12539	4.68017	2.87e-06	0.000344126	yes
Not found	Progesterone 5-beta-reductase	XLOC_001655	XLOC_001655	PGSC0003DMG400009850	PGSC0003DMB000000601:38948-47588	F118inoc	F97inoc	OK	5.65034	0.649008	-3.12203	4.07818	4.54e-05	0.00268528	yes
Not found	Expressed gene of unknown function	XLOC_047523	XLOC_047523	sci_locus_15020_iso_1_len_429_ver_2	chr13:5830055-5830484	F118inoc	F97inoc	OK	5.73237	0.660452	-3.11761	3.32091	0.000897255	0.0209741	yes
GO:0006915	Disease resistance protein BS2	XLOC_002926	XLOC_002926	PGSC0003DMG400024430	PGSC0003DMB000000956:13623-15240	F118inoc	F97inoc	OK	0.902391	0.104026	-3.11681	3.15892	0.00158354	0.0306259	yes
Not found	Gene of unknown function	XLOC_018362	XLOC_018362	PGSC0003DMG400021837	chr05:42200804-42201151	F118inoc	F97inoc	OK	30.4893	3.53789	-3.10734	4.12026	3.78e-05	0.00236302	yes
Not found	Putative uncharacterized protein n=1 Tax=Picea sitchensis RepID=D5A7X4_PICSI	XLOC_039045	XLOC_039045	sci_locus_11538_iso_1_len_702_ver_2	chr13:417483-418185	F118inoc	F97inoc	OK	1.49965	0.174053	-3.10702	2.95267	0.00315039	0.048897	yes
GO:0008152	Gibberellin receptor GID1	XLOC_015590	XLOC_015590	PGSC0003DMG400007987	chr04:60617356-60618987	F118inoc	F97inoc	OK	4.62431	0.538713	-3.10165	3.81157	0.000138084	0.00582594	yes
Not found	C2H2L domain class transcription factor	XLOC_012191	XLOC_012191	PGSC0003DMG402024472	chr03:39519621-39520522	F118inoc	F97inoc	OK	3.39223	0.395903	-3.09901	3.48994	0.000483129	0.0135542	yes
Not found	Conserved gene of unknown function	XLOC_017732	XLOC_017732	PGSC0003DMG400004129	chr05:7237279-7239645	F118inoc	F97inoc	OK	3.12394	0.365745	-3.09446	3.68837	0.000225694	0.00814539	yes
Not found	Gene of unknown function	XLOC_005095	XLOC_005095	PGSC0003DMG400022520	chr01:68578444-68578853	F118inoc	F97inoc	OK	3.70891	0.434328	-3.09414	3.0731	0.00211851	0.0375285	yes
Not found	Pentatricopeptide repeat-containing protein, mitochondrial	XLOC_004983	XLOC_004983	PGSC0003DMG400000099	chr01:66247380-66250609	F118inoc	F97inoc	OK	1.21538	0.142972	-3.08761	3.60685	0.000309936	0.0100509	yes
Not found	Conserved gene of unknown function	XLOC_022366	XLOC_022366	PGSC0003DMG400028514	chr06:43223851-43228038	F118inoc	F97inoc	OK	6.09279	0.717629	-3.08579	4.22544	2.38e-05	0.00169298	yes
Not found	Conserved gene of unknown function	XLOC_005959	XLOC_005959	PGSC0003DMG400013134	chr01:5446504-5448170	F118inoc	F97inoc	OK	7.26805	0.860497	-3.07833	4.28371	1.84e-05	0.00140899	yes
Not found	R2r3-myb transcription factor	XLOC_032119	XLOC_032119	PGSC0003DMG400026628	chr10:4566889-4568983	F118inoc	F97inoc	OK	2.05865	0.245382	-3.0686	3.35681	0.000788475	0.018938	yes
Not found	Conserved gene of unknown function	XLOC_018664	XLOC_018664	PGSC0003DMG400028307	chr05:735637-737166	F118inoc	F97inoc	OK	2.02076	0.241318	-3.06589	3.43359	0.000595653	0.015737	yes
GO:0004867	Trypsin proteinase inhibitor	XLOC_012839	XLOC_012839	PGSC0003DMG400024075	chr03:5264851-5266220	F118inoc	F97inoc	OK	9.02893	1.07878	-3.06515	3.65271	0.000259487	0.00890107	yes
GO:0015995	S-adenosyl-L-methionine Mg-protoporphyrin IX methyltranserase	XLOC_013942	XLOC_013942	PGSC0003DMG400014243	chr03:43486544-43488620	F118inoc	F97inoc	OK	6.38195	0.762714	-3.06478	4.10405	4.06e-05	0.00247343	yes
GO:0020037	Elicitor-inducible cytochrome P450	XLOC_000504	XLOC_000504	PGSC0003DMG400013709	PGSC0003DMB000000254:599481-600904	F118inoc	F97inoc	OK	4.26468	0.511746	-3.05894	3.6021	0.000315654	0.0101591	yes
Not found	Blind	XLOC_034156	XLOC_034156	PGSC0003DMG400008123	chr11:38127395-38128942	F118inoc	F97inoc	OK	12.7796	1.54056	-3.05232	3.87934	0.000104738	0.00485153	yes
Not found	Conserved gene of unknown function	XLOC_010403	XLOC_010403	PGSC0003DMG402022401	chr02:33428949-33430241	F118inoc	F97inoc	OK	1.66475	0.200702	-3.05218	3.15385	0.00161132	0.0309708	yes
Not found	Nucleic acid binding protein	XLOC_034168	XLOC_034168	PGSC0003DMG400008110	chr11:38354655-38358011	F118inoc	F97inoc	OK	14.2228	1.71726	-3.05003	4.8066	1.54e-06	0.000209758	yes
Not found	Transposon MuDR mudrA-like protein, putative n=1 Tax=Solanum demissum RepID=Q6L3K3_SOLDE	XLOC_045592	XLOC_045592	sci_locus_19579_iso_1_len_327_ver_2	chr13:4590971-4591298	F118inoc	F97inoc	OK	12.4573	1.5054	-3.04877	3.46995	0.000520561	0.0143455	yes
Not found	Gene of unknown function	XLOC_035047	XLOC_035047	PGSC0003DMG400018732	chr11:26635867-26638192	F118inoc	F97inoc	OK	1.66715	0.202872	-3.03874	3.45233	0.000555772	0.0150367	yes
Not found	CRT binding factor 5	XLOC_011569	XLOC_011569	PGSC0003DMG400014308	chr03:19476798-19477423	F118inoc	F97inoc	OK	45.4563	5.5827	-3.02544	4.86922	1.12e-06	0.000161176	yes
Not found	Predicted protein (Fragment) n=1 Tax=Populus trichocarpa RepID=B9IEM4_POPTR	XLOC_040169	XLOC_040169	sci_locus_3001_iso_4_len_1935_ver_2	chr13:1131755-1133690	F118inoc	F97inoc	OK	12.0216	1.47885	-3.02309	4.68499	2.8e-06	0.000339887	yes
Not found	Major facilitator protein n=1 Tax=Arabidopsis thaliana RepID=Q9C5L6_ARATH	XLOC_044313	XLOC_044313	sci_locus_18710_iso_2_len_737_ver_2	chr13:3763135-3763872	F118inoc	F97inoc	OK	1.64167	0.202557	-3.01876	2.96547	0.00302219	0.0477468	yes
Not found	Zinc finger, CCHC-type	XLOC_000113	XLOC_000113	PGSC0003DMG400020793	PGSC0003DMB000000064:1273776-1276501	F118inoc	F97inoc	OK	1.11385	0.137664	-3.01634	3.45091	0.000558694	0.015075	yes
Not found	Drm3	XLOC_005201	XLOC_005201	PGSC0003DMG400024720	chr01:70491950-70494078	F118inoc	F97inoc	OK	187.001	23.1623	-3.0132	5.6309	1.79e-08	5.14e-06	yes
Not found	Chlorophyll a-b binding protein 3C	XLOC_011128	XLOC_011128	PGSC0003DMG400013412	chr03:967147-968064	F118inoc	F97inoc	OK	1.17322	0.145456	-3.01182	2.95644	0.00311214	0.04855	yes
GO:0045449	Isoform 2 of Transcription factor PIF5	XLOC_023682	XLOC_023682	PGSC0003DMG401015926	chr07:39848195-39851745	F118inoc	F97inoc	OK	1.28146	0.158965	-3.01101	3.39397	0.000688866	0.0173278	yes
GO:0007165	CBL-interacting protein kinase 07	XLOC_024876	XLOC_024876	PGSC0003DMG400013989	chr07:36636290-36638208	F118inoc	F97inoc	OK	18.0094	2.23734	-3.00889	4.98802	6.1e-07	0.000101637	yes
Not found	Gene of unknown function	XLOC_023850	XLOC_023850	PGSC0003DMG400026162	chr07:45567097-45567830	F118inoc	F97inoc	OK	9.19274	1.1529	-2.99523	3.81447	0.000136473	0.00579541	yes
Not found	Nodulin	XLOC_005401	XLOC_005401	PGSC0003DMG400029769	chr01:74498166-74498732	F118inoc	F97inoc	OK	2.43488	0.305955	-2.99246	3.02718	0.00246846	0.041466	yes
GO:0045449	DNA-binding protein 4	XLOC_032901	XLOC_032901	PGSC0003DMG400008391	chr10:45985852-45990497	F118inoc	F97inoc	OK	2.89508	0.364589	-2.98926	3.3291	0.00087128	0.0204989	yes
Not found	Conserved gene of unknown function	XLOC_027679	XLOC_027679	PGSC0003DMG400003954	chr08:40122021-40123132	F118inoc	F97inoc	OK	7.41342	0.934228	-2.98829	3.63282	0.000280338	0.00934154	yes
GO:0006468	Serine-threonine protein kinase, plant-type	XLOC_027283	XLOC_027283	PGSC0003DMG400030119	chr08:26556765-26559451	F118inoc	F97inoc	OK	4.70711	0.595675	-2.98225	4.19248	2.76e-05	0.00188377	yes
Not found	Conserved gene of unknown function	XLOC_011627	XLOC_011627	PGSC0003DMG400010154	chr03:20986400-20987874	F118inoc	F97inoc	OK	17.0963	2.16582	-2.9807	4.6259	3.73e-06	0.000431903	yes
Not found	Conserved gene of unknown function	XLOC_038105	XLOC_038105	PGSC0003DMG400015442	chr12:54600515-54601695	F118inoc	F97inoc	OK	1.51091	0.191959	-2.97655	3.02219	0.00250956	0.0417766	yes
Not found	Putative uncharacterized protein n=1 Tax=Solanum demissum RepID=Q6L3H4_SOLDE	XLOC_044205	XLOC_044205	sci_locus_1274_iso_3_len_1257_ver_2	chr13:3691770-3693027	F118inoc	F97inoc	OK	3.82945	0.487794	-2.97279	3.65637	0.000255815	0.00882143	yes
Not found	MYB transcription factor	XLOC_002563	XLOC_002563	PGSC0003DMG400004389	PGSC0003DMB000000815:75714-78062	F118inoc	F97inoc	OK	9.67883	1.23349	-2.97208	3.80524	0.000141667	0.00592712	yes
GO:0004867	Trypsin proteinase inhibitor	XLOC_011229	XLOC_011229	PGSC0003DMG400024067	chr03:5339293-5340739	F118inoc	F97inoc	OK	41.0073	5.24106	-2.96795	4.2453	2.18e-05	0.0015737	yes
[truncated: 890 more rows]

## Sheet: Suppl Table 6
Supplementary table 6. Spearman Rank Correlation to determine the concordance of expression values in polyA vs rRNA-depleted samples
Including Organellar Genes
[truncated: 17 more rows]
