# Supplementary material for: Transcriptome responses to Ralstonia solanacearum infection in the roots of the wild potato Solanum commersonii
Source: BMC Genomics. 2015 Mar 26;16(1):246. doi: 10.1186/s12864-015-1460-1 (PMC4391584; doi:10.1186/s12864-015-1460-1)
Supplement: Additional file 2: — Dataset. [file 12864_2015_1460_MOESM2_ESM.zip]

Archive with 1 entries (1 files):
- 2794962141433059_add2/2794962141433059_add2.fasta
