# Supplementary material for: Transcriptome responses to Ralstonia solanacearum infection in the roots of the wild potato Solanum commersonii
Source: BMC Genomics. 2015 Mar 26;16(1):246. doi: 10.1186/s12864-015-1460-1 (PMC4391584; doi:10.1186/s12864-015-1460-1)
Supplement: Additional file 2: — Dataset. [file 12864_2015_1460_MOESM2_ESM.zip › 2794962141433059_add2/2794962141433059_add2.fasta]

>sci_locus_8_iso_8_len_6381_ver_2|CPSF A subunit region|GO:Not found|length=6381
GCGTCCAATAAACCCCACTCTTCTTCTCTTTTGAGAAGCCGTGGCATCAATGACTTAGAG
TTTTTCTCCTTCAAGACTGGCCATTGGAACATTCTTTCCAAATGTTCACGTCCATCATCA
ACATCCCGAGTATAAACACATGCAACGCTGTAACCCAGATTTTGAACTACTTTAACAATC
ATTCGTTAAGAATGGATACATACATAAAACAAAAGAATCAGAATAGGAAGCAAGGTTATG
GTGAAAGTGACAGGGGTTTCTTTTTTCCTTGAACAAAGCTTTTCGATTCGAGTACCACTA
ATCCACCCACCACATAGTATGTTTCTAGTACGAATCTGTATGGACTACAAACACAGGATG
CTTTAAGGGAAAGAAGAAAACACTCTGGATATGAAAGTGTTGTTCTTAGTTATTCGGAAT
ATGGAGCTAGGTGGCAGAAAATATGCAATATATGCGAACTGTTAACCACCAGAATTGGAC
AAACAAGTATTTTCGAGATGCGAAGCAAATATCACCTCAAGTACACTTTCTCATTCAATC
TAAGTTCAAGCTGAATTTGACTTCATGTCTGCTCTGCATACCCTTCGTACTAATTCCTAA
CTTTGGTGATGGTGTAATCACTTATACATCATAACATAATCTACAAGATAAGCAATGATT
GGTTATAGAAGATCAAGCTTCACCTTTCATCTTAAGCAGCAATACATAATAAATGACCCT
GGGTTTCATACACCTAATTCATATACATCCATCAATAACAACAGAGAACCAACGCTGCTC
TTGACGAGAAAGATGACTGCAACGCTCTTCAGATTCATGATTTGTGAGGAAACAGCTTCT
TGGGAGTTAAAAGCCGTCTTAGTTCTACGAGGATGATTACTGAAGGCTTTTAACTGGTCG
AAGATTATTTCTGAAATGCTCCAGTTCCCCACTTCCTTCAAATTAGCTACATTGGTTTCT
GATCTATACGTCCTCATTAGAGCTACATTATAAGAAACTTGTACCCAAGATCATGTCATT
CAAGTTTGACATTATTTGCATCCGAGTGGTTCCGATCTGCTGAGCTATCTCAAGCTGTTC
CTCCAATGGGAGCATCTCATAGTGGGATAGCAGCTCACAGTCAACTATGTTGTCTGGACC
AGGCCGATGAGCTTTTCCATTTGAACGGAACTGGCGGAAAGATCTTGGATTTAATCCAGC
AACATGGGTAACAGCAGTGACAAGCTTTTTCTGCAGGGACTGAAGCCTACGAAAAGTAAG
TTCATCCAGAGGGGCTATACAGCCAAGGCTGCCTTCTAAAGTGCCAAACACTGTAGCGAA
GCGATTAGTTTTATCAGAGCCAGGAGTGGTAGCAGTACGTTCAGATGTAGTGGGAAGCAA
CTGCAAGCGTAAAAACTTTGTAATGCGAGAACCAACATGGAACTCAGCCCTAGACAGAAG
CTTCTGCCCTTTCCAACTTTCTGACACCTTTGGAGCGTAGTAGAATATCTGAACATTCTT
TTGATCATCTGAAACTACAAGACTGAGAGTGCTACCATCAATCAAAAACTCTGTTGCTAA
ACAATCAAGCGGACTAAAATCTTTAGCCAATAAACTCAGTTGAGGCTCTTTCCAACTGAC
GAAGGATATACTCTTGTGAAATGTCTCCAAGAAGAATAAAGTTCTTCACAATATTTAGGC
TCACAGCATGAAGTGGAGGATAATCACAAAAGGCAACTCCATTCAATTCAGAACCCGTCC
ATTTATGCAAGATAATTTTAGGACCAGAAGCTATCAACAAGTGGCCTTGAAGTGAAGCTA
AAGCAGGTATAGCACCCTTTAATTCCTTTGAGTAGACTTCTGATACCAATGTTCGTGAAT
TATCAGCAGTGCGATCTATAGAAAACAAAACTACACGCCCCCTTGCAGCCACATCCTCCC
CTTGCACGTAAGCAGTTCCAACTGCCAAAAGTGTTTCATTCTCTCTCGTTGTTGTATTAA
GTAAAGTAACCATCCTCACAGTTAGAGCATTTTCAGAACTTTGCATAGGAATACTTGCCC
TTGTTTTCCAGGGCCCACCAGATTTTTCCGGTTCCACAATCTGCACCTCAAATTCTTCTA
TAGGATAGCTTCCTTCATAATTTAAATTATCAGGATCAAACTGCTGACCAACCTCTTGAT
CAGCTATAGTTGATAGGACTTGATTCAATGGCTTAAGAACTGGAACTGAAACTATAACTG
AGTAAACATTCTTCTCAGCAAAATAAGCAACTTGATGTGGTGTTCCCTTTAGTGGTATCT
TTTGCACTGGCCAATAATTGTCATAGGACAGGAAAGATGGAAGTTGGCAAATCTTTAAAG
TTCCCAGGGCCGTAACATATATAAGTCCGTGATTACAGTTAACATTGTGAAGGACAGTGA
AGGCAACAATAGGTCCATCACACAGCTGTGGATGTATTCTAAGTCGTTCACGAAACACCA
TGAACCAAGATGGCCTTGATCCGGTGAGAAATATTCCTTGAGAACCACCAATATTCTTAT
AAACATTCATTCGCTGTAATTGGGTTCCAGATGGCATCTCTTCCCTTGCATAATTGTCTA
CTGGAACCCGAACAAATCTTAAATTTCTGAGCCTAGATGCATTTGTACTACTAAGACTAA
TGGAATTCTGTGATGAAACAGATCCCTCAACTTTAGAAGAATTCTCTGAACCTTCAAAAA
CATATGCATGGTAACTTAGAATCGTCCCATCAGCCAATATCCCAAAAAGAAAAGGGCGGG
AATGTTTCCCTATCCATCTATGCATCATCAACTCCACCACGTTTATCTTCACGTCCTTAC
TATTCTCTTTCTGTCCAGGTCGGATTACTTCCTCGGTATTCTTTGAATGTGCATGAAGAC
CATTGACCGAGTCTTGCATAAAGGTGTCAACAAGGTAGGTCCTCCCAGAAATGAATTTAT
CAACAGAGAAAACACAAGTAAAATTGGGAACATCAAATATTTCAAGAGTGCCATTTTCAT
AACAAACAACACAATATACATCACCCTGATCCTGGGTTACCCCATCGGCACCATCAATTG
CCTCCCCCATGCCAGAAGAAAGCCAAGCGTCAGTACTAGTCTTCCTGAGCCAAGGTTCAG
GACCTTTATCATGGTATAGTGTACAAGCAGATATTGACTTTTTTGAGCTTTCAAATACTG
ATGGAACAGTAAGAGAAACAGAGCATGATGATGGATCTGAAAGGAATAATAAAGTCAGCA
TGGAAGAGAAACACAGGATAAATGGAAAAGTTGAGCTTAAAAAGACATGGTTCAAGACAG
AAAACAGAAAGACTTAAACTGTGAATTGTGCAGTTATTAATAAGCCAGCTCAGGCCTTAC
AGAAATAAATAAAAAATTGAAACTGGTAATGACTATATATATACACATATTTTAAATTAC
ACCATATCAGTGGAGAAAACTTTACAAAATCCCAACCAAGCTTAAGCTACTGCTTTCACA
AGGATCCCATCATGTCAACTAGTGATTCAGCCTCCTCAGCATAGCTTTCTTTACACCAAA
ATAAAACAAAAATATACAATTCATCTTGATTTTCTCCACAAAATTATTTCAAAAACTCTA
TAGTTCCTCTCTTCCAAATGGTCCACCATATGCAAGCAGGGACAAGTTTCCACCAATTTC
TGACTAACTGCCCCATCATTCTGGTTCCAAGAAGTAAATAACTACAGCATGTATTTTTAC
TAATGCAGATTATGATTCAAATTAGTAGTAAGATAATGATTCAGGCCAGTGGTAAGTCCC
TTGGGAATTGCAGTACATGTATGAGTTGGTTTCAAGTTTATTTTAAATTAAGTTAAGTCA
AATCTCACTTGTATTGTTACTCATACGAACTAGATCAATATGCTTTAGTAACAATTTAAG
TTTTGAGGATTAAGAAAGGGCATTCTGCTGTACGAGCCTGCAAAAAAAAAATAACTCTAT
GAAGTAATGTACACAACAAATATCACAAACCAACACGAAACAAATAAGTAATATTGCATA
AAGACAGCAGGGTATTAAGCTAGAACAGGATTTATCAAATTAAGCAACGAAGAATGAGTT
TTCTTGTTGGTTACCACTGCAAGAAGAGAGGTAATAACTTACAAAAGCATATATAACTCA
TCTTGCTAATATACCTCCAACAAGAAGCTGAAGACTTCCATTTGTCATTCTTAGTAGAAC
ATAAGGATCCACTATTGAAACAGAAGCTACAATAGAAGTATCTGAACTTGAGCCAGATTC
CACATTTGAAGCCTTAAAACTCAATTCTTGAGTCATAAATGCACCATCAAGAATTCGAGC
ACCATGAGCAAACACTTGGATAACTCGGCGTCTCCCAAATAAATTTCCAGCAGCAAGAGT
AGTTCCTTGAACATAGTAATCGACATTCTCTGTTGCCTCCTCCAAATTATTTGCAGTCTG
CAGAACCATTGTACGAGCCTCCAAACTAATAATCAAATATGCATGATATTCATCTTCTTC
ATCTGCCATCCTTGAGGATTCGTTGAGATGGATACGTGTATTCTTGTGGTAGACAGTCCA
AATTCCCTTGCAACCTGGCAAAGCTTCTTGGGTGATCGTTTCTGGGCGGATTGATTGTTG
AAGCACACACAAAGAACCATTCTTTCCATGACCTGAACAGCATACCAGTTCATAATTACT
TTGCTTGGCAATTCCAGTAGCATTCAGGTCAGCATTAATTCTCATACCATACGAAAAGTC
TTTTAGAGGGCCAACATTGATCAGGGAATCCCTCACTGCAAATGAGAATGTCTTCTGTGC
TGATTGTGCATTATTTGGAGCTGTACCATACAAGGAAAGCTCTTCACCATTAATCATGTC
TTGCAATGCGTCCGAGGATGACATTCTTAGCCTCTTAGCAGAAGGAGCATCACTTTCAAT
ATCTCCAACCTCTTCCTGCACCCCAGGAGGCAAATTTGACCCTCCAAGACCACAAGAAAA
TTGCACGAGCAAACTATCACCAAGGCGACTGCCCAAAAAGAAAAATGAGTCTCCAATTGT
TGTAATTCCCGATGTAAGTACTGAAGCTCTTGATTTTGAAAGGTCAAGCTTTTGGACAAT
TCTCCCATCATATATAATCGTTAGAAGAAGTAGTTCGCCTGTTTTTGTCGACAGCATTGC
CACATCACTTGTTAACCAAGTTGCATTAGCTGCATCTAACTCCACATTAAAAGATGATCT
TGGCATTTCTTGACTGTTATCACCAAAGAAGGCAAAATTGTTCAACGCCAACGAACAAGA
AGATGACTGGCTATGATAATGGATAGTGTTTGCACCAATTACAAGTACTCCACCAATAGG
AGATGGCACAGCAAGAAGTTTATATGCATCATGAGGGAGATTAGCGGCTGACCATATCAG
TGGATGCTGCTTCAACGTTGTACTAATACTAAAGGCAGAGACCATACAAGTATGGTGTTT
CCAAGAGACGCGCCCAGACCAAGTGAGTTCCCGTTCATGAAGGATAACCATGACAGGCTC
AATATAACCATGAAGAAATGTGAAATCCTTGACATGCCTCACATCAAGATCTCGTAAGGT
GATGATATATGATGATTCAATGCGAGCTGAGGCACCTCCAGCACTAAAAGCACTGTCCTC
ACCAGCTAAGCTAGAGTTGACCTCAGCAGCCTTGAGGACTATCATCTGCTGTTCGAAAGC
AAAGACACCAGCACATCTCCCCTGCGGATCAACCTTGATAATAGGACCTTTGTCAAATGA
CTCTCGTCCTCTTTTTAAATGAAACCAGTTTGGACCTTCGAAAAAGTGCATTGAGCTGGT
CCGAAGCCCATGAGTGGCATCATCAAACTCAAGAACGGACATTTTAGCATCTTCAAAAGA
TAAGATAATTGAATCCCTCCTTTTCCCACCATCAGCTCCTCCTGCTGTTATCACACCCAT
TGAATATATATTTCCATGTAACCTATAAGTGCAAACGAGCTCAAGTGAAGAAGCAGAAAT
ACCGGCCATAAGGCCACCACGTTTGACAACTTCGGCGGCATCCCTGGATGATGCTTGTTC
AACCCTAATCAAGTAAACTTCAAGCACATTTCCAGCTGAAACAACAAGGTTCGGCATGGG
GCCGACTGGCTTGGTGGCTGGCCAATCGGAATCGACGTCGGCTGTCTGAATTTGCGGGGT
GATTTCGGCGGCTGAGTGAGTGATAAAGCCGGAGGCGCAATTCTCGATGCCGGTGGGGCA
ATGCATTGTCTTACACGCCGCGAAACTCATCTCTTTCAGGTTCTACTGCAACCGTTTCTT
GGCGAATTGAAGAGTGAAGACTAGGGTTTTGGGGGGGGCGGGGGGAAGCTTAAACCCTTG
TTTTTGGTTTGGGAGGAGGAT
>sci_locus_10_iso_9_len_2377_ver_2|DNA damage-binding protein 1 n=1 Tax=Solanum cheesmaniae RepID=DDB1_SOLCE Pfam=CPSF A subunit region|GO:Not found|length=2377
GAGATCTTATTTGTTCTGTGGTCTGGCTGATGGCCATCTCATGCAATTTGAATTGAACAT
GGTTACTGGTCAGCTGAAAGGTGGTGAGCTGCTAGGCAAGAAAAAACTTTCTCTTGGGAC
CCAACCCGTAAAACTTTGTGCTTTCTTATCAAATGAGGCTACACGCATTTTTGCTGCCTC
CAACACTTCAATGGTCATCTACCACAGCAATAAGAAGATATTTTGTTGTGAAGTGAATAA
CCTGAATTATGTTAGGCATATGTCCCCATACAGTGTTGAAGCTTTTCCAAATAGCTTTGC
AATCGCTAAAGGAGATCAGTTGACAATATGCACTATTGATGAAAGACAAAATCTTCACAT
CATTCGTTCAGAACACCTTGGGGAGCGTGCTGTCACGGACTTCTTACTCACTATTCTTGC
AAGGTCTTGTAAGCTCAAGTAAACCCTTTGAAACTAGACCACTAAGAGAATTCAAAGAAA
GACTTAGAGAATTTTGGAAGAAGGTTTTATATTGCTTGGAAGATTGCTTACAACTTTCTT
GGATGCTTGCTTCAAGCTTGAATGATTTACAAATGAGAGGCCCTTCTATTTATACTACTT
TCTACGGGCCTAAGTGCAAATAAAAATTACTTTACAAGTCCCTCTAATAATTACACTTTG
ATCCCTCTTTAAAACTCTCTACATATTCTAGGATATTCCAAAGTATTCTTAAAATATATA
AAGGTTTCTAGAGTCTTCTAAGGAAATTCTCTAGGAAGTTCTAGAATGTTCTACTAACCT
TTCCACAACTCTAGATTCTTCTCCCTTATTCCGGTGCCGAATTTAAACTATGAAGTGACG
GGACATGACAGTGCAGTCCCACACCATTGCCATATGCACCGTAAAGCGTGACGACAAAGA
TGACATGGTCTCGCTTATTCAACTATTTGATGACCAAACATGTCATAGGAAATGGACTTA
CTAGCTTAAAGAATTTGAGCATAGTTGCTCCCTGATTAGCTGTTCATTTTCTGAGGACGA
TAATGTGTATTATTGTGTTGGGACTGCTTATTTGAAGCTGGACGCAAATGAATGTACCAA
GGTAAGTCAAGTTATTGTAATAATCCTTTGATAGAGGTGGAAGTTGTGGTTCTAAACTAT
TTTCACACGTAGTGGGTTTTAATTCATGAGTAATTAGCAGGGCCGAATATTAGTTTTACA
AGTTGTACAGGGTAGGCAACTCCATCTAGTTGCAGAGATGGAAACTGATGGAGCTGTCTA
CTGCCTGAATGCGTTCCTTGGTGAACTTCTTGCTGCGATCAATCAGAAAATCCAGTTGTA
CAAGTGGGCATCCCTTAAGAATGGCCAAGGCCGAGAATTGAAGCGTGTATGTGTATATCA
GGGTAGTGTCCTGTCTCGTTTTATTCAAACGCGTGGTCATGCGATTGTTGTTGGTGATGC
GATGAGGTCTATATCTCTCTTACGTTTGAAGACAAGAAGCAGGTTATTTAAGGAAGGAGC
AACAGGATATTATTATATAGCGGAGCAAGCCCGTGACTGTAGTGTCAATTGGATGTCAGC
TGTTGAGATCCTAAGCGATAAGATTTATCTTGGTGCTAGAAGCAACTTAGACCTGTTCAC
TGTCACTAAACAGGAGGAGGGTACTGAATCTGAGGAGGAGCTCGAACTCCTTGAGGTGGT
TGGTACGTTCCACCTTGGTGAGTTCATTAATAGGTTCCGGCACGGTTTGCCTGTCACATT
GTCGGAAGATTCAGAAACGATACCATCTGTCATCTTTGGCACTGTGAATGGTGTTATAGG
GGTCATTGCCTCACTTCCTCAGGAGAAGTATAATCTTTTGGAAAAGCTGCAGAGTAAGTT
GAGAGAAGTAATAAATGGTGTGGGAGATTTGCGCAATGAGCAGTGGAGATCAAGCCGCCA
GGAGCTGAGAACTGTGAAGTCTAGAAACTTTCTCGACGGAGATTTGATTGAATCATTCCT
AAAACTGAACAAGAATCTGAAGGAAGAGATTGCTCAGGAAATGGAAGTTGAATCGGGGAA
ATTAGTGAAGGTAGTGGAAGCGTTAACCCACCTTGTATTAGTTGAGTCTTTTTCTCTTTG
AGTTTTGTTTCATATGAAGCTGAAAAATTTGTAATGATGATTAGAGGCTTAAGGCTGTTG
TTTTGCGTAAAACTTAGCGCTTTGCTGCTTTTGCTTTGATGTCCTACTTGCTGATGTGGT
AAGTACTGTTTTGCATTTAGAAAAACATTTTGTTGAGAAATTCAATTCCAAATTAACTCT
TGGTCTGTATGTATGATGTGTTACTTGGATTCTGAAGGATTTAATGATGAATTGGCCGCC
ACCTTTTCTGTCGGTGATGGGTTTAAAAGTGAAATCT
>sci_locus_15_iso_1_len_930_ver_2|Plant invertase/pectin methylesterase inhibitor|GO:0004857 GO:0030599|length=930
CATTCTCTTTTAACAAACTAAACTATATACAAAAAGGTTTTGCTTCCTTCAATTTCCAAA
ATATAATGGAGAAAATTACCCTTTCCCTATTTTTATTTCTCTTCTATATATTTATTTTTA
CCTTTGTTGGAACAGTTGAGGGCGCTAGCACACAACCTCGTGCCAACAAATTTGTGGAGT
CGCAATGCAGGCGCACACGTTATCCAAAGTTATGCGCGGAATCTTTGTCAAACTATATCA
CTACTGCATCTGAACCTCAAAAGCTAGCTCATGCAGCATTGAAAGTGAGCTTACTTAAAG
CTATCTACACGAGAACCTACGTGAAGAACGTATGCAAGCGACTCGAAAAAACAAAGGCTA
AAGATTATCAAGTGGTGAAAGATTGTTTAGATCAAATCTCAAATGGAGTTAACTTGCTTT
TCAACTCGGTGGAAGAGCTACAACATTTGAATTTAGACAAGGAAAGTGAGTTTGTATGGC
ATAGAAGTAATGTTCAAACTTGGCTTAGCACAGTGCTAACTGATGCTTTCACTTGCATGG
ATGGGATGTCTAGTTACAAATTTGGTGGTTATAAATTAAGGGCTACAATTAAGGCTAAAG
TTCAAAATGTTGCAGAAGTTACTAGCAATGCTTTAGCTTTGTTCAATGGATATGCTGTTA
GGCATAAGGCTTCTCATCACTCAAACTCTGGCAAAATTAACAAGCACTAAAATTTATATA
TTGCCACTGCAATTCACAATCTTTCTATTTGATTTTATATTAATTCTTTTTTGTTATGTA
TGTCAAAACGTATGTAACTTCATTAATTCTATCTGTATAATAGATTTTGATACTTTCGTT
TCTTGTTTTCTTTTCCTTGTATTTTTAAAAACACGTAATACAACTTGCTTTGTAATGCGA
TACGGGAATTGAAATATCGACAAAGGGATA
>sci_locus_30_iso_6_len_2262_ver_2|Predicted protein n=1 Tax=Populus trichocarpa RepID=B9I390_POPTR|GO:Not found|length=2262
GGTAATAGGTCCTCATGAAAGTTGAGTATCACAACAGCAAATTCGACCAAAGTTGGAGTA
TTTTTTAGACCCTTATCTCATTAAAGAACTAATCCAGTTTTAAGATGAGAATTGTTTTTT
TTGTGAATTCCCAAGAGAAGATGCTACCAGATGATATTAGTCTTATTTCATGTTACAGAC
ATGAAAGCAAAGAAAAATAGACATTTACTTGAAACACATTACATGAACATACCTAGTACC
ATAGAATCTAAAAGGTACAAATTCCAATTAATAAAAATACTTACTTGTCACGATCAACTC
CCGGAAAGTAAGCAACAATTAATTCTATAAAAGAACCCAGCAAAAGTAGACATTTTTTTT
ACTACCTGATGAAAAAGACATTACTTTTTTATGTTTAGTTTCAAGGACACATCAATTACA
GAGCCATAAGAGCCAATTAATAATTATATATAAGAACTTTGCTTTCTCAAGCTAACTATT
TTAGAAATTAGATTAGTTATAGTCTATCTCTTTTCAGCATATGTATTCAGTGAGAATCCT
TGAATAACTTCGCTCATTTGACAGTTAAACAAATATTGAATATGTGATTGATAAATGGAC
TCAACACCAAACAAAAGATAAGGTTAAAGATTCAGGAAAGCCTTATTTTTATACTTGTTT
TTCAAGCTTTTTTTTGTTGAACTTAACCGGTAAAAGGGATGCTGCACGTCAACTAAATAC
TTCTACCTTAAATACAGGTTCTTTTAAACCAAATTTGTTTTATCATCACAAGAAGCTCAT
TAATACAAGAATTAATCACCATGCAAATCAGAGTGACCAGAAAGGGTCAATTGTTAGCTT
TAAGCATTATCTAGACATAGATCGAATGCAAGAGTAGCTCTTAGCATATTATGTAATCTA
GATAACCATAAATCACTAAATAGGAATGACAAGCTGAGATATAATTGCAAAAGAACAAAA
AAAGAAATAAATCTAACTGGTTCTTACCTTTTAGTATGTCGATATAGAACAATCCATTAA
GTTTAACAGAGAAAAATGGAATTAAAATGTTGACAGGTGCAATATCATTTCCAGATAAAA
CTATCTTACTGAAAATTGCATTCAATTTCTAACAAGGAGAGCAACAACTAATTCCATCGT
TATATGAGTCAATTCTCACTGTTTTAATTACACTTGCCATTTACACTACCCCAACCAATG
ATTTCTAACTATAAAAATTGTCACCGAAGAAACCCAAAACCATTTGATGAGAACCACAAC
CAAGCAGGTCTAAAATGTACATGTGGATTTCACAATGTAAATACAATTTATTTTGCAAAT
AACACTTAGATAAGTATCTTGCACAGCAACCTCAGGTTTGTATAGCATAAGAGTGGCTGA
CCTATAGTTTATATAATTTCACAATGCACATATCTTGTTGAGTAGGGGATTAACTTTGTT
ATTAATCTGCTACAACACTTTACCGAACTCAAACAACAAATATAATTCAAGGGAGACAGT
ACAAGTTAAACCCTACCCAACTAGTTGTGCTTCTCTGAATCAAATCTTGTACGAGTTGCA
AGATATTTTGATGACCAATATCTCCCATGAGTATAGTGCCAGCAGCTTACTACAAGAGTA
ATAGAAAATAGAGAAAAATATATACCTTGCTTTGTCTAAATGAACTACTTAACTAGATTG
TAAAGGTTATTGAAGGCAACTTCCTTTAGAAATTATACAATCTGTTTGTTCCAGTTTCGC
ATCCACCGTCTTGCACATCTAAAGTAAAGTGAAAAAACGAAGTAAAGAGATGAACATTTG
TGATAACTACAGTTTTCTCTCTTTACTTCTTTTGGATGCATACAAAATCCCTCCATCCTT
TTAGCTCTTATTGAAATAGGCTCTCTACCTTTACAAGGTAAGGGTAAATTTGTGTACACA
TTATGCTTCCTAGACCTTACTAGTGAAATTATACTGGGTATATTTTTATTGTCGTCAATG
CCACATCTATGACAAACTGAAACTAAATTAGACTATAGTCCTAGAGAGGTGACCTTACAA
TCCCATTCCAGGAGCAAGTCCATTATCAACAAACATCAAGGGCCGAAAAAGAAACACTGT
AGTGTAGTCAACCTAGATCAGCAAAAGGGAAAACAACTGAGTCTTCTCAAAAAATACTAC
ACCAATTTTCAGTAAACAAAGCATTGCTTTAATACCCACCATGATCCAAATGTGCAACGG
ATATATACAAATATGGTACCGCTTCCAATTTATCGCCACAAT
>sci_locus_46_iso_9_len_3409_ver_2|White-brown-complex ABC transporter family n=1 Tax=Populus trichocarpa RepID=B9ICA5_POPTR|GO:Not found|length=3409
GTCTTTTCCATTCAACACGTGTAATTGCACTTCTTTTTTCATCAAACCACGTGTACCCTC
AAGGCCTCACCATCACCCCTCAAAGAGCAAAACTGAGTCTCAGTGCTTCGATGATTCAGA
TTTCGAAGATATTGACTAAATCCATCCCAGTAGAGAAGCTGAGTTTGGTGTCAAATGGAT
TCAATGGAGATTTCAATCATCAATATTCCTCTTGGGGCAAGTTCACAGTTTCCTGTTCAT
ACTCTGAATTAGGAAACATCAGCTTATATTATTTTAATTTGTAGAATAATTTCGCCCTAA
ATTCCTCTTCATGACATGGAATCGAGAATGTACTTTTTTAATACTTCATCTCATTGCATG
TTATAAATATGTGTTTTTGTTCCATTTGAAAGTCCCAAGAGACATCAAATTTTCTGATGG
GTATGAAATATCTATTTTATATATTTTACTCTTTGGATTATCTTTTTTTTTTGTACAAAT
TCCTGCGAAATTTAAGAGTTATATCAATTATAACAAGTCACAATCTCATGTCTCATACTC
TAGAAATACAGAAACAAAGAAATTTCAGGATTGAACTACCAAAAGAAAATAGAATGAACT
ATTTCGACTACATCATCGGAAACAACGTCTCTATCTCTCAAGGTAAGGGTAAAATTGAGT
ATATTATTGTTGTAGACTTTTAGTGCATCGTTTATTCTTTGATTGTCTTTTATCTTGCGG
CTTTGTGATTTGTGAACTTCCCCGTAGATGGAGAAAATATTGAACTCTATACTCTCTGAA
TCTCTCACTTGTCGGCAATTTTTAGCGAATTAGGATGAATTTTAACTATGCTTCACTATT
ATGTTTGCCTTGCTTTTGTTATTCAAGTTTCTATCATATTGCTCACTTCAAATTTTTCAG
ATTCAACTTTACGTTGAGGAATATAGATTGGGTTTTTCTTGGTCTTGCTTTATTATGAAG
AATTAATCACAATTTGATATGGATATTTTAGTTTTTTTATATAGTTTCTAGCTAAGATTG
CTACATGCGTGTTAGTAACTGTCCGATTTGCAGATGTATTATCTTTGATGAATGTTGTCT
TTTGTAACTAATTAATTAGTGTAATTTTAGATGTCTTGACAAAAATCTAAGCTATCAAAG
ATGGCATAAATTTAAATTTCGTTGTGCATCCAAGTTGTTTGATAATATGCCTCGCTTAAC
TTATTTGAAGTTTTATGTTGTCATTTTCCTTATCAGGTTGTGGCAGGATTATCTTTATCG
TGAAGTCAGTTTGAGAAGAAAGTCAATTTATTTTGTCTTAGTAATTCTGGGGCTATTGTT
TAAGACTTGGGGCACTAAACACACAAGCAAGCATTTTGTGCGGCTTTGGAATCTGCTGCC
CATTTAGGGATGGTGAGTATTGATACTTTTAACAATGGAGAGGAGGAGTTTTTGGAGAGC
AAATCTGAGGTAATTTAAACAACAATCTTTGGGTTAATAAGTATTCGAAAGTTTAAAATT
TGAGGAGGAGAGCAAGATCAAACCTGAGTTTGCTTTCTCAGTTATCACAACAGAAAATGA
CAAAAGACACTGGTAAAAGTAATTCTTTCTCCTCTTTAGGACATGTCTACTTCAACTAAT
GCCACGGTAGTGTTGTAATTTGTAAATATGGTGAAAATTAGTTGATATGTGTGATATGAT
CTATATTATGAATGGAGACGGGTCTAGCATTTATGTTTGATAGGTCGAGTCTTCAAGATT
TTTAGCATTAAACTCACGCTTTAAAGTTATGGTGTTTTGAGGGGCTTGCTAATTTCTTAA
ATCATTAGAAGTCGAGTTAATATTTTCTCACCTGAAAAATTCTCGACATCCAGAGACTTT
GTCAAAATCGATGAAGAAGGCTAGGGTTCAAACTTTAATACATCAACTGTACTTCTAAAG
TGCCACCAAAATTGTAATCGGCAATGAAGTGCCACCGTGGAGTCTCTGGTGGTGAAAAAT
GACTGAGTTTCAATCTGAATTGGTATCATTCATGGCCCAATCACCCTGTTTCTCGATGAA
CCTACCTCTGGTCTAGATTCCACCCGTGCTTTCATGGTAATAAAAGTTCTTCATCCTTTA
TTTCGGGCTACCTCGCTGACATAAGATTTACATTACATATATTTTATAAGATTATCTTTG
GTGCTGGTCATCTTTAGCGTGCTTGAGAGCTCTTTGTTTTGATGAGATTCTTAGGAATCG
TGCACGGGTTACTGTACTCACTTAGTTCTCCATCTGTAAGGTATATGTTAGGTCCTACTT
TGGATTTCCGTTAATTTTTCTATTCTTTTGAGTTGTTTCTGTGGTGTGACACTAATTCTT
GGATGATGCTGATTAAAGTGGTGTCGCAGTGCCGATAGAAATTAAATTCAATTTCGTAGT
TTCCGACACTCTCACCTTATTTTACGCTTTCACTTTTGAACATTCTGAAAGAGAAAATAA
AGTAAACAAATCATAGCCTCCATTTTACATCGGGTTACTTGGCCCCGCCTTGATTGTTGC
AAGTAAGAAACATTCTCTTATTGTGCATGCATTTTATTTTGCTCATTGCTCTAAGCTCAA
TAGATATCTATGTTTGCTTACAACTTCATTTATTTACTTCTCAAATATAATTAAAGCTTT
TACATTTTCTATTCCCACTTAGTATAAGTGATACTATCTGAGAGTCATACTATTGGCTCG
GAAAATTGACATTTAAATTCCCTAATAATGCAAAATATCTATTATGATGCTTATGCAGCG
TGGCTCCTTAGTTTTTTTTTTTTTTTGTCTTGGAATTACTATCAACTTCTTTAGTGGTGA
GATGCCAGAACAAAGTTAAAAAATTATGATTCATCGACATTTAAGTGACTGCTTGGTTTC
TTTCTTTACAATAAATTATGTGATTTTCGTTGTGTTGGTCTACTAAATTTGGACTGTGGA
ATAGGTGATAGTTAAAGTGAATGTATTGGCTATATCCTTGCAAAAAAACACTTAAAGTGG
TTCCTTATATAGCTTCCTTATGGACTTCTGGTTAATTAAACTATTGCTATGATAACTGCA
GATTTTTGCCAGTCTTGAAACATTGATTGGTTTCCATCCAAATGCTGGTGCATCCTTAGT
TGGTAAGCTGGGGTTCTCATCAAAATAAAATTGTATGATTTATAGCTTTTGTTGGCGAAA
TGAGTCACTTCTGCGAGCTCTGCTCTACCGAGTGCTCTTGGAAAGTTCTTCTTTTCTTTT
GGTGTATTTATTTAGTCTTAGTTGTTGTAATGATGTTTTAGAACTGATTGATATATATAG
TAATGATTTAATGGGTAGACGTCTAGGATTCCTCGTGGACTTAACTCGAGCTTATCTCTT
TCTCACATGTATATGAGAATATTACTTTCTTACCCATGTTAAATCTCTG
>sci_locus_73_iso_7_len_1413_ver_2|N-like protein n=1 Tax=Nicotiana tabacum RepID=A9CR77_TOBAC|GO:Not found|length=1413
AGGGTATCAGTGAATTTTCCTGAGAAGTGGTATGTATCGGATAACTTAGAATTGGTATGT
ATCGGATAACTTCTTGGGATTTGCTGTATGTTACTCTGGTGAATTAATTGACATCAGAGC
TTAGTTGATTCCTTTATATGTTGATGGGAAGTTGTCGATGCCCCAAAAACTTGCCTTATC
TAACCATTCAGAGTGTCTTCAAGAATCTAAGATACATTTTTTCTTGGTACCTATTGCCTG
CTTATAGGATGCGTCTAATGCGAATGGTAAAACACCAAATGACTATGAGATTATTAGTAG
TTTTTTTTTTTGGAGAAATGAAGCTTTTTGGACTTCGATTGTTGTATAAAGATGAATCTG
AGCTTCACATTGGGATAAGGAGGATCAGATATGAAAGAGACCAGTTGCTCTTATACAGTG
GCGGATCCAGGAATTTTATATCATGGGTGCTCAATTATTTTAGTTTGAAAATTGTTATAT
GTAATGGGTGCTTAGTTAATATATTTGAATAAATGATTAAATATGATAGGTAAATAATAG
TGTTTATTATAAAAGGCAATGAGTGCTTAAGCACCCATAACTCATAACATGTCCGCCACT
GCTCTTCTAAGAAACAAAGGTCACAAGAAGAGCCAGTCTCTTCAAAAACGTCAAGCTCGG
GATTTTAGATTTAATGTACGTATACACCTCATGAAATTGTGTTCTCTCTTTATATATAAA
TTACTTCTTCTTATTCTTTCCCCTATTAGCAGGAGCTCATCAATGTGTGTTGTACATATC
AACAGTGAGTTTGATTCTCCCTCCACCTTGTGTCGAGCCATCATTAATCAGACATGTATC
TAAACTTCTCTGCCTTTGTTGTGTAGATAGTGACTGATCCATGGTGAAGTTGAGATGAAT
GTGCTCAAAGCAAGAAACCTTTGCCAAAAGTGGATAGGTGAAAGAAGGCGTTGGAACTTT
TAGCAAGCGGACTAAAGGGAATCCAAATGTAGCCTCTATTGATGTCTACTGTCAAATGTC
CATACACTGTTTGATTTTTTTATCAAACAGTTGTGCGACATAATAGAGATTTAGAATTAG
AGTTTGCAAATGAGATTATTTGTTAGTATTTCCTTTGTTCAAATTGGTCAATAGGAATCT
AAACTTCTTTGGCATTTCTGTGTCATATTTGAGTGTCAATCCCCTGTCGCTGCCAAAAGT
GGCATACTTCTCAACTTAATATGTAGCATCATTCCTTCAAATAATACTTGGCACTCTGTA
TGTATATTAAACAATCCTTGTATTCTTATATGATACGTTGGAGTTGTGGATGTGTCACCT
AAAAAGGGGTCATCAAGCTGCAAAGATATAGGGTGTCTTTGGTACGGTTTTCCAATTTTC
TCATGTTTGGTTCGCTTTAATGTTTGGAAATTG
>sci_locus_95_iso_1_len_453_ver_2|Gibberellin-regulated protein 3, putative n=1 Tax=Ricinus communis RepID=B9S2K0_RICCO|GO:Not found|length=453
GATTGTGGAGGACTATGTAAAGTGAGATGTAGCAGGCACTCAAGACCAAATTTATGCAGC
AGAGCTTGTGGGACTTGTTGTATGAGATGCAAATGTGTTCCTCCAGGCACTTTTGGTAAC
AGAGAAATTTGTGGCAAATGCTACACAGATATGACAACTCATGGAAACAAGACCAAGTGC
CCTTAATTTATCAAGGCTACTATTAAAAAATATATGAGAATATGTGTTTTGAGATTTTGA
TGTAATGTTGTGATGGTGGTTCTCTTATATAGAGTACTCGTCTCGTTTGCTAGCTGATTA
GAATTATGGGAGTATTAATAATATAGGAATAATTAGTTATGACTGAATTTATGAATTATG
TTATGTATGTACTACTTATGTGTAGGGATTAGTTATATGTATTTCTTGTTCACGTTTATT
TGTCATGGTTTGACTTGGCATATCCATTAAGAG
>sci_locus_129_iso_1_len_3175_ver_2|Putative polyprotein n=1 Tax=Solanum lycopersicum RepID=Q0PY40_SOLLC|GO:Not found|length=3175
AGGATCTGAACTGTTGTGCTAAGTTCTACCTTGAACATTGTGTATTTCAGGATCTTTACA
CTGGGAAAGTGAAGATGACTGGTAGAGTAAAAGATGGATTATACATTCTGAATACACAAC
ACAATGGTAGTGTAGTACACGAAGGGAAGTCTATGGCTATGCAAGGATCATCTCAACCTA
AACTTTGGCATAGAAGGCAAGGTCATGTACATATGGCAGTCTTAAGGAAGATTTATGTTT
TCAATAATTCAAGTGATTTTCATTTACAACATTGTGAAGTTTGTCCTATGTCTAGGCAAA
CTAGATCACAATTTCCTGTTAGTAGTAGTAGAATGACATATGCTTTCCATTTAATTCACT
TAGATGTATGGGGTCCTTATCATGTTAAAACACATAATGGTATGAAATATTTGTTTACTA
TAGTAGATGACTATACTAGATGGACTTGGATATTCTTGTTAAGACTGAAATTTGATGTAG
CTGACATACTCAAGAATTTCATAGCCATGGTTTCCACTCAGTTTGGGAAAAAAATTAAAT
GTTTTAGATCAGACAATGGTCTAGAGTTTTTTAACATATCATGTGCTAATTTGTTTCAAC
AACATGGAATTCTACACCAAAGTTCATGTCCTTACACTCCTCAACAGAATGGAGTGGTAG
AGAGGAAACATAAACATATCTTAGAGACTGCTAGAGCCATTAGATTTTAGAGTTGTTTAC
CACTTAGTTTTTTGGGGTCATTGTATAGAGGCAGCAATGTATGTTATCAATAGAATACTC
TCATCAGTATTAAAGAACAAATCACCTTTCCAGATGTTGTATGGCCATGTTCCTTCTTTA
GTTCACATGAGGGTAATAGGGTGTTTATGTTATGCCACCACATTGCCCAAAATTGACAAG
TTTGCCCCAAGAACCATCAAATATGTATTACTGGGATATGGTGTTCATCAAAAGGGGTAC
AAATTGTATAATTTGGACACTAAGTCTTGCTTCATTAGTTGAGATGTTGTGTTCTATAAG
GACAATTTTCCTTTTAAACAGAAGGTTCCAATTTCTACTGATCTTTATGAGCCTCTCACT
GTGGGTGTCACTACACCACTCAGTCCTCTTGTTGATAATAGTGATTTTCAGAATATTATT
CCCAATGCCACTACAGCAGACACATCTGTACCAGGTGCAGGACAAGAGTTAGCACTCGCT
CCTATGATAGATGATGATGTTTTGACTCCTTCAGTACATCCAACAGTTGGCCTAGATGTT
GAACCTTTGATAGTCCAAGAAACAATTGAGGCAACAGATTAATCTCCTCCTATTCCAGAT
TTAAGGAAATCCAACAGAGCAATCAAAGCACCTATTTGGTTACAAGATTATGTTTGCACC
AAACCACCAAGGGCACACAATTGTGTCTATCCTCTTTCAGATGTGTTGGGATACAAAAAC
TTGAGCCAGAAATACCAAGCTTATATTTCCGAATTAGCGACTGAATGTGAACCTAGGGAT
TTCAAGGAAGCGAGTAAAGATCCTAGGTGGATAGATGCTATGCAGTCAGAAATCAAGGCA
TTGGAGGACAACTCTACTTGGTCCATTGTTGAAGTACCACCAGGGAAGAAGGCTATAGGG
TGTAAATGGGTCTATAAGATCAAGTACAAAGCTACATGAGAGGTGGAGAGGTTTAAGGCC
AGACTAGTTGCCAAAGGATATAACAAAAAAGAAGGGTTTGACTACCAAGAGACATTCTCA
CCAGTAGTGAAAATGGTGACAATAAGGACAGTGGCAGCCATAGCAACTATGCAGAAGTAG
GGCATTCATCAAATGGATGTATACAATGCATTTTTACAAGGGGATTTACATGAGAAAGTC
TATATGGATTTACCTTTGGGTTTTTCTGGACATAAAGGACATCAAGTGTGCAAGCTTTCT
AAATCATTGTATGGCCTAAAACAGGCGTCTAGGCAGTGGAACATAAAATTGACAACTGCT
TTGCTGGATTCAGGATTCATTCAAAGTCACCTGGACTATTCTTTGTTCACAAAGAAAGAT
GGTCAGAGAATTGTTATCATTCTAGTTTATGTTGATGATCTTATGATCACTGGAAATGAT
GCTGCATTAATCCAGGAAACAAAAGATAATTTGCAACACTGTTTCAAGATCAAGGATTTA
GGTGATTTGAAGTATTTTCTGGGATTGAATTTTCTAGAAGTAAAGAGGGAATTATGATTC
ATCAAAGAAAATATGTTGTTGAACTTATTTCTGACTTAGGGTTCACTGGTTCTAAGCCTT
CTCAAGCACCTTTAGAAGTGAATAAGAAATTCACTTCACTTGAATTTGATCAACATATTC
AAGATGACACTGATCACTTATTGAGTGATCCAGAGGAGTACCAAAGGTTGGTAGAAAGAC
TTTTGTATTTGACAATCACTAGACCTGATATTGCATTTACAGTTCAGTGTCTCAGTCAAT
TCATACATTCTCCAAAGGTCTCCATATGGTTGCAGCTGCTAGAGTGATCAAGTATGTGAA
ACAGTCACCTGGACTTGGTGTATTCATGTCATCCTCTGCATCTCCTCTTCTTACAGCATA
CTGTGATGCAGACTAGGCTGCGTGTGTCAACACAAGACGATCAGTCACTAGATACTTACT
TAAGCTTGGTGATTCCATCATTTCCTGGAAATCCAAGAAGCAGCAAACCATTTCCAAAAG
TTCAGCTGAGGCTGAATACATGAGTCTCGCTTCCACAGTGGCTGAGGTTGTTTGGCTTAC
ATGTTTATTGGCAGAGTTAGGTGTAAACTCTGATGGACTAGTTGCTCTGTTTTGTGACAG
TAAATCTGCTATTCAGATTGCCACTAACCCAATATTTCATGAACGTACAAAACACATAGA
TATAGACTGTCATTTTATACGAGAAAAAGTGCAGCTTGGTTTGGTGAAATTGTTGCATAT
ATCTACTAACGAACAACAGGTTGATATATTGACAAAGGTCTTGGCGTGGCTCAGCATACA
TATTTGGTGTCCAAGCTAGGCATGAAGAACATCTTCACGACACCTAGCTTGAGCGGGGAT
GTTGAGGAGTTGATAACATGCATAGCAATACCCTGAAGCTCTCCATACTATAGTTCAGCT
CATGTGATTAATTAGAAGTTAATTAAGTAGTTAGTTAATAAGATGACAGCTAGTT
>sci_locus_132_iso_5_len_1492_ver_2|MLO1 n=1 Tax=Solanum lycopersicum RepID=Q56BA6_SOLLC Pfam=Mlo family|GO:Not found|length=1492
CTGGGTAACTAAGGCATAAAGAGGGAGAGTCACATAGCTGCAATGGACCTGTATGATCAC
CCCCATGGTTAGCCTTATGGCTAGGTCTGCAGCATTCTGATGAAAGCAAGATGGAAAACC
AAATTTCCACCAACTCCAAACAAAGAAAGCAACTTGAAACGCATTCTGCAAGAAAAAAAA
AATCATTATGAAATTCCAAGCTAGGAGTTTGTACCAATGTTATATTTTTTAAAAAGAATG
ACATAGTTTGATTTGATATAAAGTTTGTCTTTTCAATTTTGTGATCATCATAAATTAAAG
TTATGTCAAATATATAAAAACGTACTTTAATCTTGTATTACCAAAAAAGGAAATAGATGA
TTCTTTTTTTTAAACAGACTAAAAACAAAAGTAAGTGAGAGAATATTGTATATGAAAATT
AGTGAGTTTTTAAAAGGTACCTGAAAGAGCACAAAGTTAATCAAGAATAACACAAGGCCA
GGGCGATTAAACCAGAAAAGATGGTCTCCAGTCTCCACCACTGGTACACCTTTTACTATG
TCTCCCCTTTCTGAAATCCTTACTCCCATTTCTGTTATGATCATTTGAAGTTTTGTGCCA
ACCAGCAATATTATTACAAGTGGGACAAATGGCACCCAAAGATACGAGTACAATCCATCG
GTAGTAGTCAGAAAATATAACACCGTGAAGAGCCATAATGCAGGACTTATTCCAACAACA
ACTTTGAAGTCTTTGTCAACTGCTCTGTTAATGTATATTTGAAAATCAAAATTATTTTGA
TTTTGTGGAGTTAAATGTGCCATCATGAACCCATGTCTAAGGGTTAAATAGTCAACTTTT
GCTACTGATGAGAAGAATTGCCTGAAGAAACAAACTATCCAGAGCAACACGGGCGACTTG
CTCCAGAAATGCATATGCCTACGTCCAAAGGAGGTCTCCCTTGCAAATCTGAATCTCTCA
GGGTCTGCAACCATCAAATACCAATAATTAAAGTCAACAATAATAATTTTAATCTTCTCT
CATTTTAACTTCTGATAACGAATTTCTTTATATAATTTTAAATTTCAAAATATATTTTAC
TTTATAATCTTAACGTGTAAAGTGAGAAGTAGAATAAAAAATTGTCAAAAAAAAAACCAA
ACATTCTTTTAAAGTAGTTGTAGAATTGGTACTCAATTGTTTTTGTTTCATCCTCCCATG
CCCTCCATTTTCTCATCTTCAGTCTGCCCAAAGCAAAAGTTGCTATACAGTACAATACAT
GAGCAACTGCCAACACAAAGATGAAGATATGGAGCTGGTGTATTGCATATGAAGATGCAA
ATTGGACTTTTCCCTTTTTGTCACATGAAGTAACCTCATACTCAGACTGGGCGTCTTCCT
TTGGCTTACAAGGATGCCATGAATAACCAATACTCTTGGGGACGCATAAGTTAGAAACTG
GTTCTTGCAACACTGTCAACAACAGTGATAAGAATCCCAACAGCATAAGTTC
>sci_locus_153_iso_2_len_2106_ver_2|Profilin n=1 Tax=Vitis vinifera RepID=D7TBE7_VITVI Pfam=Profilin|GO:Not found|length=2106
GGCCTCAATTATGTAGGATATTAATACACTGCAAAAAAAAAATTAGTATAAGCTTGGTAA
AAAACCCCAAAGAAATAAAGCTAACGTATAAAGAGAGAATAGCTGCTCAGATTCACTATT
TGCTTTGCTGAGATGGTATACATAGATTATACATGGTTAGATTCATCTTATACATCCACC
GATTATTTTTAGTTTAAGCGATTGGGTGGACCACTACTTGGGTTAATTCTTCACTAAGGA
TACCATGGATGAAAAGGAGGTTAAGAGATCAACTTACCAACATGCCTAGAGACCCTGATC
AATGAGAAAATATCATTGAATCCATTGACGTTTGTATATTCATATTTGTATACATTTAGT
AGATTCTTAACACTTACAAACCAAAACTACTGGATTCGGTTGAGCTCGTTGGTTATACTG
TGTATCCATGTTAGATTACACATACCAAAAATGTTGATCTATTTTAAGCCAAAACTAAAA
GATATCCATCTTAACCAAAGCTCAAATATCCAAATATAAGCACATTCCATTATATATAAC
CAACCAATAGGTCAATCACAAGCTCACAAGGAAACACAAAGAAAAATGTTACAATGACAG
CATAGTTGATACACACAAGAGATTGCAATTCTCCCCCTTACAGAGCACACAACACTTCTT
CATGGCCTCAATTATGTAGGATATTAATACACAACATGCCTAGAGAGACCCTGATCAATG
AGATAGTCACCCAGCCTTTCAACAACCACATTACACTGGCCAGGAGTCATCGGCTCATCA
TATATTCCAATGATCAAAGCCTGGTTAGTCTTCTTAATGGTGATACCACCGGCACCCTGA
AAATATGCAGGACCTAGTCAGGACTCAGGATGACAAATTATAGAAGGTCAAGTGTTGCCA
TGAGGGGGCTTCATCACATAATCTGAGCTAAATTCCAGTATCTCGTGTAAGCATTGTGTA
ATCTACTTTCATGGATTACAGCAGGGAAAATGTCAGCAGAGAAGGTCCACACTTCAATGG
TCTTTATTCAGATATAATTAAGAAAACAAAAGTGTGTTCTCTAACAACTCAAACTTTATA
ATAGATGGTCACACAATTCCAACATGGTATCCGCACCGGCAGAGGTCGTGAGTTCAAATA
CTGTCACTCATTAACGAGAAGACTTTCCACGTGTTTGAGCTATGAAAAGGGATCAGACAC
ACACATGAGGGATATGCTCAGACATAATTATGTAGATAAAAGTTTGCTCTCTCTAGCCAC
TTAATAAGATGGCCACACAATTCATCAATATTTATTCGAATTGGTCTTCACAGTCTTGAG
TTGAAACGAATGGATCATCATATGGAGAGAGGCAATAATAAAAAGAAAAAAGAAGAGTTT
TTGTACCAAAAACATTTGCATATAAAAACTGAACATTAGCATAAACTGCCGCAAAAGTTA
ACCTTATTTGAGCATCTCGAAAGGTTCAAGTGAGAGTATATGACACTTCCCTGTTCTTTT
TTTTTTTTGGGACAAGGATAAGCATTTTTTTTAATTCTCGGGGTTCAAACCTGAGACTTA
TGCCTTGTTTAGATTAAAGATACTCACTACTTCACTAGTAGACTACTTGCAATGCAATAG
TAGGAAACCAGGTTCTCGTACCTTCTTGCCTCGTATAACAGCTCCTGCCTTCTTGCCTCG
TATAACAGCTCCTGCCTCCCCTTGAATCACCATATACTTTGTTCTCCCAAGATATAAACC
AGTTGGAGCAAGTGTTCCAGGTTCAGCAAAGTCATTCATTATGGCTGTTATTTCTTCTGG
GTTAAACTGAGGGAAATTATCAGATTGAGCCCAATTGGAACCATCATGGCCGATGATAGC
AGCAGAAGTGAGATGATTATCTTCAACCTCACACATCAAATGATCATCAACATACGTTTG
CCACGACATCTTCTTCTTCTTCTACTTCCCGCTGCTAAGTTTGATTCAAGATCTGTGGAA
AAATGGAGATAAATTGATGAGTTTTTCTAGAAGTAGCGTTGATTTAAAGCTGCCGCCTAC
TGTGATGACTCTGTTTTCTTTAATGTGAATTGGGGAATCACAGTAGGCGGCAGCTTTAAA
TCAACG
>sci_locus_185_iso_6_len_2945_ver_2|Predicted protein n=1 Tax=Populus trichocarpa RepID=B9ICW0_POPTR|GO:Not found|length=2945
TCCTATTTTGATGGAATTTTTTTAATATCCATTGACAACTTCATAAGAATCAAAATTTAC
TAAAATTTATTAATACTCCAAGGTCTGAAAAGGCAAAGAAGAAGATATTTCGTGCGAACA
AGTTTGTTTCTGTGAAATTAATGGCGGTCGTCGCCTATAAGTTTGTCAATACAAAAAGGC
GTTGAGTTGCTGAATTCATATCAAATTTCTAAAACCCTAATTCGGAATTTGTGATACAGA
GAAAAGCGATGGGGAATGTTAACTGTGTATTCTGCGGCTGCATAGAACAGGCGAGCGTCG
GTGTGGTGGAAAAATGGGGACGTTTTGACAGATTAGCAGACCCAGGGCTCAATTTCTGGA
ATCCCTTGGCCGGAGAATGCCTCACTGGAACTCTCTCCACCAGAATCAATTCTCTTGATG
TCAAAATTGAGACCAAAACAAAGGACAATGTCTTCGTTCAATTGCTGTGTTCGATCCAAT
ATAGAGTGATCAGGCAAAATGCTGATGATGCTTTCTATGAGTTACAAAATCCTACAGAGC
AGATTCAGGCTTATGTATTTGATGTTGTTCGAGCCCATGTCCCCAAAATGAATTTGGATG
AGCTTTTTGAGCAAAAGGATGAAGTTGCCAAGGCTGTCTTGGAGGAACTTGAGAAGGTGA
TGGGTGCGTATGGATATAATATTGAGCACATACTGATGGTTGACATCATTCCTGATGCTT
CTGTGAGAAGAGCAATGAATGAGATAAATGCAGCTCAAAGGATGCAGCTTGCTAGTGTAT
ACAAAGGAGAAGCAGATAAGATTCTCCAAGTTAAGAAAGCAGAAGCTGAGGCTGAAGCCA
AGTATTTAGGTGGGGTTGGGGTTGCCAGGCAGAGACAAGCAATTACGGATGGTTTGAGAG
AGAACATCTTGAACTTCTCACATAAAGTAGAAGGGACCTCCGCCAAAGAAGTGATGGATC
TTATAATGATCACCCAATATTTTGACACCATCAAAGACCTTGGAAACTCTTCAAAGAACA
CTACCGTTTTCATACCACATGGTCCTGGCCATGTTCGTGACATTGGTGATCAGATACGTA
ACGGCCTGATGGAAGCAGCTAGTGCAAAGGTCACTGAATAGGTCTGCGCATTTGGAAAAT
ATACGATGAGAACCCTGTGTCTGTACAAGAAGGTTACACAATAAGAACAATTGGAGTTTG
GATTGTTTTTGTTTTCTCTTTAGCCATGAACATTGACATTGGCAACATTGTTTTGATGTT
GTATTGCAAAAATAAAAATGAAGAAGTTTTAAATAGAAAAGAAAGGAATACCAGAAAATG
TTTGTAAACCGTTCATTCATAAGCTCAACCCACTAAAAATTGGGTTGATATATATAACCC
GAATCGATTCATTGCAACAGAAGCATCAGGAATGATGTCAACCATCAGTATGTGCTCAAT
ATTATATCCATACGCACCCATCACCTGAGACATAAACTAAATAAGAGGCTCCCAGAAACA
AATATTTCCTATTGGAAATGGAGAATAATATAAAATTCTACTTGACCAGTAAAAATAACA
AAAAATAAAATAAAATTTATCAAGAACAAGGTCGACAATTTTCACTGATATACTAAAGAA
AAGACATCTGCAATAACATCCCTATTTTTGAGTAAGGTAACAGAGTAATCCTTTTTTTAC
CCAGTGGAATCTCCCTCCCCTTTTTGTGGGGTGGGGTAGGGGGTGGAAGGACACTGTGTT
GAGGGTTCTGCCTCATTTTTACAATTCTACTTGATTATAAAATTAAAGAAAAGACATACT
CCCTCTGTTTCATTTTATTTGACCCCTATAACAAAAATAGATGTTTCATTTTACTTATCC
ATTTTAGCAAATCAAGAGAATTATATTACTTTTTTTCCATGTAGTTAGTATTAAATAACT
ACATAAAATAGTAATAGTCAAATTTAGAGTTCCAAAGCATCATTAATAAGGTTAGTTTAG
TAAAATACACCTCTAATTGAAGATTTCTTAAGGGATGTGCCAGGTCAACAGGTACCAAGT
AATATGAAACGGAGGGAGTAGAATATTTTCTCTTAGAAACATATTAGGAAATAGTCTAAC
ATATTGATGACAGCAGACCAACATAATTTCCCCTAACATACTGAAAGGAAGAGCAGCAGA
AAAGCCTGTTTTCCTTCAATTAGTTGAAGATGACTACTTGAACTTAAAAATTTCCAATTT
CAAGATTCTGAGAGTAGCTTCTCCAAAAAGGTTACTTGATAATGGTCAATTAACCATACA
TGCTTCTAGATAATAGGAGGAATGCTCTTTGAAAAAGAAGAAGAAGAAATTAAGATGAAC
CCGTACTAAATGAGGTAGGAGAAGGATCTTGGGTTAGAAGCAAGTGTTAAAACAATCCCA
AGAAGGAAGGCAATCTAATATCTAATGATCCAAAATCCCTGCTGTCCATATAAAATTGAT
CAAAAGTTGCGCTCTACATGATAAAATCTCAATTAAGACACAAACAAGTGAAACTTTTGG
GGAGATGAAGTCATCCAAATGATTTTATGTAGTTTAAGACCTGCATATCACTAAAAAAAT
CCAGGCTCCAAAGGTTTGAAACAAGATAAAATTTGTTTTGAATTTCATACACATACAACA
TATGAACAAACAAACAAAATAGTTTTTTCCTTTGCTTTCGTTACCCCTCAACATCCTACC
AAATCCCATCTTTACTGTGGATCAGGCTCTGTTCCAAGTTTTAAAATGGAGCATGTGAGA
TTTCATTTCCCCGCCGCCCACACCAGTGTTTTGGACGGCGAAGGGCGATAAAAGGCGACA
AAGATCTGCCTCACCACAAGGCGAGGCGAGTGGCAAGGCACTCGCCTTTTTGAAGTGCGA
CACCAATTAATACCAAAAAATTAAAATATTTAATCGCATATATAAATAATCAAAATCTCA
ATAGC
>sci_locus_206_iso_1_len_2493_ver_2|Putative uncharacterized protein n=1 Tax=Vitis vinifera RepID=A5ALY1_VITVI|GO:Not found|length=2493
CCTGAGGACAGAAAACCTCGACTCGTGGTTTCTAGGACAAGAAACATACATCAGGGTTGT
TAACTCCGAGCCTACTAACAAGACAGAGTTGCCAATGCCAGACAATGCTCTCTTCTGTGG
CCAACTTGGCAAACTACAAAAGTAAGTAAACAACAAATATCTTTACCCCTAAGTGTTTAA
AAATTGTTGCTATTTTTCTAACATAGTTCATTACTATTCAGGCCACAAGATATATCATAT
GCAACATCCATGAGAGGCAACGAGTCGAAATTCTCTTTCATGATTATCATGCTGGTATCC
GCGATATTCGTTGTGTTCCAGTAGAAACCTTTTCCAGTGAATGCTTTGTTTTTGTGTTAA
AAATTGCGGGAGCCTGACTTTGTGAGGTCTGTCTGTTGATTTAGGTCGTCTTAGTTGTAG
TTATGTTGATATCAAGAAGAAGAAGGCCATTAGTATTATTATTATTACTCCATTGTTTTT
GACTTGTAATTTTCATTATTATTTCCGGTTGTGTTATAAATGCTCCCCCGGATATGATGC
TTGTTTAATTTATTGGTAATTCTACACATTCTTTCTATAATATATGTAATGGCTACTATT
CATTCATTTTATTTCTACATTCCAATTTGTATATATCCTAAAGTATATATCTAAGGGTCG
AAAAAATCCACCGCCATTGCCACCATGAAACTCAGAATCAGATGCTTCGAAACCAAAGAA
ACCATAAAAATCGATGTACAATCTTCATCCTGCACTCTTCAAGAACTCAAAAATCGAATC
TCTCAAGCATTACCATCATCATCAACACCAAATTCCGTTCATCTTTCTCTCAATCGAAAG
GACGAACTTCAATCTTCTGAAGAAGATACGCTTCAATCGATTGGTATTACCTCAGGTGAT
CTTATCTTCTTCACTCAAAATCCAATTGGGTTTTCAATTTCAACTGAAACCCATATCCCC
AAATTGAAAAAATCGGACACCCAAATCGTCCAAGAATCTGAAATAGTGAAAAAATTGGAC
ACCCAAATTGTTCAAGAATCTGAAACAGTGAAAGAAATGGACACCCCAATCGACCAATCG
GAACCCCACGAGACGAAAACTCAAAATTCTATACCTGGGGGTGAGGAAATGGAGGAGTTT
ATGGAGGTAGATGATAATGGAGATTACAGTGATGTGAATTTTACGAAATCGTTTTCTGTA
CCTGGGTTTTTGAGGAAAGTGTTTACAGAGGAGCTAAACGATGACGATGGTAGCCGTGAC
CATAAGCTGTTGGTGGTTGCTGTTCATGCTGTTTTTGTAGAATCTGGGTTTGTTCCTCTT
GACCCTATTACGTTTACTGAAGTTAGTGTATCTCAATTTTTGAAATATTGGTCTTGTGGA
TCTCGAAAGACACTGTTTTACACCTTACCTGAGGTTATTGATCATGTAAAAGGAGGTAAT
TGTTATGTGATTCACTGTATTGAGTTAAAGTTTCAGTCTTTAGGGAAGTTCTTTATTGCT
CATGGGTCATTATCCGGTGGGGGGTTGGTTTCCACGTTTAGAGTGACGTTAAACGAAGAT
CAATTGGTTCCGTTTTTGAATGTTGTGTGGGCTAATTGTGGATTGAATGAGGTAGTAGAT
GGGGATTTTGGAGAGAAGGAAGTGTTTGTGTTTTGGAGGAATGTTAAGGATGGGCTTGTA
TTGCCATTGTTGATTGATTTGTGTGAAAAGTCTGGTTTGGTGCTTCCACCGTGCTTTATG
CGACTTCCAACTGACCTTAAGTTGAAGATTTTGGAGTCACTTCCGGGTGTTGAGATAGCG
AAAGTGAGTTGTTTGAGCTCTGAATTGCGATATTTGGGTTCCAGTGATGATTTGTGGAAG
AAGAAATATGTGGAGCAGTTTGGTGATGGAGAGATATCGGGAGAGGGAGGACATTGGAAA
GAGAAGTTTGTTAAGTCTTGGGAGAGTAGGAAGAGAAGGAAAGTGATTAATAGAAGAAGA
GTGGTTGATGGGTTGCGAATTTTAGGGGGTCGTCATCCATTTCCGGTACCTTGGATGCCA
CATGTAATCGGTGGAGATTATGATCTTTTCCCTCCACAATTTGATAATACTGGAAATCCG
TTAGGGCGGGCACCACCTTCTCGATTGCTCCATCCGTGGTCAAACCATGTACGTCGTTGT
CATCTTGGAGGACATAGGAGCAACTTCCCTTGAAGTCTTTAGCAGTAAGCTGTGTAGTTT
ATGTCTATGATAAGTAGTGCAATAGGTTTCAGTTGCAAGTTTTTGTTAATATGGTACTTT
TGGAAGTGATCTTTTTATGTTCCATTTGGAAATTTCAAAACTTTTATCGTATCAAAAAAG
AAACGTTCCATTTGGAAATTTCTGGTTTTGGTGTTTGGATAACTCTTAGGCAGTTGTTTT
TGTGCTATTTCCATTTTTTGTTTATGCAAAAACAATGTAATCTGCTGGCTAGCTCATGTG
TTGAATTTCCAAATGGAACATAAAAAGATCACT
>sci_locus_228_iso_2_len_1439_ver_2|Glutathione S-transferase, class-phi n=1 Tax=Solanum commersonii RepID=O22330_SOLCO|GO:Not found|length=1439
TCAAAAAGCTTGAGATCTCCATCTTCAAAAGCTGGAACTTGACCAAATGGCTGCATAAAT
CAAACAAAATTTTAAGTAGATACTCTTTTTCTTGACTCAAATCATACAATTACACTTGCA
GTTTCTCAACTCGAATCATATATATATATATATATACTACATGGAGAACAAAACCGGAGC
CAATATTATGAGTTTGGGTTCTAAATTTCCTTCCCCTTACTTACATGTAGTTCACAAGTT
AATATACATATATATTTACTTACTTTTTTAATACAAATACAAAAGGAAAAAAGGACAAAT
ATACCTCAAACTATCTCAAGCTATCATAAATGATATACAGATACACTCCGTCATACTTTT
GGGATATTAGTATCTGCCGCCTAAAAACTATGCCCTTCACTCTAACGGAAGACCAAATAA
ATAGGTACACGTGGCACAATATTTACGGAGGATATTTGCATACTATTTATGATAATTCGA
AATATATTTGTCCTTTTTCCCAATACAAAATCTAGGGAAAAACTACCGGATTCGTCTTAA
CCCAACTCACGAACCCTCACCACGCCCTACAGATCCCTAAGAAGTAGTGAACCACAGGAA
TCTGTTATACACAGTCTTATCTTAAATTACTGCAAAAAAGCTAATTCTAAGATTCAAATC
TGCGAATAAATCGAATCGATTCGAAACACAGTAACTGTAAATAAAAAGAGACATACATTT
AGGGAAATGAATGGTTCCTTTTTGTGATCACCAGCTTGCATATTGACAGGAATAAGTTCA
AAATCAAGATCTTTCTCTATGAGTGTAGTTACAACTCTCATAACAGCAGGGGACATCATA
GGGCCATGAACCTTGATCGCCATTTTTTTCCGGTTCTAGAGAGAGAAAGTGAAAAATTGT
GAGTGGAAAATCACTTTGTTGTGTGAGAAGAGAAAGCGTGGAATAATGAGTGGCTTTGTT
CATGGAGTTCTTGGGAGAAGCTTATATTAACTTGTACAATGATGTTTTGTGGGATGATGA
TGTTTGGGATTTAAAAGCCATCAAGGAAGTTCCAAGTTAATAGAAAAAGGAGACATGTCT
GTATTTTGATCTTTGTAAGTGTAGTTTTTCTTTTTTTACGAATTGGAGTTATAAAAAGTT
GAATCTTAGTGGATCATGACAACTTATGTTGCTCAAGACTTTTCAAGAATGTTATCGTGT
GTGTGAGATTTTTCAAAATCTAGCAATGTAAAATTTTAGAGGATCTAACACGAATACAAT
AACATTCTTGAAAAGTTCAAGAAACAACATTAAGACCGGTACCATCACTTACAATATCAT
ATCTAAAGTTTAATTGCAATAAGTACTTGAAAATGCACATGTACAGATGAACAATGTTTT
ATGATTACTCTAACTATGAATAATTAGCAGTCTGAGAATTTTTTTTGTTGTTAAAAAAA
>sci_locus_253_iso_2_len_721_ver_2|Putative uncharacterized protein n=1 Tax=Ricinus communis RepID=B9R9M5_RICCO|GO:Not found|length=721
GAGCACTAATAAACTACTAGTGAACATTGACCCCACTACCCGGCCTAAATTTTACCAAAA
AGTTTTAAGTAGTTTGGTAAGGCATATCAAGTTTGTTGACCAATTCTTGGATTGGCTATG
ACACAAAGCTTCTTCAACAAAAAGAAGTTGCCCAAAAATGTGTAGTCAAAGAATTCTTCT
CACACGAGTGCTTGGGTAAGAGAGATATCTTCACATTAATATATTATAATCAATAACAGA
CGGTACGTTTGCCTAACCTTTCATTGCAGAAATGGTGCGGTTGGCATGTAGGTTTAGTTG
CAAACTCCTCTAACCCACTTACTCTCTGCTATATATATGTATGTGATGTTCCCTCAGCCA
ACAAAGAAAAAAACGAATGGCGATGACAATATATGTTGCTCCAATGGCAGAAAACAACCC
TTCTGGGAATTCAACCTGCAAGAAAGAGAGACAACAGATTTCTATTCCGTTTATCTGGGA
AGAAAGACCAGGAATACCGATAAAGGATTGGAAACCAAAGCCTGTGGCTATGGCTACTAC
AAGTGGTACGTTTACGTTTACACCCCCAGTTAAGCTCATTGCTTCTGTTCCCTTTGAATG
GGAAGAAAAGCCAGGAACACCACTTCCTTTCTTCTCCCAGACATCTCCACACGGAAATAT
TGTTGGATTACCTTCAACTGTTAGGGCTGTGCATGAAGGTAGAGATGACTTCTGGGCAGG
A
>sci_locus_270_iso_9_len_6317_ver_2|UPI000233D315 related cluster n=1 Tax=unknown RepID=UPI000233D315|GO:Not found|length=6317
GGTCCTATTACTGGTTTTAGAAGTGTTTTGCGGACATTTTTATCAGCATTTATTGCATCT
TATGAGATCAATCTCCAGCTGGAGGATGGTAACCTGAAATTGATATTGGATATTCTTTGC
AAAATTTATCAAGGGGAGGAGTCCCTCTGTACTCAGTTTTGGGATAGGGAAAGTTTTGTT
GATGGTCCTATCAGGTGCCTTCTTTGCAGCTTGGAGGGTGAATTCCCATTTAGAACTGCT
GAACTTTTACAGTTGTTAACTGCACTTTGTGAAGGAGTGTGGCCTGCGGGATGTGTATTT
AATTTTCTCGACAAGTCCACTGGATTGTCATCTCCTGTTGACATCAGTAGCTGTGCAATT
GTGAATGATGCTTCTCAGACTGTTATGGTGGTCCAACCATTACATCTTCCTGGTATTGAG
GGTCTGGTCATTCCTAGTGGAACCCGTGGTCATCTGTTAAAGATGATTGATAGGGATATT
GCTCTAGTTAGATGGGAGTTTCCGCAATCTGGGATTGTCGTGCTGCTTTTGCGTTTGGCC
CAAGGGCTGTACTTGGAGAAAACCAGTGAAATCGTTATGACTCTTGGATTTCTCAGCCGG
CTTGTCAATTTCAACATGGGTGTTTGCTATTCTCTTCTGGACCTTGGTGGCTATATGCAT
GATGAAATGAATTCACCAACAGAACACCTGCGTATTAATGTGGCTGAAATCATTTGTGCC
TGGATCAAGAATCTGTCTCCTAATTGCTCTGGTGTGGCGTTGATGTCAATGGGAGTTAAC
ATTTTAGCAAAGATGTTAAAATGCTCACCATATCATGTTTCAAGATTGATGGTCCAGGCA
AATATCTTTGATGTTGCTTTTAAGACGAATCCCTTCAAAGTTGACTCCAATGGCTTATCG
AGTGGATCGTGGTTGCTTTCTGGTCGGCTCGCGAAAATGCTTTTGATCGACTGTGAGCAG
AATGATTGTCAATTGACACTTTCAGTGCTTGACTTCACCATGCAGCTTATGGATTCTGGA
ATGGAAAACGATGTTGTCCTTGCACTAGTCATTTTCTCCATTCAGTATGTCCTTGTTAAT
CATGAATTCTGGAATTATAAAATCAAGCACACTCGGTGGAAGGTGACACTGAAGGTGCTT
GAAGTCTTGAAGAAATGCATTTTGTCCATTTCATATATGCAGAAACTTGGTGAAGTGGTC
AAGGATATTTTATTTGGTGATTCTTCAATCCACAATGCACTCTTTCGACTTGTTTGCACA
ACTTCAGATGGCCTGGAGAAGCTCTATTTCAGCCGGCTTTATGGACCGACAGATATTGAA
GGATTACAGCAGGCTATTGTCTTGGGATTGGATATTCTTTCCAGTATGCTTTCTGATTTG
TCAAGGGTTGTGCCCACTTTCACCGTCTTTTGTCAAGCAGTCATGTCACTGACGGCAAAA
CCAGTGCCTGTGGTTACTGCTGTGATATCACTGATGTCATTCTTCCGAAATTCTAAGATA
CAGGTGGGTGCAGCAAGACTGCTCTCCAGGTTGTTTATTAATGGAGATGACTCACAATCA
TATGCACTTAGCAATGTATATTTCGGTCTGGATGACAAGCAGATCTATAATTTTAAAAAT
ACCATTTGTAGCATTCTTTGTCAAGAGAAAGTAGAAAGTGAGGATCTCATAATTGCTACT
TTCAAGATGCTTACTTCTGCTGCACGCTATCAGGCTTCTTTTCTTACCGCTGTGATCGCT
TTGGAAGAAAGTTCAATTTCTGAATCATGCAATGGTGACAATCATCCAGCCAACAATGAT
GCATTACAGTGCAATGCTGCAAACATATTAGATTGCATATGGATTTATGTTAAAAGATCT
GATGATCTTGTGATGACCAAATCACGTATAATGTGTAATGTGCTAAACTTCCTAAAAGCA
TTATGGCAAGGAGCTGCTCATTATACAAATCTTCTGAAGCAGCTGAGAAATTCAGACTTC
TGGGAAAAGCTACTTTCTGCCGTGCTTTCCATAAGTAAGAAGAGTTGCCAATCTGATAGC
ACGACCGAATTGGAGCTCCAAAATCTGGCATACAGATATCAGTGTCAACATAATGTATTG
GATGTGGTGGCCTGTGAAATGATCCTGCAGAAAAAGATTTTACATTCTGAGTTGGTCACA
AAAGAATCTTCCAAATGTTTACATAACGGGTCAAATGGCTGTAAAGTAGCAACAGCTGAA
AGTTCATGTAACCTGAAGGAAATTTTTGGAGCGTGGTGTGGGAGCTCATTGGATGCGGAG
ACTATCAAGACATTTGTTTCATTTGAGTATGATGATTTTGTAAAGCTGCGTGCAAGGGTG
AGCTGTATTTCCTGGAACTCTTGTTTTCTATTCTGATTGTACGTAGTAACTAAGTCTCCA
CATTGGTTTATGTTAGCTTACATCATTGATAGTTCTGACTTTCAACTTCATGTTGATAAT
GCATGTGAATAATGACAGAGGCATTTTTGTACCTTTGGATTGAAGTTGAATCCTTATAGT
TGCTTAGATTTTAATCTAGGTCTTCATTTTCTTAACTAGGGTCTTGAGGAGGCGAAATAA
ATTAGTATAATTAAATAAGTTGCAACATAATGTGTTAGAGCTAGAATGTTTGAGTTAGTA
TACCCATCAAGCTGCGACATGAAGTGTTAGAGGTGTTGAGTCTTCAATTTTATTTCACAT
TGGACTACATGTGTAATGTTTGACACATGTAATATTTCACATGTGTATTTTTTTTTTTTC
GTTATCAAAAAAATAGATGTATCGTGTGCTCAACAAATTATCAAGTCAGCAATACGGCTT
TCTCTCTTGTTTTCTCTAATGACACGAAATCCTATAAGATCTCAAGATCTTATCAGATTC
AACCTATTAAATGTTGCATGTGTTTTGTGAATTCCAATCTTTCTTTCTTTAAATAGTTTT
ATATCTATCATCTCCCTGTTGTTTGTTCCCACCGTGTTTGCATGTGCTTGGATGGTGATG
CCGGTGTGGCAGTTTTCGTCCGGGGCTAGTAATGTCTAGCGCACAGCCATTGAGGACGAC
AGATGCAGAGCGTGGTGGTTTGTTATGATATTATTGCAAGGAATGGGACTTGAGTCCCTC
ATCAGTTAAATGGGGAATTGATGTGGGGCTTATAGCCTTGGGCTCTCCCACCTTGATAAC
TAGCTTTTAGGGTGTGGTTCTCCTAAGGTTGTATCAGGCGCTTTTTCAACTCTCTAGGGA
GTTTTCAATTTTTCATGTTGCTGCTGGTCTGTTTGCTGTGCGCATCATGTGTAAAGTAAA
AGGCGGTGATAGAGGAAGTTTGTCTGTTTCACTTGTTGATAAAGTTACTAACCTGTGGCA
AAAGTTGAGGAAGTTGCCAGCCTTTTCTGAGTTGATGGCTATTTATACGAAGCATGGTTA
CAGTGGAGGAAATGAACTGGATGACTTAATTCTCAATGATTTATTCTATCATCTGCAAGG
AGAGCTTGAAGGTAGACAGATTTCCCACATGCCATTCAAGGAGCTGTCACAATATCTGCT
ACAGTCAAATTTCTTGCAAACATATCAGCGCAAGCACCATGAGGACATTTTCCCTCAAAC
TGATGGTGTCTGCTTATATGACACTGATCGTCTGCAAGGGGACATGGCTACTGATTTGTG
GGATCTTTCGGATTGGAAAGCATCTAAAGCGGTTGCAGAAATGCTGTTGCTCTCTTTGCA
GAATGTGAATGTCATGGTGTCACTCACAACATCCAAGCTTTCAGCTTTAATAGCTTTGGC
AACTACTTTCTCCATATCTGACAATGATAATTCACTTGATAATGAGGTTAGAAGTGGCAG
AACAATTCCTGAAAAATCATTGTCATCTAGCATTGATAATATATGCCAGTCTCTCCACCG
CACAATCGAGCTATTACCTCCTGTTTCTGATGCTAGTGAAGACATAGTTGATATTCTTGC
AGCTCAAGCAGAGTTGCTTTTCCACTTTACCAGGCCATTGGTTACTGGTGTTTTTTTTTC
CTCTCTGAGTACACATTTATCTTTATCTACATGCCTTCTGATATTAAAAACTTCAGGTTA
TGGCCTCAAGGTGTTGTGTAACTGTAGGCCATTGGTTACTGGGGTGTTTTTTTTCAATGA
AGATATTTTTGATGCTAGTTCTCTTTTCACTCAAATCAAGTTGGAGAGATTCTCGTCTTG
GAGTACAAACAAAAATTGAGCATAATGAAGCCTTACCTGAGGCAGCTAATGTGAGCTTGA
GGCTACTACCGCTGATTTGCAACTGTATTGAACTTACTGAACATTGCTCCCTCTCTGTGA
TTATTACCGATCAAATAATCAAAGTTTTTCAACACCTGCTACTTGGTTCCCCATAATTCA
AAAACATCTCCCAATGCAGTGTATTGTTCTTAAACTTCAAGATAAAAGCTCCTATTCAAA
CATTGGCATTATATTGAAGTTTCTTTTGACTATTGCACATGTGAAGGAAGGTGCTGAGAT
GCTTGTAAAAACTGGTTTCTTTGCATCGTTAAGTGTGTTGTTGGCTGACCTATCTAATGG
TAGACCTCTCTCAGTAGTTGAGAGGGAGAGAAATCTGGCAAACACCTTTGAGAATAATGA
AAGGGCTCAACCCATTTGGGGACTTAGCTTGGCTGTGGTTACAGCAATTATTAACTCTTT
AGGAGAAAGTTCGATTTTCAATGTGGAACACGTGGTGACTTACTTCCTCTTGGAGAAGGC
TGATCTAATTTCATATTATCTAAGTGCTCCGGATTTTCCACCAGATGATCATGATAAGAA
AAGACTTCGGGCACTCAAACCACATACTTCATTGAGTGCTCTTAGAGAGATTGAAAATAC
AGTTATGTTAATCTGTGTTCTGGCAAAGCATAGTTATACCTGGTCAACGGCCATGAAAGA
AATGGAGTCACAGATGAGGGAAAGATGCATCCATTTATTGGCCTTTATTAGCTGCGGTAC
ACCACGTCATGGGGAATCACCAGGAAGAGTTCCCCCCATCTTTTGTCATCCTACCCTTAG
GGAGGAGTACGAGTGGCACAAAAAGCCATCATCTATCAGTAGCAAAAATGGCTGGTTTGC
TTTTTCTGCTAATTGCTGCAGTCTAAATCCCAAATATTCATCTTTTTCGTCTAGAACTGC
TACTGTGATCAAAGATCAACCAAATGAGCATGCTAACCTGACTTTGCAGACACACTTTTC
AGATGCAATGTCTATTCAGATATACAGAATTACCTCTCTTCTCCTTAAGTTTTTGTGTCA
ACAAGCTGAAGATGCTGCTGCAAGGGCTGAAGAAGTGGGTTTTGTCGATCTTGCTCATTT
TCCTGAGCTACCAATGCCTGATATCCTTCACTGCTTGCAGGATCAAGGAATATCTATTGT
CACTGAATTGTGCGAAGCCAACAAGTTGAAGCAGGTTACTTCTGAAATACAAGGGGTCTG
TATTTTGCTGTTGCAAATTACTGTTATGGCATTGTATCTGGAATTTTGTGTGATCCAAAT
CTGTGGAATGAGACCTGTCCATGGACATGTTGAGGACTTCTCCAAGGAATTTTATGCTCT
GACAAAAGGTAGTGTAATTATATGATTCTTTCTGCATGGTGTTTGTTATTTTTGATGGTT
TCAATCTGTTTACACTGTTGATTCTTGCAGCTATGGAAGGACATGCATTTTTGAAAGACT
ATGGAAGGACATGCATTTTTGAAAGAATATATGAACTCCTTGAAGCAAATGGTGTCTTTT
GTGTATCCTGAATTATTGCAGGCAGAAGATGTAGTATGAAATTTAGGTTGTCTTTGAGCC
CTTGGGTAGGTGAATCTCATAATATTGTTGATAATCAATTATGGTGGGAAGCTCTTTTTG
CCTCTTCTTGTGCATTTTCTTGCTTCATATTATGTGAATCCTTTTGTCCCAAAAATGGTT
ACTGGGGCAGGAAAGTTGGGGTAGGCTGCGATTGTTGACAATGATTCAGGGGTTATGATT
TCTGTTTGATATTTGAGAGGCTCAAACCAATGTATGGGAAAGGAAAGAGCGGAAGTATCC
CCCATCCTAGAGATAATTTTGTTAGGATACACTTGCTGAAGAACATTTTGCAGAAAACGA
TAGTATATGTATATTGCTAAAATTCAAGTGTAATGTTGGCATATAGATCATAAGCACAGA
GAAGAGGGTCTGCAGAAACCAGTCCAACTATATCTTGACTTTGTATGGTTTGGTGTAGCT
TCTATTGAATCTATATATTTATCTATATAATCCTGGAAATGAGGAAGATGACGTGACACT
TTTCTTTGACCAAAAAA
>sci_locus_280_iso_5_len_2433_ver_2|Putative uncharacterized protein n=1 Tax=Ricinus communis RepID=B9T1R0_RICCO|GO:Not found|length=2433
GCTTCCATTTTGTTTTGCTATGGCCTGCAGAATAAGGACTTCCCTGAAATAGAGGGAGAA
ATGGATTTGAAAAGGCACGATATATTGCCCTTGTTCATGAAAGTCATGCAGAAGCTTTAC
AAATACCTATATAATCTAACATCAAAAGAAATTGACTCAACCATATCTCGTCTTAAATTG
ATTAAGATGGAACCACATTCTATATCTGTTGATGAAGATCTCTACGATGCTGCAAAGAAA
GTCCAGGATGAGATGAAAGCCAAGTCAGAAGGTCTGTTGCACCCAGAACAATTTCAGCAG
TTTGCTATATTGGACAGAGAAGCTGAATTTGGAAATGCTCTCCAGAATGGTGGTGGGAAG
ATCGTTCCTGGTAGTGTAATTAGCGTAAAATCCTATCATTCCAAGCTTAAGGAGACTGAA
AAAAGTGGCAAGAAAAGAAACAAAAACCATTCTGGATCAAAATCAAGTAAGAAGAGGAGG
AGTTGTTGATCTTGTTGGCAGAATAACTTGTTTCTTTAGTATTAAATACTAAACTAGGTA
ATTTGTGCGGTCTTAAATGACCTTATTAAACTGATGAATGACTTTTCCCTTGATCATTAT
TTAAACTACACATTGTTTTTTTAAAAAAAATTGACTTAAATTAGAACATTTGAAGTTGTA
CTATATTTAGCATGCATCTCCGATGACTTTTCAGTACTGAATGATCTTTCATGAATTAAT
CAGGATCTCTATTTTTGTTTTCATGAAGTATACAACATTCAATTCTACGACATAGGCATT
ACGTCTTCTAAATAAATTCACGGGCTTCCCAAAACTATCACTATTAAAATTAATGGATAA
TTTAAATAAGTTGGATCTGCAAATAAATAACACAAAAATGTTGGGAAAAAATAAGTCGAT
GATCGTCTTGATCCGAAATTGCTGAGCAACAATACTGGCGGTAGAAACAGGGTTGTTTCG
AGAACTTGGAAAAATCTCCAAAGGGGATGGGAGGTGTGTCAAAAAGCCTCAAAATGAGTG
GTTCACAGAGGAGACAAGTCTCCTCCATCAAAGATGCATGGATTCCCCTATACAGATCCG
ATTAAAAAAATTGTGAATGGGCCTTTCACGAAGGAAGACACAAACCTCAAGATAAAGGAC
ATCTATATGAATGGGTCCTGGAACTTCGACCTCTTCTCATTCACGCTTAGCAATGACCTC
AAAGCCGCAATCAGGGACTACCACATGCCTCATAACAGCCCCAAAATGACTTCACCATTT
GGGGCCTAACCAGTGACGGCAATTACTCGACTGGCAGTGCATATGAACTAATAGCAAATG
CCATGCTAGACATCGACCAGACCCAGTCGAATGCCTTTGACTAGATCTGGTCCACCATGG
CCCCCCACAAAATCAAAACTTTCCTTTGGCTCTTTTATCGTCAAAGACTCCTACCAGCCA
ATTTCTGCATCAAAGAGGGCTTAACGTAAGCCCAGCTTGCCACTTATGCAACTCCCCAAA
AAAGACATCAGTCATATCTTTTTTGAGTGCCCAAATGTCGAGTCATTCTGAGACAAATTA
CTCGGAGGGAGAAACAGCAGCCAGACCCTAGGATTGAACGTCAGCAACTGGGACGCCTAC
TGGAAAAGCACCAAAAGCAAACCCTTCAATAACATCATCAATTAGGGGATGCTTACACCC
TTCTGCTTATGGAATATATGGGTCACGAGAAACAGGAACCTCTTCAACAATAAAAAGGAT
GCTATCGACGAGGCCACTGCTATCAACCAAGCCATGGAATATCAGCTTTGGTGGCCCAAA
AGGAAAAAAAACAAGCACCGACATGCTACCATCACAGTTAAATGGAAACCCCCTAATAGG
GGAACCTATAAACTTAACATCGATGGAGCAGCGGCGAGAAGTCCAGGCGTGGGAGGGATT
GGGGGAGTGTTTAGAGATCATACTGACAGTGCCTTCTAGGCTTTAGTCAAAGCACTCAAT
CCTGCAATGGCAGAACTCCAGGTCCTGCGAAGAGGGCTGCAAATCGGAGTAGAGCATAAT
CTGAAACCCTTAACAATAAATACTACTCCTCAGATATCATAAACTGGTTAAAACATGACT
ACTTTCCCTATTCTAACCTAATTGTTGAGTGTAGGTCATTGATGATAAAACTGGACATGC
CCATGGTAGCGCACATATATCGAGAGCAGAACAGGGTGGCAGACAAGCTGGCGAATGAGG
GACTACGAAGACAAGTTTTTGAAGCCCACAATACATTCAGAGTCCCCCCAGAGTATGCAT
ACCAGGAATGGGAGGCTGACATCCTAGGAACGACATTTTCTAGGAAGATTTCTTTTGTTA
GCACCAGGGCCGGGATGTGGCCAAAAACTTAACAGCCGTGGACCTTACCACAAGGAGGCC
CACGAACCCAACTTAACTTGTTTTGTTTTGTTG
>sci_locus_289_iso_3_len_1483_ver_2|Putative uncharacterized protein n=1 Tax=Ricinus communis RepID=B9S6M7_RICCO|GO:Not found|length=1483
TCTCATAATATTGCAAGTCGCCTTGAGAAGCTCTTTACACTCTAAGTCATCGTCACAGCG
ATCAATGCAGAATTCACCCGGAGCAGCAGTGATACCATACGGCTTCGCATAAAAACGTCC
AAGTGCAATAACTATATCTCCAGGAATAAGATCAAATGAATTTGAATGTGGACGAAGTTG
AAATGAATTCTCCTCAGTACTCCGGAGCTGGCTCGGATTAATTGTGATAGAATCACTTAA
ATGAGCCAAGGATGCAATTGGAAGTGCTGTGTCTGATTGAATCTTTACGGCAGCAACATT
GTAGTGGAGGTCATATGATTCGATTTGACCATCAAATGATCTTCCATCGAATAGGTGCAC
GATAACCTTGATATTATCCGCTATAGAATTTCCACTCGTGGAACACCTAAAGATACTTGC
AGTGGTTAATATTATACTATAACTGTCCACACTTTCTATAATAGTCCCAGAACATTCAAA
TATCTCATTTTCCCCCGAGTATGATTTAAGACTGACGACGGATGTGGAAACTTTTAAAGC
AGCCCTCTTCGTGTAAACATCTAAATGCTTATTTTGAGGATTCAAATAAAATCCCTGTTC
TGTTCGACTCAACTTTATTGGTTCACTTACAAAGTTAGAACTTCACTGAGCCTCCGTTAG
CTCCCTCTTCCACGGAGTAAAAGCTTCCACCCACTTCCTTTTGAAACCATCAAAAGGCAT
AGTTTACCAGACTGAGAGTCCGCAGAAATCTCAGGAATATGAGCTCTTGCAGAGAGGCAG
AAATCTCAGGAGTATGTGAGCCAAGCGACGAAAACAAGGCTAAGCGAAATCAACCTTCAT
ACTAACTCCGCTAATCAGAGTAGCTATCCAACTTGTACAATAAAAGTGTATATTTTCTTT
TTATCAAATAAAAATGTAAATAGGTATATTGTGATAAACATAGGTCTTGCAGCCTAATAC
GTTAGGGTTAGAGTAGGTATCAAGCCCTCTCCCGTAGCACCACATCAATAAAACATACCA
AAGACAGATACTTAAACCAGGTTAGAACACATGAGGATGAATAGGGACATACAACAAAAA
CATCGAGAAAAAAACACATTTGAATGAAACACACGAAGGAACAATAGAGCAGGGAAAAAA
AATCAACAACAAATGAAATAAACCAGACAAACGAAGCCTTCCACATTGTTCTATATCATG
CATTCCATGTTTCCCAATTGAAAATATGTTATTATGTCCCAACAACCAATGTTGCTAGTC
TTCGTTAGAAATTGTGGATAGACATATGATCAAAAAAGGCAACAAGGCTGTACATGGGAG
TTCTTGAGGAGAGGTGATGATGCAATTCAGATTTGAGTTATAGGAGGTTGTACCTGGTTT
TTCATTGGGACTTGGGAGTTAGTTAAATTAATTAAAGCTGATTTAGTTACAGTTTAGCTC
TTTAGGAATTAGGGGTTGTTTAATCACATTTATTAGAAAAAAA
>sci_locus_290_iso_6_len_4093_ver_2|Putative uncharacterized protein n=1 Tax=Vitis vinifera RepID=D7SJJ6_VITVI|GO:Not found|length=4093
ATGATACGCACGTCTGAACTCCAAGCAGAAACTGGAGTCGAGATTACGTACGGTGACTGG
AGTTCAGACGTCCGTACGGTGACTGGAGTTCAGACGTGTTGCTCTTTCCTATATTTTGAG
GGTTTAAGTGATTTGCAAATAAGAAAGTAGGAGCCGAAACGATTGGTTAAACAGCAGAAT
ACCTCGAACAGACTAATCTGTGCAGAGAGAGAGTACAACGTACTAATAATCTCTCTCTCC
ACTTGAAAACAATGGCGGTCGGCGGCCGTACATTTACAGCGGATGACATAGTAGAGAAGT
CTCCAAACGATAAGCGTTTGTACAGATACATTCAACTCCCGAATGGCCTCTGTGCTCTTC
TGGTTCACGATCCTGATATCTACCCCGATGGGCTTCCAGAACATTCCGGAAACCCCGAAG
CCGAAGAAGATGAAGGAAGTGAAGACGAAGATGATGAGGAATCAGAAGATAGCGAAGAAG
GAGAAGAAGAAAGTGATGATGCTGATGATGAAGAAGAAACTGAAGTTAGAGACAAAGGGA
GTAAAGGTGCTTCTCAGAAAAAGGCAGCCGCTGCAATGTGTGTAACAACCGGCAGTTTCT
CTGATCCTTGTGATGCTCAGGGTCTTGCACATTTTCTTGAACACATGCTATTCATGGGAA
GCACTGATTTTCCTGATGAAAATGAGTATGATAGTTACTTGTCCAAGCATGGAGGGTGTT
CAAATGCATACACAGAAACAGAACACACGTGCTACCATTTTGAAGTTAAGAGGGATTGCC
TTAAGGGCGCTCTGAGAAGGTTTTCTCAGTTTTTTGTTTCACCTTTGGTTAAAGCTGAAG
CCATGGAGCGGGAGGTACTAGCTGTGGACTCAGAATTTAATCAGGTCTTACAAAATGATT
CCTGCCGCCTGCAACAACTACAGTGCCATACATCTAATCCTGGCCATCCCTTTAACCGGT
TCTTTTGGGGGAATAAGAAAAGCCTTGCTGATGCGGTGCAGAAAGGAGTTAATTTGAGGG
AACAAATTCTTAGACTATACCATGACAATTATCGTGGTGGATCCATGAAACTGGCTGTTA
TAGGGGGAGAGTCTCTGGATATCCTTGAAAGTTGGGTTCTTGAATTATTTAGCAATGTCA
AGAAAGGCCCTTTGGTAAATCCACACGGAGGAAGTGAACTTCCAAATTGGAAGGTTGGCA
AACTTTATTGGTTAAAGGCAGTTAAAGATGTTCATATCCTTGATTTATCATGGACGCTGC
CTTCTCTTCGCAAAGGGTACCTGAAGAAAGCTGAAGATTACCTAGCTCATCTACTGGGAC
ACGAAGGAAAAGGGTCCTTGCTTTTCTTCCTAAAGGCTAGAGGCTGGGTAACATCAATAT
CTGCTGGTGTTGGTGATGAAGGAATGCATCGCTCCTCATTCGCATACATATTTGGCATGT
CAATACATCTGACTGATTTTGGCTTGGCAAAGATATTTGAGATCATTGGCTTTGTCTATC
AATACCTCAAGCTCCTGCATCAAAATTCTCCTCAAGAGTGGATTTTCAAGGAACTCCAAG
ATATTGCAAATGTAGAATTTAGATATGTGGAGGAGCAACCTCAAGATGATTATGCTGCAG
AACTTGCTGAGGGTTTACTTGTTTATCCTCCCGAGCATGTTATTTATGGTGACTACGCAT
ATGATGTTTGGGATGCGGAGTTCATAAAGTATGTTTTGGATTTCTTCAGGCCCGAGAACA
TGAGAGTTGACGTTGTATCAAAGTCTTTTCAGAAGTCTGATGATGTTCAGCAGGAACCAT
GGTTTGGATCAGAATATGTGGAAAAAGATATTCCATCTTCTCTATTTGAGTTATGGAAGG
ACCCTACAGAAATTAATGCCTGCTTACATCTTCCTTCGAAGAATGAGTTTGTTCCATCTG
ATTTTTCAATACATGCTGGGAAGGCTAAGTGTGACTCAGAAAATGCAAGACCAAGATGCA
TACTTGACGAACTGCTGATGAGGATCTGGTACAAGCTGGATAACACGTTTAAGCTTCCCC
GTGCCAATACATATTTCCGTATTACACTAAAAGGGGGATACAGTAATTTGAAGAATGCTT
TGCTGACTGAATTATTTATTCACCTTCTAAAAGATGAGCTGAATGAGATTATATATCAGG
CTAGTGTGGCTAAATTGGAAACCTCTGTTTCTCTATATGGTGACAAGTTGGAACTCAAGG
TCTATGGTTTCAATGATAAGCTTCCGGTCCTTTTATCAAAGGTTTTGGGAATGACAAAAT
CATTTTTGCCAAGGGATGATCGCTTCATGGTTATCAAGGAAGATATGGTAAGAACTTTGA
AGAACACCAACATGAAGCCCTTGAATCATTCATCATACCTGCGACTGCAAGTCTTGTGTC
AGAGCTTCTGGGACGTGGAAGAAAAGTTGTTCTTGTTAAATGACTTGACTCTCTCTGATC
TGAACTTCTTCATTCCAGAGCTTCTTTCCCAGCTGTATATTGAGGGACTTTGCCATGGAA
ATTTGCTGGAGGAAGAAGCACTCAACATATCAAAAATATTTAGAAGTAATTTCTCTGTGC
AACCGCTACCATTTGAGATGAGGCATAAAGAGTACGTCATGTGTCTTCCAACCGCCGCTG
ATCTAATCAAAGATGTCAGAGTAAAAAATAAACTGGAAACAAACTCTGTGGTTGAGCTGT
ATTTTCAGATTGAACCTGAAGAGGGCACTGCATTGATAAAATTGAAAGCAGTAATAGATC
TCTTTGATGAACTTGTGGAGGAGCCACTTTTTAATCAGCTAAGGACAAAGGAGCAGCTTG
GATATGTTATTGACTGCAGTGCACGTGTAACATATCGCATAACGGGGTTCTGTTTCCGGG
TTCAGTCATCTGACTATGATCCTGTCTACTTACAAGGGAGGATTGAAAACTTCATAAATG
GTGTGGAAGAGTTGCTGGACAACCTTGATGATAAATCTTTTGAGAGCTACAGAAGTGGGT
TGATAGCTAAACTTTTGGAGAAAGATCCATCGCTCGCATATGAAACTAATCGCTTTTGGG
GTCAGATTACTGATAAAAGGTACATGTTTGACATGTCTGAGAAAGAAGCAGAGGAGCTGC
GGAGCATCCAGAAAAGTGATTTAATTGAGTGGTACCGGACCTATTTAAGACAACCATCTC
CCAAGTGCCGGAGACTCTGTGTTCGGGTATGGGGTTGCAACACTGACTGGAAAGATGCTG
ATTCACCTGTAGCATCTGCTGAGGTGATCAAAGATGTTATTTCCTTCAAGAAATCAGCCA
AGTTTTATCCAAGCCTATGTTGAGAATTATAAAATCCTGTATTATTAGTGTTGGCTGGGG
CCTTCATTGACTCAAAGCTTGCGATAAATAATTGCATTCACAGGTGGAAGTTTGTAGTTG
CATCTTGTAAGGTATGTAGCCCCTTGTTTCTGGGATTATTTGTAGTGAAGATGAGCTGAT
ATGTCAGTGTGGACATTACTATTACTTCCAACTCCCTATGTTAAGGACGTGTGTTTGTCT
TAGTAAACTGTTTAGCTGATAATTGGACGATGAATTAATAATTGCAACCTTTTCAATTGC
GTGATAATGTTATTGCATTCAGGACAGTAGTAGGCTTCTCTAATGAGTGTGCTCTTAGAA
ACTGTTTTGGTCCACAGAGTCGTTTCTGCATTCCATTTTTGTTTTGGGAAAAGGATTGAT
GATATACAATCAACTGACCAATGTAAAATGTTGGATGTTGCTCATTGGTAGTTGTTAGTC
TTTCATTTGTATGGTGACATGAAAGTTAAAGCAATCAAATTATGTGGTTGGAGAAGTAGC
AGCTTGAAGAAAACTTGGGAACTGAGGGCTTAGCTTCCTCGAGCCAACAAACAGCTGCAC
CAATACCACTTTGTAGCAAGCACGTGGGTGGGCACATGACTGCTCAATTTCAAATACCAG
TACTATCTTACAGGCCAACGATATCAAGCGGAGCCCTAAAAAAATGGGCCAGGTCTCAGT
GCTTACTCTTTTACTCAGAAGACCCAAGAAACGGGGAAAATAAGAAGGGATTTATTAAAA
GGAAGCAACGGGA
>sci_locus_303_iso_1_len_1047_ver_2|Uncharacterized protein n=1 Tax=Glycine max RepID=I1L4Z2_SOYBN|GO:Not found|length=1047
GAAGCTGGCTGCAAATGAAGTTCATTGTCACATCCAAAGGGACAATGAGACCTGCGCCTC
ACACAAAATGCAGACCATTTCCTTTCCCCTTTTTGAAAGCTCAAAAAGATTTCTTACTTC
TCTTCTTCATCAAAATTCAATTTTCTCTCCATTTTCTTCCAAATTCCCCAAAACCCAACT
TCCAAAACTTAATAATCTTGACATATTTGTGATAAAAGTTTGATCTTGTTTGTCTCTGTA
CATATAATTTCAGATTCTTGGTTTTTGGGAATTTCACCTGAAAATTTTGCCCTTCTCAAT
TTCCTTACAAATTGCCCAAACCCCATTTTTTTTATTGTGATCAAGATTTGATTTTGTTTG
TCTCTGTGTATTTAACTGTAGATTTTGATTGTTGGGTAGTTGAGATTTTTCGCAAAAAGA
TAGAACAAAAGTATGAGTTTTCAAGATTTGGAATCGGGTCGACCTTTGGGGTCTCGTCGG
TTCCAGACAAATGGGAAGCAAGACCCAACCCAAGCAGTGGCTTCTGGAATCTTCCAGATC
AATACTGCTGTGTCTACGTTTCAGAGGCTAGTGAATACACTTGGTACCCCAAAAGATACG
CCTGAGCTACGTGAAAAGTTGCACAAGACAAGGGTACATATTGGCCAGTTAGTCAAAGAT
ACATCTGCTAAACTTAAGCAAGCAAGTGAAACAGATCATCATGCTGATGTCAGTGCTAGC
AAGAAAATAACAGATGCTAAACTTGCTAAAGATTTTCAAGCTGTCTTGAAAGAGTTTCAA
AAGGCTCAGAGACTTGCAGCAGAGAGGGAGACAGCATATACACCTTTCATTCCCCAAGCC
GTTCTTCCTTCTAGTTACACAGCCAGTGAGGTAGATGCTGCTTCAGATAATAGTATGGAA
CAGCGAGCTCTCCTTGTGGAATCAAGAAGGCAGGATATTTTGCATTTAGACAATGAGATT
GCTTTTAATGAAGCTATTATTGAGGAAAGAGATCTTGGAATACAAGAAGTACAACAACAG
ATTGGTGAAGTGAATGAGATTTTCAAG
>sci_locus_318_iso_8_len_1088_ver_2|S-adenosylmethionine decarboxylase proenzyme n=1 Tax=Solanum lycopersicum RepID=B0F6U7_SOLLC Pfam=Adenosylmethionine decarboxylase|GO:Not found|length=1088
AATTCTCAAATTAGGGTTTTATCTCTGGTTTTTCTTCTTCAACAATCGTAATTTCTTTGG
TATCGATAATCTTGGAGGTTGATTTTAATTTGTTCAGAAAAGTCAGATTCAAACAAAATC
TGAGAATTTTTATAATTATCCAGGTGAATGATCTAATGGAGTCTAAAGGTGGGAAGAAGT
CTAGTAGTAAATCCTCACTCTACGAAGCACCCCTCGGCTACAGTATTGAAGACGTTCGAC
CAAACGGTGGAATCAAGAAATTCAGATCAGCTGCATACTCCAACTGCACTCGCAAGCCAT
CCTGAGATTTCCCGTGATTTAGAATAAACCACCAGAGGTGGTTCCAGTAAAAAGTAGTTT
AAACTTAGAATTCTGTTCTTCTCAACTCTTTTTCTTCATCCCTCATCCTCGTTACGCTCT
CCAAAAAATAATCCTTCCCTGAACACACTCTTTCAAGCAAGATGGAATTGCCAGTTTCTG
CCATCGGATTTTGAAGGTTACGAAAAGCGACTTGAGATTTGCTTTTTCGAGTTAGGAAAC
TCTTATGGCCCTGGATGTGGCCTACGGTCCCTCTCCAAAGATCAACTGGATGAAATTCTG
ACACCTGCTGCATGCACCATAGTGTCTTCATTGGCAAATGATGAAGTCGACTCTTATGTC
CTTTCAGAGTCTAGCCTCTTTGTCTACGCTTACAAGATCATAATCAAAACTTGTGGCACC
ACAAAGCTGCTGCTCTCGATACCGCCTATTCTTAAGTTGGCTGATTCACTTAACCTGAAA
GTGAAGTCTGTGAGGTACACACCGCGGTTGTTTCATCTTTCCTGGAGCTCAGCCATACCC
GCATCGCCACTTCTCCGAAGAAGTGGCTGTACTTGACACCTATTTTGGCAAGCTTGGTGC
AGGCAGCAATGCATATGTGATGGGCAATGCTGATAAACAACAGAACTGGCATGTCTATTC
TGCTTCAGCTGAATCTGCCGATGCCAATAATATGAATCCAGTTTATACACTGGAAAAATA
CAGATGCCTTCTTCTTGTCCAATTTAGCCATGCACATCTCCAGTGTATAAACTGGATTCA
TATTATTG
>sci_locus_348_iso_6_len_1076_ver_2|Putative uncharacterized protein n=1 Tax=Vitis vinifera RepID=D7TND9_VITVI|GO:Not found|length=1076
ACAAAAAAATTACGGTTTGTTGTTCACCGGTATTTTTCCTCATCTCCAATTGAAATCCTC
GCCGGAAAACACAAAAAAATTACGGTTTGTTGTTCACCGGACTAACGCCGGCCATGGCTA
TGCACGCTGGAGTGGGCTTAACAAAGATCGTCTTCATCGTCGGAGCAGGGTATACTGGTA
CTTTGTTGTTTAAAAACGGAAAATTATCGGATGTGATAGGCGAGCTTCAGAATTTGGTCA
AAAGTTATGAAAAGACAGGGGAATCAGATGGTGGAGATTCGGATGTCATTGCTGCACAGG
TTCGTAGATTGGCAATGGAGGTTCGACAATTGGCTTCGGCACGATCAATTACTGTTCTTA
ATGGAAGTTCTAGTGGTAACTGGACATCTCTGGTAATGCCAGCTGCTGCAGCAGGTGCCT
TAGGTTATGGATACATGTGGTGGAAGGGTTTGTCATTCTCTGACCTTATGTATGTAACAA
AAAAGAATATGGCAACTGCTGTTTCAAATCTGACAAAACATCTCGATAATGTCTCAGAGG
CCCTTGCTGCTACAAAGAGGCACTTAACACAGCGAATTGAGAATGTGGATGGAAAATTGG
ATGAGCAAATGGAGATGTCAAAACTAATTAGGAGTGAGGTTAATGACGTGCATGGTGATC
TGTCCCAGATTGGTTTTGATCTGGATCAACTAAATAGGATGGTTTCTGGTCTGGATGGCA
AGTTACTTTCTTTGGAGGGCAAGCAGGAGCTTACAAATGCTGGTGTTATGTACCTGTGTA
ATTTTATCAATGGAGAAAAGGTGAAGATGCCCGAGACACTGCAGGTGAGCTCTTCTTTCA
GCCATAGTGTGTATTTCTCCAAAAAGATTTCAAGGCTCTTTTCTTTCTGTTATATCTAAA
TCTGTGTGGAGTACAAGCTTTTCTCAATGGTCTTAACTGTCATCTTGGTCATTGTGCCTG
TCTATGTAAACATATATTGACATATGTATTTCATAAAATATATGTTACCTACTGATCTTT
TTGTCTCAACTATATTTGAATTTGTAGGATGGCAAGTTACTTTCTTTGGAAGGCAA
>sci_locus_363_iso_1_len_1251_ver_2|Avr9/Cf-9 rapidly elicited protein 65 n=1 Tax=Nicotiana tabacum RepID=Q9FQZ0_TOBAC|GO:Not found|length=1251
ATCTTGATGGACTTATTCTTGACTTGTACAATTTGGATCCAAGGCCTTCAAGCTTAAATT
TGAATCTTGATGAATTTGAACTTGATCTTGATTTTTACTTGAATTTCGGGGTTGCTGAGC
TTGTTCTTGAATCTGGTGGTCTTGATCTTGAATTTTTGAATACTTGACTTCTTGAATATT
TGTATTCGCGAACTTGTAGCATGTAGAAAAATCTTATGAAAAATTCAAAATATTGATCTT
TATTAATATCCAAAAGCTATTGTAGGATCCTAATTAAAATTGAACATATTTTGTAAAGTC
CCACAAAATTTTAATATCGATAAAAAAGAACAATAATCTAGTAAGAGTACTCGTTCTGTC
CTGAGATTTATCTTCTATTGTTGTTAAACAAAATGAAATTGATGGAGTACAATTTATCAT
CACTTAATATACGAGTAGCTATATGCTATCTCACCTAAAAATATACTACTAGACAATATA
ATGAAGTTGCAAGAAACTGGCACATGAATATTACCAGTCATAATAAACTTTTTGGAAGAA
AAATAGTCTTCCTTCAGTTTCATCTTTTATAAAATCAGTTGCAAAAATCGTTCATTATAA
TTTATATTCGATCGCCGATCGCCGAAAAGAATAAATCGGAGATATAAAACAAAACGAGAA
ATTACGAATTGAAGTTTTACCAATAAGCAAAACAAAAAAGTGAATATGATCCGAATCCAA
AAAATTGTATATATCATAATCAGTTTTCAATCTCGTAATTTTAGTAAAAACAAAAATCAA
TAGGTAATGATAGTTTCGAAACAGTGAACACCGTCAAATTCCAGAGCGAATCTCTGCCTC
TTCTGCTGATTTTGGCATGAAGATGATGCCTCTCCGGCCTTGTTCAGAACAGCAATAGAA
GAAATAGACGGCGGAGAAGCAACAGCTTGGCTATTTGTTACAAGAGTTCCAACACCTTGT
TGTGTTTTGTCAAGAGTAGTGAGTGCTTTAGAAAAACTCAACTTCTGCCCACAAACCTCA
GCAGAAAGAGCATCAAAGGGACTGAAAATTGACATCATTATCGTTGCCGTTGGTGTATTG
TTGCTTCTAGCTTGCAATTTGCTAACAAATAACAAGCAAAAAAAATAATAGTATTTATTT
ATTGATTAATTTAGGTAAGAAATAACTTGAGTAGGACGAAAAGAAACTGCAGAAGTAAAG
AGTATTATGTAGTGGAAGTGGAATAAAACTGGAAACTTCTGTAAAGTGAAA
>sci_locus_393_iso_1_len_294_ver_2|Putative uncharacterized protein n=1 Tax=Zea mays RepID=B4FI22_MAIZE|GO:Not found|length=294
AGGAGAAGAAGGCGTCGGTCGTCTCCAAGAAGCGCAACACGGTCAAGTCGGACCCAAAGC
GCAAGGAGCAGAGCCGCGCTCTCTTCGCCAAGAACGCCTCGGACTAAGTCTGCGGTGCAT
TGGCATCTCCAGCGCGGACGGACTTCTCTGGTGGACGCGTCGTGTAGTAGAAACTAGTAG
CAGAGGCCTTTGGTCGCTGGTAGTAGGTGGTCGCTGGACGACGTAGACACAAACACACAG
ATAAGGACAACGTGAATCAAACATGAGCGAGATGGATCACAACACCATCGAGCT
>sci_locus_407_iso_7_len_2546_ver_2|Embryonic flower 2 n=1 Tax=Solanum lycopersicum RepID=A7Y7X7_SOLLC|GO:Not found|length=2546
CAGATTGTTCCTGTTCCCAGTTAAAACTTGACCCTGCCCCAAAACGCCTCTGGTTGAGCG
GTCAAAGTTCGAACCGAAACCAAGAACGGATCCTAAAATCCGACTGATTTAGGTCCGCCA
ATTTCAAACGGCGCCGGTCTTCTTCTTCCGGCGAATCGACAGAGACAGCACCTTCCTCCA
CCATCTTCGACAAAATCGAGTATGAAGTTGAAAGAACTATGAATATACATTTGAATACTT
TGTGACAAGGATGCCAGGCATACCTTTAGTGGCTCGTGAAACCACGAATTACACTTGCTA
CTGCAGTTACTCTACAGTTACGGATTCAATGTGCAGGCAAGATTCTGCTACACATTTGTC
TGCAGAGGAGGAGATTGCTGCTGAAGAAAGCCTTTCAAGTTATTGCAAACCTGTTGAACT
CTACAACATTCTCCAACGCCGTGCTGTTAGAAATCCTTCCTTCCTTCAAAGATGTTTACA
GTACAAAATTCAAGCAAAGCACAAAAGGAGGATTCAAATGGCAATATCTGTGCCAGCAAC
TGTGAACGATGAATCACAGGTCCAGAATTTATTTCCTTTGGGTGTAATTTTGGCAAAGCC
ACTATCAAGTGCTGCAGCTGTCGAGGCACATTCTGCTGTCTATCAGTTTAAGCGGGCATG
CATGTCAACCTCATTCAGTGGAGTTGATGGGATAAATCGTGCTCAAGCAAAATTCATTCT
CCCTGAAATGAATAAACTCTCTGCTGAAATAAGGGCTGGCTCTCTTGTCATCCTGTTTGT
CAGCTTTGCCGAACTTGCGAGAGATCGTGGGGATATATCTTCATTTCCATTGAATCTTGA
AGGGCACTGCTTGTTGGGCAGAATGCCGATGGAATTACTTCATTTATTGTGGGACAAGTC
TCCCAATTTGAGTTTAGGGGAGAGAGCTGAGATGTTATCAACTGTTGACTTGAACCCTTG
TTTCATGAAGACAAGCTCTTTGGACAAAGACAGACACATTTCCTTTCAGTATCCCCGCAG
TTCTGCGGCTCTGGCGACAATCCAACAGCTGCAAGTCAAAATTGCTTCAGAAGAAGCTTT
TGCAAGAGAAAGAACACGATATGATTCATTCTCTTATGATGACATTCCTACAACTTCATT
GGCTCGAATAATACGGTTGAGGACAGGAAATGTTGTTTTCAACTATATGTACTATAACAA
TAAGTTGCAGAGAACAGAAGTGACAGAGGACTTCACCTGTCCTTTCTGCTTGGTAAAATG
TGTGAGTTTTAAGGGTTTGAGATATCACTTATGCTCATCCCATGATCTGTTCAACTTTGA
ATTTTGGGTAAACGAAGAATATCAAGCTGTAAATGTATCTGTGAGAAGTGAGATGTGGAG
ATCTGAGATTGTTGCTGATGGCGTGGATCCTAAGCAACAAACATTCTTCTTTTGTTCAAA
GCCACTAAGACGGAGGAAACAGCCAGATTTAGTTCAAAATTCAAAGCATGTGCACCCACT
TGTTTTAGATTCAGATTTCCCTACGTCAATGAATAATCTCAATGAGAGGATTAATGGTGT
TGCTGACGCTGTAGAGTGTGATCCATCAAGTTCCAATGGTGCAAGTGTTCCCTCATCTGG
TCACTTGTATACAGATCCTGATTCTGTTCAGTCAGCATCAGGAAGCACTCTTGCACCCCC
AGCACTGCTTCAGTTTGCCAAGTCAAGAAAGTTATCAGTTGAGCGCTCTGATCCCAGAAA
TCGTGCACTCCTGCAAAAAAGGCAATTCTCAGTGCTGGGGGTGCAAGAGTGCTTCCTGAT
GCTGACTGAACAGAATCAGGATCTGTATACAAGTGACCAGATGAGGGAACACTTGCACCA
TTGGAACTTGATGGATCACACTCTACAGCGTCAGCAACACCATTAATCCTCTCATTGAGA
TTATTCATTGACGTAGGGAAATCTGAATCTAAAACAAGTGGGTGCACATGCTTTGAATTT
TGAACTAAATCTGGCTGTTTCCTCCGTCTTAGTGGCTTTGAACAAAAGAAGAATGTTTGT
TGCTTAGGATCCACGCCATCAGCAACAATCTGAAGATCACTCCAGAGAGCAAGTTAATTT
GCACAGAAGAAAAGGCATGACTAGTAAGAGTAGTCAAGCATTTCAAGTTAAAAATACAGA
ACTGACTTTTCAAACCAATAATCAATTAAGAAAAAAAATCAAACCTTTAGCTAATCAAAA
TTATAGAGGACGTTAGAATTTAACCAAGTATCATGCAAATAAAATACATGACCTTATTAA
AGATATTCACCATTAAACTACATATTTTGCCTTTCATCAAGAACCCAGTAAAGCTTTAGA
AGGTCAACTGCAGACATGATTACAGAAATCAAAATACCTAAAAGAAGAGTTAAGCATCTA
TTCATCTCCTACAGGAATATAGAGATAACTACTATGTATTGCAGCAGATTTGTGCTAGGA
GCAGATACTACAGACCATATATGATTCACCCCTGAGTTAAAAGAAAATGTGCTGACCTCA
GATCTCCACATCTCACTTCTCACAGA
>sci_locus_421_iso_1_len_3324_ver_2|Chromatin remodeling complex subunit n=1 Tax=Populus trichocarpa RepID=B9GZR8_POPTR Pfam=Helicase conserved C-terminal domain|GO:0004386|length=3324
GTCTAAGGTGTCAATTTGCTCAAATATTGGTGCCTGAAACGTTTCTTGCCTCCAATATTT
GAGCAAATTGACACCTTAGACTCCAAGGTGATATTATAGTTCACATTTTGATAGCTACCC
GATATCAGTGAACTCTGGAAACACCGACCAATCATCAAGTCCCGATATAAATTCGGGAAC
ATATTCATGACAGAGTACATCCTCACTCCCTGCATTAAATACCGGATTTAGGTCTAACAG
GGTCCTATCATTGAAATCATTTCCACTTTCTGTAAGGAATGAAAATCCCACATCAGCTGT
TGGACAGGAATCATCAGACACAGATGGCATTGGCGGAAATAATAGATCCTTGGTATGACC
AACATCACTAGATTCCATTAAAATCTTTCTGGACTTAGATTTCGATACCCTCACCGAATC
AGAGGGCTTATGCTTCCCCAAAAATTGTGATTTCAACGGAGTACGTGACTTGGCATCCCC
AATAGGAAAAGCAAGGGAAGCCCAATCTAAACAACCTTCACCACTTGATGCAGCCCAGAA
TCGGTTTTCAGCCATAATCTGGGAAGACTTGAAATGATGATGCTCAGCTGTTGTCATTCT
TGGAAACAATGAAGATTCAGGACCAAGTATTTTGACAGTTACGGGATGTAGCAAGGGAAT
TGTCTTATCATCTTTCTCTGCCCCAAATTCCAGTGTAATATCCAAATGCTCAGAAGGAAA
AGAAGCTTCTTCTCTCTGGTCAAAGATGCGGACTCTCTCATCACTTTGTGCACTCTGCTG
ATCAGAAAGAGCAACTGCTACTAACTTGGTGCATACACTTGAATTAGAAAATCTCCTTAC
CGGTGGACCCATTGAGTAATTCGTCGAAACACGGTTCATAATTGGTGAAAATAAACTTCC
AGAATGAAAGAATCCATTCTGGGAAGATGAGAACGTATTTGTGAGACTTTTCTGCACTTT
CCACACAGAGGAAAGAAGGGCAAAGAAATGTGTTTGAACAAGTGGCTCATGATCTGGAAT
CTCTGATGCAATATCCAACACCAGTCGGACATTTTCCTCAGTCACTTTGAGAAGACCTTT
TATAGAACCAGTATTGTTGGATCTATCATTTACATTGTCTGCAGCAGATAACACATATCT
CTGTATGAGTTCCCTAAACCTCTCACAACAATGAAGAGGGTGACGATATCTTCCTCTATA
AGCACCGCCAGCAGTCATTCCATACAAGATATCACTCACCAAGCTCCAGTGAGGACCATA
CTCATGAACAGAAGCACAAAGTACAGCATCTTCTTGTTGCAACCATGAATCAGCTGATGG
AAAATAATCTTTAGACCATGTTTTACCTTTCCTAATTGGCCTTTCTGATTTAATTGAAAA
GACTCGTTTAACAGGCATTGGACTGATTAAGAATTTCCCTCCCATCTTGCTTCTGCTTAT
TCGTCTGAGTTCAATGTTCATCGTGCCAACATCATACTGTTTCAATTCTTTAGATTCAAC
CTGCCTCTTTCCATGATATGTTGAATGTATTCCCAGAGAAGATACCTCAGAGGACTTCTT
CATTTTTTTTGACTTCTTGGCGCCTTTCACATCCTCATCATATCTTGGTAGTTTACGCTT
TCTCTCTTGAGCAGAATCCGGCGTCGTAACTGGCTCACTGGATAGATTATCATCATCTAT
GGGCATTAACTCTATCGAAGACTCTTCCTTCAAAGCTTGACGTTCAGAAGCTAGACCTCC
TTTTTTCAAAGATTTGAACTTTGTTTTCTTCGCCTTCTTCTTCGACTTGGTTTTTGGGAC
AGAAGATGTATGCCCCATGGAGTTCTCATATTCCGCAAGCTCTTTCTCTTTGGCTTCAGC
TTCCAGCTCCTCTTTCAACTGATGCTTTGCCAAAGTCTCAACCTGTTGTCTGTATACCTC
AGTTGCTAAATCAGTATCCCATCTCTCGTAAACTAACGGCTCTTCATCATCATCAATCTC
TGCTTCCATATCTTCCTTCAACCTTTCAATTCTATCCAATTCCCATTCAGTTTCTTCAAA
ATGACCTTGTGACTCAATAGCTGTCTTGTCTATGATAGGGTCCCATAACTCCAGAAAACG
TACAGCATACCGATCAATTGGACGTAGCTGACTCTCGAAAGACAAGATAGCTTGTTCGGC
AGCAGCAGCTGCTGCTGCCATCTGTTTGACATCAGCCAGCATGTCAATGTCATCTTCTTT
ACCAGCAAAAGTAATTGCTTGTTCTTTTAATGGATTGCTGACATTTGACACTGCCACAAG
TTCTTTACTTGATGTTGTAACTGGGGCTTCATGATCACCAGGCTCATCAGCCTTCGTCTC
ATCATCATTACCAAGTTCATCATCTTCCAACCTGACAATTGCTTCTTCAGTGAACTCCTG
ATTGTCTACTGCCTCTTCCTCTTCAACTTTCTTCAGAGCCATGTAATCTGCCTCATCTTC
TACATTTTGCAAAGCAGCCTCCACGTCAGCATTAGAAAGCTGAACCTCAGTGACATTGCT
ATTCTTCTCTACTTCAATATTCTTTAAGGAAACTGTTCTGTGGCCGGAGAACAATTCCAT
TGGATCCAGTTTCTTAAAGAATTCAGTGTTGTAACTTCCACTCTGTATAACCAAATCATC
CAGAGCACGCTTCTGGTTTGCCTTTTTCAAAATATTCTCTTCAATGGTGCTCTCACTTAT
CAATCGATAAATGTGTACTTCACGGGTCTGGCCTATTCTATGACAGCGATCTTGAGCTTG
TTGATCCATAGCTGGGTTCCAGTCACTATCATAAAAGATGACTGTGTCTGCACCCACCAA
GTTGATGCCAACTCCACCACTACGGGTTGATAAAATAAACAGGAAAATCTTTGGATTCGT
GTTGAAACGTTGCATCAAAGTTTGTCTCTCTTCTGGCGGAGTAGAACCATCCAAACGCAT
GTAAGTGTAACCATACAAATTAATGAAAGCTTCTAAAACATCAAGCATCTTTGTCATTTG
GGTGAAAATTAATGCACGGTGACCTTCTGATTTTAATCGCCTCAACAAACCTGCAAGCTC
CTGCAGCTTTCCACAGTCAAATTGTATAAGCCGCCTATCTGGAAAGTAGACTTGCCTTCT
AACAATGGCTGGGCGAAAAGGAGTGAGAAGAGGAGAAAGAACCTCAGAACATGTCTCTTT
AAAGGTTGGACTGAAAAATACAGAAGTTCCTGGTTTACTGCACCAGCAACCAGGTGCTGG
GGAACGTGCAGCAGGGATTGCAAACATGAAAGTCTCAACCTGATCAACCATTTGTTGGAA
TCTCTCAACTGGTGTCAGTATTGA
>sci_locus_440_iso_3_len_1286_ver_2|Predicted protein n=1 Tax=Populus trichocarpa RepID=B9IM05_POPTR|GO:Not found|length=1286
CACAATCTCAAAAAAAAAAAAACCAATTATCCATTTTTCTTCAATTCTTCTTCAAAAAAT
AGAAATATCTTTCTTTTTTTTTCTTGATTATATATTCACTATAATCATATTATTTTTTTG
CTCCCACTCAAATCTATCGCGATTTAAAAAGACTTCATTTTCTTATTAGCAGATCAACTC
TGTTCAAGAACAAATTACCCTTCTTTCATTTTTTGACATTTCATAGTTTGTAATTCAGTG
CTTTATTTCTCGAGTCAAAAAACAACAAAAATGGGGATAGAGAATTGGTCTTTATTAGGA
AAACTAAAAAGGGCAGTAAAAAAGATTACTTTTTTACTAAATTTTGATATCAACAAATGG
AAATTAGCAACATATTTGATTGGATCATCAAGAAAAAGTTTGCATCAATTGAGTTTCAAT
GAGAAGATTTTGCAAAAACAGCCAACTGGATTGAATGTAATATGTATTGATGAAAATGAT
GATCAAGATTTGGCTAAAAATGCAAATAATGGTTCATTTAAAGGACTTCAAAGAACTATG
AGTTATCCATCATCAGAAGATGATATTGATAAAAGGGCTGAAATGTTTATTGCTAATTTC
TATAATCAATTGAAACTTGAAAGACAGATTTCATTGGAGTTAAGGTATTGTAGAGGGAAT
AGTTTTGGATCTTCGAAGTCTCCGTGAGAAGATCAGAGACGGATTCAGGATTTGAAGTTT
ATGGATTCAAGATTTCACGTGTTTTTTTTTTACTTTGACTTTTCAAGATTTTTATGGTGT
ATAGATTTTGTGAAGAAAGGGATGGAGATAGTCTGGTTTTGTTAAAGATGATCTTCAGTA
CCAAAACTTGTAAAAACAGAGCATTTGTATGCTTTCTTCTTTCCTTTTTAATTCCTTAGG
TGGGGGTCTGGGATTTCTTTTACTTTTTTTTGGTCCTACTCGTAAAGTTAGTGTGAGACG
ATCATGAGTTCGAGCAATGGAAACAGTCTGTTGCAGAAATTGCATGTGCCCAAATCATGA
GTTTGAGCTGCGGAAGCATCTCTTGCAGAAATGCTATGAGACCTAATCATAGAGTCAAGC
TATGAACATAGTGTCTTGCAGAAATGGCATGTGACCAAATCATGGGTTTGAGCTACGGAA
ACATCTCTTGCAGAAATGTTATGTGACCAGGTCATGGGTCGAGCTATTAAAATAGTCTCT
TACAGAAATTGCATGTGATCAGATCATAGATTCGAGCTATGGAAATAGTCTCTCGCAGAA
ATGGCTTGCGGGGGGGGGGGGGGGGG
>sci_locus_451_iso_1_len_1779_ver_2|Putative uncharacterized protein n=1 Tax=Ricinus communis RepID=B9RK67_RICCO|GO:Not found|length=1779
AGCATTAGACAAACTATAGAATGCTAACAGAACAAGCATTAGACAACATATAAAATTCTA
AAAGAACAATAGAAGTTCTTTTATGATTATTTGTTGAAGCTTTCTTGTGTGTGCTGTTTT
CTTTATATATACAGACTCAGACATGTATATCAATATTTATATATTGAGTGTAACTAGAAG
TGGTGTTTAAAGAGGGTGACATTAGTACACTAATAGTGGAGGCTAAGAAAATCAGAGGCA
TATCTTTATTAGAGAAATAAACTATGTAAAAGAAAGGGGGCAGAATGTGTAGTACCCTCC
TTATATATTAATTCTTCCTATACCACTCCCTCAAAGAAATGTTTCTCTTTATTCCTTGTG
GATAGGGATACTACACAAATAACAATGGTGACCAAGAAACCAAAAGTTGTGATAATAGGT
GCGTGAATGGCAGGTCTTACATCACCCAGCAAGCTCTACACAAGTGCAGGCTCTAAAGAA
TTTATAGAGCTTTCTGTTATGGAGGGTGGTGATAGGATTGGTGGAAGGATTATAACTTCA
GAGTTTGTTGGGAGTAGGATTGAGATGGGTGCTACTTGGATCCATGGAATTGGGGTAGTC
CTGTTTACAAGATAGCTCAAGAGATAAACTCACTTCATTCAGAGAAGCCTTGGGAGTGTA
TGGATGAGTTCTTGGATGATCCATTGTCAATAGTTGAAGGAGGTTATCACCTCAATTCTT
CTCTTTTTGACCCCATATGTCAACTTTCAAGAAACTGATGGATTTTGCTCAATGGAAACC
TAATGTCCAATTTCCTCAAAGTAGCATATGGAATCTTAGTATTGGTTCTTTCATAAGGAA
AGGGCTGGATGCTTACTGGGGTTCAATAAAAGATCAAGAGGCAACCCTGGGGTTTGATAA
CTGGAAAAGAAAATCACTGAAGGAATGTATTTTTGCAACGCTTAAGAACACACAAAGGAT
TTACACATCAGCTGGTGATTTGGAGACTAGATTTTAATGTAGAATGCGAGTATCGTATGT
TTTCAGGGAAAGAGATAACCATTGCCACATGCTACTCTACCATAGTTGAATCTTTGGAAT
CTGTTCTGTCACTAGATACTAAAGTGACAAAATACGATGAGGTGAAGTTTTAAAATTATC
AGAGATGTCTTCTATATTTTTCTTTATTTTCTTATGAAGACTTCATCTTTCTAATAAGTC
GTGTTGTTCCTCTTTATAATTCACTCGATGTGTACTAATGAACTATAGATTCATTAAAAT
TGTGTCAATTCATATAAATCACAACTCATATAACATGGAAGAGGAGTATAATTTGAATCA
TACCTAAAACATACAAGCTTTGTGCAAGGTCTAAATTAGTTAATTTAAGGACTGCAAAAA
CTCCTTTATGAATTAAAAACTGACAATACTTACTGCTAAACATCTAATTTTCAAATTTAA
TTTACTGAACTGAGAACTAAAGAGAATTTCATATTAGTAACAAACATTACCCAACATACA
GATATAAAGTTAAAATAAAAATCAAGCTTGATAGAACATGAACAAGTGAACTTCAAGACC
TTATCTCAAAGGGAAGAAACACATACCAGCTTGGTAGACTATGAACATGTGAAGGTGAAG
AATTTATCTCAAAGAAAGGGAATAAACATATACCACATATTTAGCATAAGATGCAGTTCC
TTGTTACTCTTTGATAGAAGAGGAGACGTAGGGCCAAGATGGGGCAGGTGATCTTATGAA
GAGAATTAAATCAGACAGCTTCAAGGATTAAGAAAAAAA
>sci_locus_476_iso_4_len_2495_ver_2|DEAD/DEAH box helicase, GUCT (NUC152) domain, Helicase conserved C-terminal domain|GO:Not found|length=2495
TATACTAATATATTAGCAAATTTGTTGAGTTAAAATACAAGCTGGAAAAGAAAATATTGG
GCAAGCAAGAAATAAAAAAAATAGTAAGTGAATTGCACCTATATATGGAAAATCTAATGT
TAGTATTCCATAAACAGCAGCCGTAATATACATTTTTTTTCTTCATCATCGCAAAATTTT
GAACCCACGACAGGGCGAAAAAAATCCTGTACAGTCAGTCAGCTGTCTGAATAAATTGTT
TGTATTCTTCACCATCTACGGCCTAAGTTTCCATAACCTCTCCCACCACCACCTCTTCCG
CCTCTGCCTCCAGAAAATCGACCTCCATTTCTCCTGTCAGAGAAGCCACCACGACCACCA
CCAAATCTTCCACCTCTCGACTGATCTTTCTCTTGTAACCGGGGCAGTTGTTTTACTACC
TCTAAGCTTACACCTTGTGCGTTCTTCCCGGCTAGAAATGTATCCAGGTCATCAGCAGAT
ACATCAAAAACTGCGCCCTTTCCATCGGCTGTCAAAGTAAGACCTTTGATTGATTCAACC
TTCTCCTCAGATAGGAACCCCCGCAAAACATTATATGCAAAGCGAGTGAGATTCATCTTC
ACGGTAAGACTTGTTATAATAGGAGATAGTAAGAAAACCATTTACTGAACATGGTTTAAA
TACTCACGAAGGGGAAAATATGGGCCTCCCGCACTCAAGAAGTAGAGTAACACAGTTCTC
CATGGAAGAAAGAAGCGAACGACTATTGATCTCGGAGTAGCCAGCTGCCTTGGCAAGTGC
CTTCGCAAGCAATTCAGCTGGTGATAGTTCAGAGGTATGTAGAAGTTCCTCTGCAGCAGC
CTTGAAAGCAGGTATTACACTATCAGAAATTTCAGCAATTGCTTCTGCTGCTTCTTTCCC
AGCAGCTTTAGCAACATCAGCTGGCTGTGGAGCAGATAGATGCTCGAACTTGACACCAGA
TTCTCTTTCAATCTTAGAGATGTTGGACTTCTTAGGATCGTAAAGCATTACAGCAACACC
AGTATTTCCTGCTCGTCCTGTCCTGCCAGATCGATGAATATACGCTTCAACATCACGTGG
AGGCTCACACTGAACAATTAACTGAACATTGTCGATATCCAATCCACGTGCTGCTACATT
TGTGGCCACTAATGTAAGGAACTTTCCTGATCTGAATCCAGCAAGTGTAATCTCACGCTG
GGACTGTTGTATCTCTCCATGCAAAGCACGTGCCCCAGGCAATATGCCAGCTAGCTCCGA
AGCATAACCCCTTGTCTCAGTGAAAATAATTGTGCGTCCACCACTGCTGTAGCAGCGAAT
GATATCAGGAATCAGCTGAGATCTGGCTGAACTAGAGCATGGGATAATAATATGCCTCAC
ATTCTTGCTGGCCTTCATTTTCTCATCACCAACAAGATCAGCTGTTTTCTTATCAGGTTT
GAGAAACTTCGAAGATATATGCTTCACCCAGCTCGGCAAAGTGGCACTGAAAAGAAGTGT
TTGAACTTGGCTTGCATCTTCTACCTTGCCTAATATAAATTCAACATCATCAACAAAACC
AATTTTCAACATTTCATCAACTTCATCAAGAACACGGAACTTTAGGGACCTGAAATCAAT
ATTTCCTCTTTCGATGTGGTCCTTAATTCTTCCAGGAGTACCTACGACAATATCAACTCC
TCTTTTCAGTTGAACTTGTTGTTGTCCCATGGGTGAATTTCCATATAAACAACATGAAGT
TAGCCCCACAGCCCCACCATAAACTTCAAAGTCCGCAAACACCTGAAGTGCCAACTCCCT
AGTAGGTAAAAGGACTAAGACACTTGGAGCCCTCCCATACCCTGTTTTCCGTGATACTTT
AGTAGGTCCATTTATCAGGGACTCCAATATGGGCAACACAAAGGCTAATGTTTTACCCTG
ACCAGTGCGAGCTCGACCAACCAAGTCAGACCCATCCAATATGGTATCAAAAGTCATAGC
TTGAATAGGAAACAGCGCATTTATCCCTTTGGCAATCAAAGCTTCTCTCAGTGGCACTGA
AATCCTAAAATTAGACAAGGCAGTAGGATCCTCCTCTTTCTCCTCACTATCCTCCTCCAC
CAATTTAGCCTCATCATTTTTCTTCTTTTTCTTCTTCTTTTCATCCTCATTCAGATTAAT
CGGTTCCAAAACCTCCGAATTTCCATTCTCCTGATCATCCAAGCTTAAAGCTTTACGCTT
CTTATCTTTCTTCTTACTCTTCTTTAGCTCCTCTGAATCAGACCCAGAATCAATCTTGGT
CTTCTTCGACTTCTTATGGGAGTCGGCGGATGACCCATTTCCGCTCTTCTTCAGCTCCAT
CAAATCTTCAGACGCCATTGTTTCACTTTCAACAAGTGCAGGCATTACAAGCTCTGTAAA
TTGAGTGTAGAAAAAGATAGAAATGTAAGCTTGAAGGTGAGAAAATGGCGGTGGTCCTGC
TGATACTGTATTGCAGTTGAGCTACAATTGCAGGA
>sci_locus_486_iso_2_len_1622_ver_2|Peptidyl-prolyl cis-trans isomerase n=1 Tax=Sorghum bicolor RepID=C5XG73_SORBI|GO:Not found|length=1622
CAGTTGATATGTGTAATAATCTTTATAATACACCAAACAAGTTCCAAAGGGATTTTCTTC
ACAACAAAGTAAATAGTTGGTAACAAGGAGCTTGTCTGTTACTTAGCAAGAGAAAAGAAA
AAAGCAAAAGAGCTAGCATTGTAAATAGAAACTGACAAAATGAAATCCCAACACCATAAA
AAGTGTGTGCCTCTTCAATGATATGAGGGATATGAGGCCTTTGGCTCCTCATGAAGTATG
AGAACCTCTTTTTTTGTTTCCTGTTCTTCAAGGTAACACATCTACTCATGAAGTAAAACA
AGGCTATTGTATAAGTTCCTATAAGCTAGATTTATGCTTCCCTATCCCTTCTATGTAATT
CATTTAGTATGCTACAGTCTACAGTGATATTTAAGGACATAGACACAGATTTTGACAGAG
ATACAAGCGATATGATACTGTATGTCGCTTTGCAGGTTGGGATCAAGGACTTCTAGGAAT
GTGTGTTGGGAGAGAAGCGAAAGTTGAAAATCCCTGCTAAACTTGGTTATGGCGAGAGTG
GATCTCCACCAAAGATCCCAGGTGGTGCAACGCTTGTTTTCGACACTGAGCTGGTTGCTG
TGAATGGAAAGAAAACAACAACTGATAGTGAACTGTGATTGCATGTTGTCGCTATGCACT
GTTTCATGCAGCTCAAGTATGGAGGAGGAAACTCCTAAGGATCTGTTAATGTTAGAGGCT
ATCTATTAGTTATATTTGCTTATTTGATAAGTTAGATACTGAAGTATTTGGTCTCTGGCA
AAATTACACTAGTTATTTCTTCCGCTAAAGTCAAGTGGATGGACGTTGAACTCCAAGGAT
GGGTTTCCATCTTACTTTTTACATTATGGTAGTTTTATTTCTTTCTATTTTACCTAAAAA
AAAGGTATCTGGTAGTGGTTGTGGATGAAGTTTATTCACGGAGGATACTGAGAATCTTTG
ACTTTTTTTTAGTTTTTTAACTTATACAGTTGTATTTAGAATTTGAAAAACACTTAAAAT
CTTATTTTCTTTTCACTGTATTTTTCTAAAGTTTAGCTCAAAAAAAAAACATCAGCTCTT
CTCTAATAACTTAGAAATTCTGCTTAAAGCATTAGCTAAAGCTATAGATCACAAGTGTTA
GACATTATCCTTTGTACCCAAGTCAACTATTTTTGTGGTGTCTATTTCTGATTCTGAACA
ATTAGTTTTAATAGCGTGGCTTCATTAGCCATAAATGTTACTCTCAATCTGGTGGCATGT
CATTGCTTCTGGCAAAATCTCTTTAGGTTTTCAAAAAATTGTTTGTTTGGTGAATTTTTC
TCTTTTTTGTTATTTTGGAAAATGGGCAATTTGTCAACTCAGAAATCATTTTTAATTTTT
GCAAAAACTTGGAAATAAACAAAACTTCAAAAAAATGTTCCAAGAATTTTGTCAAATATT
GTGAAGTTCTATGTTGCCAGAATAAATTCTTCTTTGTTGGCGTTGCTTTTGATTTCTCTG
TGATTTGCTACAGTAGCAAAAGATGGTAAAGGGTTTTCTTCAAAGGAAGTCAGTTTGTGT
CTGTTGTCTGGATTAGTAACTGGCTTGATCTCCATGATTGACATGTATATTTTATTGAGC
GG
>sci_locus_498_iso_5_len_6009_ver_2|Transposon protein, putative, CACTA, En/Spm sub-class n=1 Tax=Oryza sativa Japonica Group RepID=Q7G3C6_ORYSJ|GO:Not found|length=6009
ACGCGTACACCTTCACATATGTGCAGTACTATAACATATCAAAAGCATACACAATATAGT
ACCTAACCGACCCCTATACGCTTCTTCTTCCTCGCAAGAAAACCCAGACGACTCGAGCTC
GACGAAACACGATACGTGACGCTCTCCTCTCTTCCTTATCCTTATCGTACAAAGACCATT
TGAAAATCAAGCTAGGTGTCTCAATATTGCACTTGATATGTCCTTTCTTAAAGAATCAGA
CAAATCTCATTAGAAATCCGTTGTATTTCATACAATTCGTATCAATTTCGAATTTCAATT
TCTTCCAATTCCACCCATCCCCCCCTCCCAATTTTTTTTACCCTATTTCCCTCTATACAA
GGCCTCTTGCTTTCCATTTTTTATGTTGGCAAGAACTTCATCGGAGTTTTCATCCGTGGT
GAAATAGCTCGCCCAAGCTCGTCGTTGTCTCGGTTCGTTGCATTTAGAAAGGTAGGCTTT
ATTCCAATCCGCCCTTTGTTCTTAATGTGTTGGTTGTTTACTTCTTGATCGTTGTGAGCC
GTTTGATTAAGATTTTGGGAGTATTTGGATTGATTGTTGATTGTAAAATCAGTAATATGG
TTAGATTATTGATTCAGATGTTCTTTTTGTTCATCATTTCAGATACTATATTTATACCAT
ACTTGAGTTTGGATTAATATTGAGCAGTAGTGTTTAGGCTTGCTTAATCTTGGTGTATAA
AAGTAATGTACTGCTTTCAGTTGCTATTTGTTTGGTTTAGAATTTCGACTCTAGCTTGAC
ATAAATCTAAAAGTTTTAATGCTATTTTCTAAATCTCTTTTTTGTTGCCTGTTAAGTTAT
AAAAATTCATGTTGCTCTAGTATGAGCCTCCTTAGAGAATGTTCAGTTTAGTCTGTGTTT
CTCTTCATTAGTAAGCGTCATCCATGTCGAGTTTAAGTGCATTTTTAGAAAGTGTATGTG
ATGTTTTATCACTTGGTGATCAAAAAGCTTTCCGAGCATTGAGTTAGCTTAACATACAAT
ACCTCAAATGATTTTGTATTACCTCTTTTGGATTATGATCTATATAAATGTTTACTATTT
GATTTCGATTGAGTCTGTTATCTTTATTGTCTATGATCTCTGTGAGTTTACTGTCTGCCT
TTAGCAAGTTTCGTTAGGCTTAGCGTATAAAGAACTGGGGGTGTGTAGCTGTCCTTTTAG
TTCTTATTCTCCTTCATTTTAAGCATGTTTCAGTCGTGGTTAAGTTAGCATTTGTTTTCT
TTGTGTACTATAATAATCCATGGCCCGTCTTTTCTTAATTTCATATGCTTGATTTAAATG
CCTTTAGGATTAAAATTTGTTTAGAAATGATAAGTTACTTTGGTTCTAAGGTTCTTTTCT
TTGAATATTTTGTTGTCTTAAGTTTATGATATCGTTTTCACATAAATGTCGCATTTCAAC
TTGGATTAATAGCTCGTGTTGTCTTGAAAGGCATCACTTTCTATTTGGATCAGATTATTA
TTTATTGTTGAATGTTTGCTTCTTTCAAATATCTCTCTTTTCTCTTAAATTGTCGGAACC
TGCTTATCTTAATCAACAAGCAGCTTGTTTGTGCCCAATTCTCTGGAAATTGTGTCTTGA
GGGGAGGTTTGACTAATTAGATTTGATCTGGAAGCAAACATGGGTTAGATAGTTTATAAG
TTACTGTTAAAATGAATTGATATTGTGCCATTAGTGTGCTTAGTTTTTTATTGATTAAAT
TAAATTTATTTGTAAGTTTCAACACTATGAAAATGGATATTAATCCTCTTTATTTTCTTC
TTGTTTTATGTGATTTTGAGTGAGTTCATCAAACTACATTGCCTTTTTTTCTCTTTCATT
CAAAATGGGTCGTGGAGGCAAAGTTCCATCTATTCTCGAGTCATACTTGAATCCAAGTCG
CAATAAACTAACATATGAAGTAAGGGAAGCAGGTGTATAGGTTGAAGGTGATTGGGCTAT
AATGGGTTCAGCTCGAGAGAGTGAATCTTAATCTGAAACTACCTATTTAGCTCGAGAGAG
TAGATAAATTGAGGTATTGGTTGCTTATAGTGTTATGCTGGTTGAGGTTCGAGAGAACTC
ACTTGATTCGTAATAGTTGTTCAAGAAAAGCTATTGCATCTATAGCCTAGATTACCCACT
AAGATTTAGCATTTTTTAGTAAATTGAAATTACCCATATAGCGAAACTAGCCTATAATCA
ATCACATCCCCGAGAATTCCTCTCTACTTGTCATTTCCCAGTTTTCATAATTGTTGTATT
TGTTAATTGACCAACCTAATCCCCCCATCTGACATTTATTGTCACCCCCTTTGATTTACC
TAAATGCTTTCGATAATTTCTATTCCTATAACTGACTAGGCCACGTTCATAACTTTGTAA
TTGAATTTGAACTTGTACCGCTCCCTGTGGGGTTCTACCCCAACTCTTTGTTGGGTTTTA
TAATAGATTATGATCGCCTATACCTAGTATCGGATGAGGTGTAGTTGAGCGTTTATCAAT
AATGGCGCCACTGCCGGGGAGTGGTGTCTAGAATTTTATTATTGAAGTTTAGATTGTGAT
CTTTTTGTGTTATAGTTGAATCGACTTACCATGTTGTGTGTTTGTTGTGAGTTGTTTGTG
CGCAAGTGGCAAGATGAGTGCGAATAGGAGCACTGTGAACCAACTTGGTCACAAAAATGA
TATTGGTGACTTCAATAATGTCAATGAAGCTCCATTGTGCAGCGCAGGTGCTATTCACTT
ACCTTCGATTTTGGTTATGTTGTCAGACCCTAATGCGACCTTATTTTTTGTGACTCCTTA
TGTTGCTGTGAAGTTTGGAGCCATTATATCCTACATATGTGTCCCCCATGGGTCCCAGAC
TGATAGACAACGAGTGTGTATCATTAGGTCAGACATGCATCACTAAAGAACCACTAAAAA
CCATAATAACCCCAAATCTAAAAAACCCTGGAAACCCTAAAAAGAAAAACTTAAAAAACC
CTACAAAAACCGTAAGCCGTAAGCCCAAAATCCTATACACTAAACCCTAACAAACCCTAA
ACTCTAAGAAACTCTAAATCCTAAATCCTAAGAAACACCATACCCTAAACCCTAAGAAAC
CCTAAACCCTAAGATACTCTAATCCCTAAGCCCTAAGAAACCCTAAAAACCCCTAAACCC
TAGACCCTAAGAAATCTTAAACCCTAAGAAAATCTAAACACTAAACCCTAAAATCTAAAC
CTTAGGCCCTAAGTCCTAAACCCTAAACCTAAAAAAACACTAAACCTCAAAGGAAAGCTT
GCATGCCCTTGTTGCCATAAAGATACACAATCGATTTCCTTACGTAACAAGTTCTGTTAT
ATGGGTCAGTGTCGCTTCCTTCCCACAAATCATCCATGGCGTAGAAATAGGGTGTTATTT
GATGGGAAAGTGGAAATGGGTGTCACACCTAGCCCTTTAACAGGTGATGAAGCACTTATA
CAGTTACAAAATTTGGGCAATGTGAGTTTTGGTAAAGGACAAATGAGAAAGAGTAATATT
TCTGCCAATGCTTATAACTGGAGGAAGAAAAATATCTTTTTTCATTTGTCTTACTGGAAG
AGTCTTAGGTTAAGACATAACCTAGATGTGATGCACATAGAAAGAAATTTGTCTGACAAC
ATTTTATCAACTGTGATGAGTATTGTTGTAAAGACAAAAGACACATTGAAAAGTAGATAT
GATTTGGTGGACCTTGGTATTAGGAAAGGGTTGCATCCAATTGTGGATGGAGATAAAATT
TTTGTTACCAGTAGTATGCTATGCATTGTCCCCTGATAAGAAGTTCAAGCTATGTGATTT
CTTAGCTAATTTGAAGGTTCTGGATGCCTTTTCATCAAATATTTCAAGGTGTGTTAATAT
ACTTGAGAAAAATATACATGGATTGAAATCTCATGATCATTATGTATTATTGCAAGACAT
TTTATCAGTTGCTATACATGGTTTACTGCCTAAGGAAGTGTGTGAACCAATTATAGCCTT
CGGCAAATTTTTCAAGAATCTATACTCTAAGTGCTTGACAATTGAAGATCTTGATATCTC
CTTGAGGCTGAAATTCCAATCATATTGTGTAAACTTCAAATGGTTTTTCATCCAACATTT
TTTTATGTCATGATTCATTTACCGATACACTTGGCCAGAGAGGCAAAACTTGGTGGACCA
GTTCAATATCGAGATATGTACTCTATTGAGAGGTATTTGCGAAAACTTAAATCATATCTT
CGCAATCCTGGTCATTCAGAAGGTGCAATTGTTGAAGGTTATGACGCAAATGAAGGCATT
ACATTTTTCTCACACTATTTTAACAGTATCTCAACTAAGTTCAATAAACTAGTAAGAAAT
GATGATGGATTTAAATCAAACGGTGAGATGTCTATCTTTAAAAAAAGTGGGCAAACAAAG
GGGTCTTCTGATGGAAAGAAACTACCCCATGATGAATCAACCAAGCAAGTTTGTATATTC
TTCAAAATTGTGAATAGGTTTCACCTTCATAGAGTAAGTTTCTTATTAATTCAGATTTAA
TTTCACATCAAGATATTTTAATTAACCTTAACTAACAAAAAATGTAGGGAATACATGAGA
GAGATTGAAATACAAGATTCAACGATACCTCATGGAATGCTGAATAATGATTTTATTAAT
TGGTTTCGTGCTCGTATATTTGTACTAGCTTCACAAGGACGCGCAACTGATGAGCTCATA
AGCTTAGATGTAGGTACAGTACCATTGGTTCATCGATATTCAATATTTATGGTGAGTGGA
TTTAGGTTAAAAAAAAAAGAGCTTGTGAGAAAAACACAGAACAGTGGAGTTCTTGTAAAA
GGAGATGATTCAGACTCTAATAAGGAGTATTATGGTGTATTAGAGGATATTTACAAGTTA
CGCTACGTTGGAAATAGAAAAATTCATCTATTCAAGTGTCACTAGTGGGATGTGGCTCGC
CTAGGAAGAGGATATAAGATTGACAACTATGGTTTTACAAGTGTGAATACTCATTGTCCT
TTAAATACAAATGAGCCATTTGTGTTGGCATCTCAGTCTGAACAAGTCTTCTATTTGAAA
GACATGGTTAACAAAGACTGGCTCGTTGTTGTAAAGACAAATCCTCGAGATCTTTTTAAT
ATACCTGAAGTTGAAGAAGCAATAATGAATGATGAAGCTTATCAACAAGAGGAAGTGGAA
TGTAATATTTTGTTTCCCAATGACCATGAACCTGATATTCATGTGTCTTTATACAGGGAT
GATGTTGAACAACAAACTGTTTGCGTACCAATGATCACGAAAATGAGGAAGATAATTTCA
TTAATGACAATCATACAGATGTATCTGGGAGTGAAGAAACCAAGGAAGAGTTACTATATG
ATGATGATGGAGAAGACAGTGATGAATACTTTTAATGATTGAGAAACAAAGACTACTGAA
ATAGATGTTTAACTCTTGTTTTGATAAGTTCTCTTTATTTTGTTCTTATTGGGCTGACAT
GAAATTAATTCATGACATTTGTGGCTTTAACTTTCACTACAAGAAAAATGCTCTATATAG
CGAAGGGAAAAATGGTCCCTGAAGGTGCATTTCTTGTCCCAAAATGTCATTAGCGACTGG
AAAAAACTGGTCGCCACCCGTCCCAATAAGCTTCGTCGCTAAAGGCCATCAAGGACGAGA
GAGAATGGCTGGTTCTTAAAGTGTTTTTGCGACCAGTTGAAATCTAGTCCTTAAATATCT
TTTTGGGACTTTTTTTTCTGGTACCTGATTGATAATTTTAGGGACTACATTGTTGGTTGT
CAAAGGTTTTTGGCGTCCAGTTTTTTCCTGGACCTTAAGCTATTTCTGTCACTTGCTCAA
AGCTGGTCGTTAGTTCTCACAACCAGATTATCAACCATCAATCATGTTTATATTCAATTT
GCAACTGCAAAATCAAGTTATTAATATAAAAATGTTACTTTCATATATTTTGAAAAAGTA
ATTACAAAA
>sci_locus_534_iso_4_len_2041_ver_2|Pol polyprotein n=1 Tax=Citrus x paradisi RepID=Q94FM0_CITPA|GO:Not found|length=2041
TAGGCAATACGTTTAAGTTGATCAATTTACACAAAGTTTTATAATTGACATGTCCTAAAC
GTTCATGCCATAAACAATTTGACTAAACCAAATAAGAAGAAGCTTGAACTTTATTATTAT
CAACAACAATTACATTCAAGTTGAAAAGACCCTCATCGAGGTAGCCTTTTCCTAAAAACA
CTTCATTCTTACTAATTACAACTTTGTCAGAAACAAGAACACACTTAAATCCATTCTTGA
TCATAAGGCCAGCAGAAACCAAGTTCTTCCTCATTTCTGGAACATGACAAACGTTGTTCA
GAGTCACCACCTTGCTAGAGGTCATCTTTAGAAATACCTTGCCATGGCCTTCAACCTTTG
ATGTTGCCGAATTTCCCATGTATACGGTTTCATCCGGTGCAGCAGGGACATATGTTGCAA
AGGCTTCTCGAACAGCACAAATATATGCAGTGGCTCCTGAATCAAGCCACCATTGCTTGG
GATTTCCAACAAAATTGCATTCAGTCAACATAGCACATAGGTTGTCAATATCCCTATTTA
TGTCAACCATATTAGCTTGATCTTTCTTCTTTTCCTTCTTGGAAGCACGGCATTCTGTAG
CCCTGTGACCAACTTTCCCACAGTTGAAGCAGTTTCCTTTGAATTTCTTCTTAGGAGGAT
TGCTTTTTGGGCCAGATGTTTTCTTTCTTTTCTTTGACTTTGTGGGATCTTCTTCAACAA
GATTTGCTCCTAATATTGTTGAATTTCCACGTGACTTCTTTTCAGCAGCCTTGTTGTCTT
CTTCGATCCTCAAACGAACAATCAAGTCTTCGAGAGTCATCTCCTTTCGCTTGTGTTTCA
AATAATTTTTGAAGTCTTTCCACAAAGGAGGCAGTTTCTCGATCATTGCTGCTACTTGAA
ATGTCTCGTTTATGACCATACCTTCTGCCAGGAGATCATGCATAATGACTTGTAATTCTT
GAACTTGAGAGATGACAGTCTTGCTGTCAACCATTTTAAAATCCAAAAATTTTGCAGCAA
CAAACTTTTTTAGGCCTGCATCTTCAGTTTTGTATTTTTTCTCAAGAGCATACCAAAGTT
CTTTAGAGGTTTTACAAACACTGAATACGTTATATAAGGCATCTTCCAATCCATTAAGTA
TGTAATTCTTGCAGAGGAAATCAGAATGTTTCCATGCCTCAGTCACAACAAATATCTCAT
TGTCAGGAGTTCCTTCTTTTAACACAGGAACATCTTCATTAATAAAACGTTGTAGACTGA
GGGTAGTCAGATAGAAGAACATCTTCTGCTGCCAACGTTTGAAGTCTATACCGGTGAACT
TGCCCGGTTTCTCTGAATTAGCCATTGTTGTTGCAACTGGTGTTCGACTTGACGAAGCAC
CATTGTTAACAGAAACATTTTGTTGTTCTGTATCAGTTGTCATTTTTTCTGTCACAAATA
GACAGATAATTCAGTATTTAAAATACTAACAAATAAAGACAAAATCTTTATACAACTTGT
TTCTAGTTTAACGATGAAGTTTTTATATTCGTCTAATCGTTAACCGAATGAACCTTATAT
ATTGATGAAGTTTTTATATTCTTCAAATCAGTACAAGGTTCAAACAGAGTAGAAAACCAA
AAAGGTTTTAATCTCCAGAAACCTCAAATACAGAAAAATATATTAAATTTCTTAAGTTTG
TAATTCCTGTATTGAAGTTAGTAAACCAGAAACAAAAAAGATGAAAAGAAAAACATGAAC
AATCCGAGTCCACAGAAATCACTGTGTGTCCTTAAGGAATTTAATCCCCTCAATGTACCC
GAGGTTATGGATTACTTCCTCCCAAGATAAAACGGATTAACCTATTACAGAAATAGTGGT
ACCTCAAATTTCTGCAACTTCAGCGAACTCAATATGCAGTAACGAATCACACAAAGACTC
AACTTTGTTTATAAGAAAAATATGAATGCAGAGGGAGAGAAAATCAGTGGTTAAAACTGA
GAGGAAGTCTCTCTATTTATAGCTTTTAAAGGGTAAAGGTCACAACCCTTTGGAAAGAAG
A
>sci_locus_538_iso_4_len_3686_ver_2|Putative polyprotein n=1 Tax=Solanum lycopersicum RepID=Q0PY40_SOLLC|GO:Not found|length=3686
TTATAAAAAGGAGTAGAGTTGAAGCAATTAATCATCAGTGTACATTTTTCTTCAGTTTCA
ATGGAACATTATTTCCAATCTTTCTCTTCTTTTAGCTTCCATTAATGGAGCTTCTTAACA
TGGTATTAGAGCCAGCCGATTATAGTGAAGAAGATCCTTGAAGCTGAAGAATCAGTACAG
TCCAACATCTAGAGGAATTCCTTCATAAAATCTAGAGTTTGAGAATTTCTCAAAATTGGT
GATTTTTTCTCAATTTAGTGTGTTCGAGTCCAGATCTCAACTTTTCTCATCTTCGAGTGA
AGTAATATGGTGATTATTGAGAATTCAAAAATGCCAACTTCTGAAGGAATGGAAACAACA
TCAAAGAAGTTGCAGCTAGAAACTCAACTGCTCTTAAGGGACAAGTCGATCCAAATCATC
CTCTCTTCATCTATCCATCTGATACTCAAGTTGTAGCTCTAATTTCTACTTAGCTAATTG
GTACTGAAAACTATTCTCTAGGATCAAGTACATGCGTATTGTGTTACTAGGAAAGAACAA
GCTAGGTTTTCTATTAGGGAAATGTAAGAGGGAATCATTTTGTGCTAGTCTTCATAATCT
TTGGGAGAGATGCAATGCTATAGTTCTAGCTTGGATAATGAATATTGTATCCAAAGATTT
GCTTAGTTATGTTATCTATGGATATGATTCTCATAAGGTGTGGGAGGACCTCATAGAAAG
GTTTGATAAGGTAAATGTTTCTAGAGCATTGTATCTGCACAGTGAGATAGCCTCACTATC
CCAAGGCAAAAGTTCAGTACCAACCAATTAGTCTAGGTTAAGGGAACTTTGGGATGAACT
TGATGCTCTCATACCTCCTTTATCTTGTGCTTGTCCTGAATCTAGAACTTATACTTAACA
TTCTCAATTGCAAAAGTTGTGGCAGTTCCTTATGGGATTAAATGAGTCTAATGATCATGT
GAAAAGTCAAGTATTGATGATTGTACCTCTGCCTAATGTTAATCAAGAATATGCCATAGT
TTTGAATGTTGAAAGTTAGAGAACCACTGGAGTAAGCTCATCTAGAGGAAGCTTAGATCC
AACTGCTTTCCTTAGCAATAGGGGATATCAAAATTATTCAGGAGGCTCTAGTAGTGAATA
TCGGAATTCCTCAAGAGGTTCTAAGAATGTATATTAGAACAACAACTCATTCAATAAAGG
CACCACCTACAAACCTAGGGAGAGCTTTGTTGAATAGAGAAACAATTATGGAAAATCCAA
TCTCTATTGTGACTACTTTCATTGGAAAGGTTGTAGAATTCTCACGCCTAGGATTAGAGA
AATCATATATTGTAGTACAAAACCTTCAAATTATCGAGTACATACTCTTTATATAAGAAG
TAAATTGTAGAGTCCTAAGCTAGATATACTTAGATTCCTACTACAATAACTATTATTGCT
ATAATAATACTGCAATTATAAATAATCTAATCATAGTCGTAATTAATCCTAGTCAAATTC
AGCTAGTACAAGAAGTGGCAGCCTAGCAGATATAAGTAGCCACGTCCTAGTGTTACTCAA
TTCTGTTGTTCACGTTTATTGGACCAAGTTGTTCAACCTGTTCCATATCTTCAGTTTTCG
TTATCTTTAACACTTCCCCTCAAGTTAAAGAGTGGAGGAATGGTTACTCCTAGCTTGCTT
AAAAAACCCCGAAAAAACTTATTTTGTCAATGCTTAGGTATGAATGTGATGTCAAGTCGT
TGCTTGTAGTAGTTGAGCAGATTGATACGAGTAGTCCCACCTGTAAAAACAGAGTAGTAT
GGTTATTCCTACCATAGATTTGACATGACTCAGTATTGTTCCTCTCCTTATTTCCACTTG
GGAAACTTTGATTGTTTGGAGAACCTAGTACATATTGACTGTTTTGAGAACCTGTTCTGT
GTCCTACATGCTTGAAGCCTCTTTCTCTAGAATTAAAGTTGTTGTTTTCTCTTCCCCGTC
CCTTTGGGCAGAGAATATCATGTTCTGGTTTTGTTGTGACACATTATCTTTATCTTCCCT
TATATCAAAACCCCTAAGAGCATTAACAAATTGATTAAGGGTGGGATATGGTGCCTTACC
TAACATGACAGTCTTGAAGGTTTTGTACTTGAGGCCTAAACCTCTAGAAAAATCGACTAC
TTTGCTATCTTCATCTACAGGTTTGTGAATGGCTGCAAGACTATCACATATGCCTTTGAA
TTTCTTGATGTATTCATCAATCTTTTTGGTTCCTAACCTAACACTTTGTAGTTGTTGTTT
GAACTGAAACTCCTTATATTTTGTTGCTTGAAGATAAGCTTCTTCTAACCATTCCCATAC
ATCCTTGGCAGTTGAGCAGCCCACAATTAGGTACATGCTTTCTTTTGTCAAGGTTCCTGA
GATCCAACTCCTTCGCAACACATCTTTCTCCTCCCAATCATCAATGTTGCCGCTATCTTT
TGCATCCTTCGCAACCGCTACAGCTTTTCCAATAGTCTGTCTAGTAGAACAACCATTTTT
AGTTGGTTCATTCTCTATGATGTGATAGATTAGTCTCATCACCTGAATCTATTGGGATAT
TTGTGCCCCCCATATGAGATATTTTGTTGGCTTAAGTTTAATGGTGTAAGCGGCAATGAG
GTGGCGAAGTGAGGAAGTGGACAGAGTGTTGGTAGAGGTGGCCATTGCAGTTGAACTTTT
TTTTTATCAATACTCAGAGAGTGGAAGTGCTTATGTGCTCCGATACTATGTAGAATTCTC
ACCTAGAGAAATCAATGAATAATTGTAGAGTACATATTCCTGACATATGGAGTGAATTTT
ATAGTCCTAAACTAGCTATACTCAGAATCCTACTACAATAACTATTATTACTATAATAAT
ATTGAAATTATAAATAATCTAATCCTAGTAGTAAACTAATCCTAGTCGTCTTCAACTAGT
ACAAGAAGTAGCAGCCTAGTCGATATAAGTAGCCTAGTCCTAGTGTGAATCTAACTCCGT
TGTACACGTTGATTGGATCAGGTTGTTCAACCTATTCCATATCTTCAGTTTCTTTTATGT
TCAACAAAGGTCACAGTAGAGAGATGTTACAGGCTTTATGGCTATCCAATGGCAAGAAGA
AGAGTGAAGCTCCTTGAAAATACGCTAGCAATGTTTCTACAACTGGTGTGAATCATGTTT
ACTCATAGGCTCCTAGTACTACTGCTCCTGCACCACCTGCCTCCCACATTCATATGTCTA
CAGTGCCAGTGGTCACTCCAGATCAATACAATCAAATACTCTACATGCTGAAGGGAAAAA
CTACTGAAACTACTGCCAGTATAGCAACTGCTCCTAATTCCTTAGGTATTATAACTGCTC
TTATGTCTAATATGACTAATAACAGTTTGATAGTTGACACAGGTGCTTCTAATAATATGG
TTCACAATTTGAATGTACTGAATCAGTGTAAGGAGTTGACAAACGGGAATACAACTAAGG
TTAATTTGCCTACAGGAGTGGACAAGTTCTGAGGATTAATAGAGAAGAACACGGTCTTTA
TCTGTTGAAGAAAAGTATTGACAGGATCAAGGAAGACTCTATAGTTTCATCAAACTCTCT
TACTTCTACTATTTCAAATAATGTCAACAATAGTTGTTCAAATTCTGTTGATTGTGCTCT
TCAGTGGACAAGTTCTGAGGATTAAT
>sci_locus_541_iso_1_len_293_ver_2|Thioredoxin|GO:Not found|length=293
CTAATTCTTTCCATTGATCTGCATCAACTGATGCAATTTTAACGGGTGCACGTGCAAATG
TTGTGGCTAAAATTTCATATTCGGGAGCTAAATTTTTACAATGACCACACCATGGTGCAA
AAAATTCCACCAATGCTGGTTGATCACCACCAACATTCTCATCAAAATTGGTAGGTGTGA
GAACGAGAACATCAGAGGCACATACGCATCCAATAGCCAAGAACGCAAATACAACGAAAA
GAGAACGCATGATGAGTTTTGGATGAAGGTGTGGTCTGCCTACAAATCTCGCC
>sci_locus_545_iso_2_len_2344_ver_2|Reverse transcriptase (RNA-dependent DNA polymerase)|GO:Not found|length=2344
CTTCGAATTTTGAACCCCCTTATTGAAAATCCCGGCTCCGCCACTGGCTGGGAGGAGGAG
ATATATGGAAATCCTTGGTACATCCTTCATCCAAAGATTAAAAAACCCACCAAAACTCTT
AGTTGATGGTCGAGACAGGCTTATGGAGACATTTTTAAAGTTCCTAAAAAACTGGAAGCT
GATATGAGATCACTGGAAGATGAATGTGTAATCAATAATTCATCTGAGAAGGTGATGCTA
ATACTTCATACTTTCATAACATTATCAAGGAAAGGAGAAGGAGACTCACTATTAGCAGGA
TCATGGATGAAGATGGTGAATGGATTGAAGGAAATGACGGGATTGCAGAGGCAGCAGTGA
GACATTTTGAAAATGCTTTCAGACAGGAAACTCATATCTCCAACCTGGATGCTTTAAACC
ATATTGAAAGAATGGTGACTGAAGCGGATAACAAAAGGCTCACCGCCATCCCGACTATGC
AAGAAATTAGGGACAGTGTCTTCTCAATTGACAATGAAAGTGCACCTGGTCCGGATGGGT
TGAATGGTTGCTTTTACCAAGCTACATGGAGTATTATAAGCAATGATCTTTCTAGAGCTA
TTGAGGCTTTCTTCAATGGAGCTAAGCTTCCAAAGTTTTTTACTCACACTTGTTTGGTAA
TGATTCCTAAAATAGAGAACCCTCATAAGTTCTCCGACCTTAGACCAATCAGTCTGTGTA
ATGTCTCCACCAAAATCATCTCCAAGATCATCAATTCTAGACTAGCTGGTATTTTGCCTA
TGATCATTTCTCAAAGCGAGTCAGGATTCATCAAGGGAAGGTCTATCTCAGAGAATATAA
TGCTAGCTCAGGAGATTATTAACGATATCAAGAAGCCTACTAGAGGTGGGAACAATTTTA
TAAAGTTAGACATGACAAAAGCTTACGACAGAGTATCGTGGGAGTACTTGTGCTTAATTT
TGAAAAAGTTTGGCTTCTCAGATTGGTGGGTTCACATTACCAACAACTACATTCCAACAA
TTGGTACTCAGTCATAGTGAATGGGGGTAGGCATGGCTTCTTTAAGTCTGAAAGAGGCCT
GAGACAAGGAGATCATGTATCCCTCTCTCTTTTTGTCATAGCTGCGGAGCTCCTATCGAA
AATGCTAAACGATCTAAGTTATAGAATTGGGTACAAAGGTTTTCACATGAACTCTAATGG
GCCTCAAATCAACCATCTATCCTTTGCAGATGATACCATCCTGTTCTGCAATGGTAGTAA
ACGACCTTTGGAAATGATTTTGAGAGTTCTGAAAACGTATGAAGATGTCTCCGGGCACCT
CATGAACAAAGACAACTTTTGTTTTACGGTAGCTGCCAACACCAACACTATTACTATCAC
CAGGATCAAGAGAATCACTAGTATGAACCATCAACAATTTCCTATCAAATATTTGGGATG
TCCTCTAATCACAGGAAAGAAAAAGATTTCTCACTATTCTGGCATGGTTAATAAAATCAT
CAATAAAATTAGGGGATGACATACTAAACTTCTTTCAATGGGAGGAAGAACTATATTGAT
CAGACATGTTTTGTTGGCTCTCCCGGTCCATCTGCTGTCAGCCACTAATCCTCCAATGGG
TACTATAGAACTTATTGAAAAATACATTACTAGATTCTTTTGGTCTAGTCAAGAATCTAG
AGGAAAGTACCATTGGGTCTCCTGGAAAAACCTTTGTTGCCCATACAGTGAGGGCGGGAC
TAATTTTAGAAGTCTTTCAGACACATGTCAAGCTTTCCAAGCAAAACAATGGTGGAACTT
GAGGACGACTAACTTCTTATGGAAGCAATTTATGAAAGCTAAGTACTTCAACTTTGACCA
CCCCAACACAGTTCAATGGAAAAGGGGAAAGCTCAGAGTCGGAAAATACTTGCTGAAATC
AAGGAAGATGTCGAATGCAATATCATCTGGAAAGTTGGTAAGGGAGACGTTTCCTTTTGG
TTTGACAATTGGTCTAGATTGGGACCTCTTTGGTAATTAACTCCCAACAACGACCACTAT
AGCCAGATTACAATTAAGGAGGTCCTCAGTAATGGAACTTGGAACTGGAAGATTCTGCAA
CCTCAGTTAAATGAGGAGACCAAGGCTAAGATCATTGACCTCAATATCAGGATTGATGAA
CACAAGAATGACAGAGCCATTTGGTCCCTAGATAATGCAGGCCTTTTCTCAATCAGCTCT
GCATGGAATATGCTGAGACAAAAAAGGACCACGAATAATTTTGTCAACTATATTTGGCAC
AAAGACATTCCATTCAAAATGATGTCCTCCCTGATCTGGAGAGCGATAAAAGATAGACTA
TCCA
>sci_locus_551_iso_3_len_996_ver_2|DSK2 n=1 Tax=Nicotiana tabacum RepID=Q0Z839_TOBAC Pfam=Protein tyrosine kinase|GO:Not found|length=996
TGTTGGAGTACAAGCATCTGATGGATATCCGAGCGACTGGACAACTATCATCATTGATTG
ACATTTTGCAACATTTGAAGGGAGATGATTCAGCATCGACCTTACACCCACAAAGTTGAT
GGTTATAGTTTTGGCATCGTTCAGTGGGAATTGTTAACAGGCATGCTTCCGTTCCAGAAA
ATGACCGCTGTGCAGGCAGCTTTTGTTGTAGTCAACGAAGGTGTTCGTCCAGAAATCCCC
AATGATTGTTTTCCTGTTCTAAGTGAAATCATGACCTGCTGCTGGGATGCAAACCCTGAT
AATCGACCACCATTCTCTCAGATGGTCAGAATGCTCGAAGTTGCAGAGATCATGACAACT
GTTAGAAAGGCCCGTTTTAGGTGCTGCATGAGTCAGCCTATGACTATTGATTGATGTGGT
AAGCGGAAACTAGAGGCAGTAAAAGCAGGGGTAAAAAAATTGGGAATCCAAAAAAACAGC
TGATTTTAACTCTTGTGTATCTCTATCAAGCATAATTTCTTTGTTCAGATAGGAAAGGGA
GTAAGTTATAAGTATTTTTTTCTTTGTTGCATCTTTTTTTTGTTCTCTTTGGATTTAAGA
TGATGATTAGTAGTAATAGAGATGATTGATGTGTATCCCTGGACCCTTTGTTGTTGTAAG
TTTGATAAAAATTATGATGTCCTCAAGATCTTTTTTTCTGACCCACGCCCAGACTCTCAT
CTTTGTGTTATAGCCCCCAAATGTTTGATCATGCATTGCAGGAATATGCTAGCAGGAGTA
ATATATTTTGTTTGGAGATTGAGGGTATATTGAAATCAATTTGTATGTATGAAATGCTAG
CAGGAGTCTTCCAAATTCTTCTGGCTCAACTCATGCTTCAGTTTTTGTAAAGGTATGTTA
TATTTCACATTAACGAAACACTTAAATTCTGAACTTTTAAATGTGAGAGGGTGCAAGAAT
GTTGTTGACCTTTAGTTTGATACTTATTTAAGATAA
>sci_locus_553_iso_2_len_4527_ver_2|Peptidase family M48|GO:Not found|length=4527
ACCCACACCTATACATGTAATTTGAGAATGACGAAATAGTAGAAAAACATATATAATCCT
TAATTTCAATTTATTTATCTTACTATTCTTTGAAAAAGAATCTAATGATTTTTCAATAAA
TTTATAAATATATTTTACATACTTCATTGATTTGAGCCGGCAGTTTCCAGACACTTCCAT
CCTCTCCTCGCCTTCTCTATTCACCTGATTTTTGGATTCCATTCATTGCTTTTGCTTCTT
ATATTTTGGGAAAATTTTGTAGAATAACTCTGCTCCAACTAATTGATATCTGAATGAATT
TTGTTCCTACTTCCTATCATCATTCTTGTTGATTTTTGAGGTCCTCGAAGCATCATGGGA
TGGTACAGAAGATCAAAAGTTGGCATTGATGCTTTTCGAAGTTTCGCATCAAAGTTTTCA
TTCAACAATTCAATTCAACGAACCAATCACTGCAATTCTTTCGTACCAAACGCTTTAGGC
AAACCTAGTCCATCTGGGTCCTCAAGGATTTTGAGAAATTCGTGCTTTCAGTATGGAATT
AAGCAAATTCAGTACAGTGGCCCCTTTTTCGGTGGGGCTAGAAGATATTACTACGTTGAT
CGACACCAAATTCATCATTTTCGTCCAAGGGGTCCTCATAGATGGTTTCAGAATCCAAGA
ATTGTTCTTATTGTTGTTTTGGTGGGTTCAGGATTAGTGATAACTGTTTATCTGGGTAAT
TTGGAGACTATACCCTATACTAAAAGAACCCATTTTGTGCTTTTGTCTAAAGATATCGAG
AAAAGGCTGGGTGAGTCTCAGTTTCAAGAGATGAAAAAGTCATTCAAAGGGAAAATATTG
CCTGCTATACACCCGGAATGTGTTAGGGTGAGATTGATAGCTACAGATATAATTGAAGCT
TTACAAAGAGGATTGCGAAAAGAGCAGGTATGGACTGATCTTCACTACGCATCAGATGCC
GTGGAACCTCATGAGACTAGTGGGCATGAGACTTTGATGGCATTAAGTGATAGTAACCCC
GAGGCGAAGTGGAGTAAAGACGATGAGATTCTAGATGACAGTTGGGTTCAGAAAAGTAGA
AAGAAGGGACAGGAGAAGGGGTCAGAGTCTGCTACCGGGCATATCGAGGGATTGCAGTGG
GAGGTTTTGGTTGTAAATGATCCTGTTGTAAATGCCTTCTGTTTGCCTGGTGGGAAGATT
GTAGTTTTCACAGGGTTGCTCGAACATTTTAGGACGGATGCTGAAATTGCAACCATCATT
GGGCATGAGGTTGGGCATGCTGTGGCTCGCCATGCTGCTGAGGGAATTACAAAAAATTTG
TGGTTTGCTATCATTCAATTGGTTCTTTATCAATTTGTGATGCCTGATGTTGTTAACACC
ATGTCAGCCCTGTTCCTAAGGCTTCCGTTTTCACGCAGCGCTTCCAAGGATGCTCCTCTA
CTTGCTTTCTGCAGTGATGGGCAAAGGAGAGGATCTTCCCTTGACGGATTTGTACCAGGG
TTCTAATGAGTTTGACATTTCAAGCTGTCTGGAAAAGACCAAGTTCCCATTTTATCCACA
TTAACTTGATAATGGTCAGCGGGGTGCAACTGAAGAGCATGTGCACTCATCTTCTGAAGG
ATGGAGATGGAAGCAGATTACATAGGGCTGCTATTGATGGCTTCTGCTGGCTATAACCCT
CGAATAGCTCCCTCAGTCTATGAGAAGCTGGGAAAAATTTCTGGTGAATCAGCCTTGAGA
GATTATCTGTCTACCCATCCTTCTGGGAAGAAGAGAGCGCAGTTGTTGGCTCAGGCTAAA
GTAATGGATGAAGCCCTCGCGATATACAGGGAAGTGCAGGCAGGAAAGGGGATTGAGGGT
TTCCTATAGAGGAGAGGATGAAATGCACAGGCCATGTGAGAGTAGGTAGCCGCCCAGAAG
CCAGTTTTTTCGGAAGTTATGCTCATCTTTTCTTCGCATCTTGATTGATTTTCATTTCAA
GTTCCAGTAAGTGAAGATTAAGCAAAGAATTCTTTACAAAATTGTTGTTTTTGGACCAAC
TCCAATACCCTTTCCTGGCTGCTGAAATTGACTGTTCAATAAGCATACGTATTTGTCTGT
TGTAACCCTTTCAAATCCCGTGTCGGGAAGTTTCTACGAAATCCAGGAAGCAACTTGTAA
AGCAACGTTCCATCTTTTCAGGTGAAATTGTGTTGTCGATCAGCTACCAAACTTCGCAAG
TTTATCTGTTCATTTGATTGTCTTTCCTTTTAGCAATGTGTAATCCATTTTTTCCAAGAG
TTTTTGAATATCAATTCATGCCACGCCATGGTATCTTCCTCACCTTGCCACTGCATTAAC
CAGGTCCAGTGAATCAACACTCTAATAACAATTATGCGAAGGTGCATTTTGCCTACGCTT
TGTGTAAGACACCACAAAAACAAACAAACTAAACTAAACGTCTCGGCTTTTTGATTGGAA
TGCGTGTCTTTTTCTTGGCAATCGTTATTCCAGATGGTAATGATTACACCGAGTATGTTA
TTGTTATGGCTGACGGTTCCCAATTTCATTATTTCCGTTTTTCTATTGTTGGAGCTTCGA
AAATGATGGAGTTGCAACGATTACATTTGAAGAATACACTAGTATGCCTGCTTGAGAATT
GCAGAAGCATGAGAGAGCTCAAGCAGATTCATGCCCACATCACTACATCCCCTCATTTCT
TCATCACTGACCGTTGGTTCTTAATCTCTCGCATTATTTTCTTCTGCACAGTTTCTCAAT
CAGGGTCTCTCAGCTATGCCGACACCGTATTCAGGCTCGTTCCTCGGAAAACTCTCTTCA
TTTACAACTCCATGATCAGAGCTCACGCTTCAAGAATCCATGACCCCAGTTCATCTCAGC
CCTTAATTTTGTACAGACAAATGCTCTTTGATGGTATTACACCTGACTGTATTACATTTC
CCTTCGTGTTAAAACATTGCGTGAGCAGAGTTGATGGACTTGTCGGATCAAGTGTTCATG
CCCATGTTGTTAAGTTTGGGTTTCACGGTGATGTTTTTGTGCAGAATTCTTTGATTACTC
TGTATTCACAATGTGGGTCAGTGGATAATGCAAGGAAGGCGTTCGATGAAATGTCTAATA
GAGATGTTGTTTCGTGGAATTCTATAGTAATTGGGTGTTTGAGAAATTCAGAACTTGATA
TGGCCTTAGAGTTGTTTAGGAGAATGAAGAAGAGGAATATTGTCACTTGGAATTCAATTA
TCACGGGGTTCGTTCAAGGAGGTAGGCCAAAGGAAGCTTTAGAATTCTTCTATGAAATGC
AAGTTTCTGGTGATGATATGGTTAGTCCAGATAAGATGACAATTGCTAGCGTCCTCTCAG
CTTGTGCTTCTCTTGGCGCGGTTGATCAGGGGAGGTGGGTGCACGATTACTTGAATACAA
GCGGAATGGAGTGTGATATGGTGATTGCAACAGCATTAGTGGATATGTATGGCAAATGTG
GGAGTGTTTCTAAAGCCCTTAATGTTTTTAGGTCAATGAAAAATAAGGATGTTTTGGCAT
GGACAGCTATGCTTTCTGCATTTGCAATTAATGGTAATGGAAGAGAAGCTTTCGAGCTTT
TCTTGGACATGGAAACAGCTGGAGTGAGACCTAATGCTGTGACTTTTACTGCATTGCTGT
CAGCTTGTGCTCATTCTGGCCTTATAGAGATAGGCCGCTGGTGTTTTCGTGTGATGAGGC
ATGCGTATCATATAGAGCCACAAGTCCAACACTATGCTTGCATGGTTGACATTCTTGGTC
GAGCTGGTCTCTTTGATGAAGCAGAAGGGCTAATCAGAAATATGCCAATGGAGCCAGATG
TTTTCGTTTGGGGTGCACTACTCGGTGGCTGTCAAATGCACCGGAATTTTCAGTTAGGAG
AAAAAGTCGCCAGGTATTTAATTGCTTTAGAGCCTCTGAGTCATGCTTTTTACGTCAATC
TTTGTGATATATATGCCAAAGCTAGAAGGTTTGATCATGTCAAGGAAATTAGAGCCCTTA
TGAAGGAGAAAGAGATCAAGAAGACCGTTCCTGGCTGCAGCACGATTGAAGTTAATGGAG
TTGTTTGCGAATTTTCTGTAAGAGGATCACCTCAAGTTTTGATGATGGAAATAAAGTTTG
TTTTATCTAGTTTGAGTGATGAAGTAGGAAGGTGTATTAACATGAGCGCTGTTCTGGAAT
GATGAAGAGAGAATTTTATCACCAAGTGAAAAATACTTATTTGGTTCTTCAATAGATATG
TCTTCAGAGCCTGGCATTCCATCTGAAGACATGAGAGTTATACTTTCATACGCCATACTT
GTGGTGGTCTTGTTTTACAGTCAATATGACCACATTACGATTCACAGCCTGATTTGGCTT
CTAAGTATTTTCATGCCCCAAAATGAAAAAAAGAGAGGATAATTACGACTCAATGTCTTT
GGGTGATCTAGTTTATGAAATAGCCGGCAAATATATAGGTTTAGTATATTGTATAAATAG
ACATATACTACACATACATATACATAA
>sci_locus_556_iso_7_len_2139_ver_2|DNA damage-binding protein 1 n=1 Tax=Solanum cheesmaniae RepID=DDB1_SOLCE|GO:Not found|length=2139
AGATTGATGGGAGATGTCTCAGGTGAAACAGGCCATCCCATGGATAATGGTCAGATTGGT
ATAATTGATCCGGACATCAGATTGATTGGGCTCCATCTCTATGATGGACTGTTTAAGGTT
ATTCCCTTTGGCGAGGAAGGCAAGCTGAAGGAAGCTTTTAGCATCAGGTTTGAGTCTCAA
GCTTTGGACATGAAATTCTTGTACGGTTGCCCAATGCCTACCATTGTTGTCCTATATCAG
GATAGTGAAGAAGCCCGACATGTCAGGAAATATGTCATTCCCTTGGAGAATGACCCTAAT
ATTGGAAGTCAGGATCTGAATAATCTTGATAGTGGAGCGTATTTGCTAATACCCATGTCT
CTGCCGCCATATGGTGTACTTATTATTGGAGAAGAATTGATTGCTTACTGTGACACTTCA
GCGGCTAAGGATACTTACCACATTGGAGAGGGCTTACCGTCTATAAGAGCATATGATCAA
GTTGGCGCTAATCATCAATATGTGCTTGGGGATCATAATGGGGTTCTTCACCATCTTAAT
ATCACTCATAAAGAGAACAAATTTACTGGACTAACAATCAAGTTGGGAGAAACTTCTATT
CCATCGACCATTTCATATCTATGTGACACTTTTGTCTATATTGGCTCAAGCTATGGAGAT
TCACAGCTGGCAAAGTTCAGTCTCCAGCCTGATCGTATTGAAGTTCTAAATAGGTTTGAC
AATTTGGGACCAATTGGAGACTTCTGTATTGTTGACTGTAAGAAGCTAGGTCAACGTCAG
GTTGTGACTTGCTCCGGAGACTACAAGGATGGCTCGCTTTGAATTGCTCAGAATAGATTT
GGAATGCATGAACATACGTCTGTGGAGCTAAAAGGGATCAAAGGAATGTGGTCTCTTCAT
TTAGTTACTGATGATTCATGTGAAATCTTGGTTGTTAGTTTTACTAATGAGACATGGTTT
TTTAAAATTGAGCCGGATGGTGCTTCAGTAAAAAACTGGAATATGGTTAATGATTCGATA
AATGGTTTCGATTCTGAAGTCAATACCCTGGTTTGTCATCATGCTGAATACAATCAGCTT
GTACAGGTTACTCCAACATCAGTTAGATTGGTGAGTTCCATCTCGAAAAGTTTGAAATCT
GAATGGCTCTCTCAAAGCCCATTGACTGTTGCAGCTGCCAACCTCACTCAGGTTTTACCT
CTTGCATTTATCTATGGCTTCATGATAGCTCAAGACGTGCAACAACCTGGTTTTGCTTAA
ACGTAGAACAAATATTGAATAGCAATATGTATCATGGTCATGCAGCTCTCTGCAAAAAGA
AAAAAACAACAATGACCAATATCCATCATTATTGCATGTTTATGGTGATTGGTCACATAT
TTAATGCACTATGATGCATTTTCTAAGTCTATGTACGTAGTTTCCAGCTCTTATTTCTTG
GGACATGTGTCTCATTTTCTCTGCTCCTTGCTTTAAAGTGGCAGCTTTTTGTATTTACAG
ACACAAAAACAAGACAAGGGATTTTTTTTATAAGAACAATACAAGAAGTAGTTGAAATGT
CTTTTTTTCTTCTTCTCATGATTTATTTAGTAACAGAAAGCTAGTAATTGCAAAACAGAA
GGATATTAATTAGATTACCCAATTTAGAACCAATTCATGATTCACAAGGGCATTGTGTCT
TCTTGTTGTGACCATCAACACCTTTGATGTTTATTAAATTATTTATCACTCCACTCATTT
ACTATTTAGCTCAAGTGCCGTTATTTTTTCCTTTTATAGGTACTGTTAGCTACGGGGGGT
CAACATAATATTTTGATATACCTAACTATTGAGGATGGTAGTTTGAAGGAAAAGACAAGA
GTCAATGTGGATAGTGATATCTCATGTTTGCACGTAACTCCAATTGCTGAGAAAGCAAAT
TATAGTAAGTTTGCAGTAGTTGGCTTGTGGCATGACAACAGTGTCAACATATATTCTCTT
CCTGGATTGGATTTGGTTGGAAAGGAAATTTTAGGCGGGGTAGAGTCACTTCCTCATTCT
GTGCTAATGTGTTCCTTCAACAGGAGATCTTATTTGTTCTGTGGTCTGGCTGATGGCCAT
CTCATGCAATTTGAATTGAACATGGTTACTGGTCAGCTG
>sci_locus_558_iso_4_len_1583_ver_2|Putative uncharacterized protein n=1 Tax=Ricinus communis RepID=B9SEM7_RICCO|GO:Not found|length=1583
TGGTTCTATATCCCTAGATGCCTTGTCTTGCGAGAACCATGAAATAAAGAAGATGCTATG
CCCTCTCTGCCGTGGCCAGATAAATGATTGGATTGTTGTAGACTCTGCCCGCTGTCACAT
GAATGCTAAATTAAGAAGCTGCTCTAGTGAGACATGCGAGTTCAGTGGCACATATACAGA
TTTGCGTAAGCATGCTAGGCAGGAGCATCCTCTTGTACGTCCTACAGAAGCTGACCCAGA
GAGGCAGCGCAGTTGGAGGAGGCTGGAACGACAGAGAGATTTAGGAGATTTGCTCAGTAC
ATTGCAGTCATCTGTTTCAGAAGAGGGTAGTGAAAGCACCAGTTTAACCTTCGATGAAGG
TGGTTTGCTGACTGTTTTTCTCTTTGTTCGGATTCTCCAACCTAGGAGTAATTCTCGGAG
TAGTAGCTGGTCAGGTTCCTCAAGAACTCGGGCTCAGGCAACTGGGAGGAGACGACCTTC
AAGAAGACTTTGGGGTGAAACCTATGAAGGGGAAATTGATACTAGAGAAGACGAGAATGA
AGACTCTGACGGAGGGTCAGGTCCCCGGAGACGCCTGCGTCGACAACCAACACCAGAAAA
TTAGTTCTGGCTGCAAACATGTGTTTGCTTGCTGTTCCTTTTGAATGTTACCGCTATAGG
TACTTGTAGCATATAATACTACTACAGTTATAATTCATTTCTCTTCTTTGTATACCTTTT
TGTTTGGAAAATTTCAACAACCTGAGAGTGGTTTTCTGTGATCACTTTCAGGTGGAGGGA
ACCTCGTGGTCCAAAATATGTCGTGCTGAAGCTCTGGGGAATCGATTCTTGGATACAAGA
TTCAGAGGGAGTGGAAATGGAGGATTGTGTTTGGTTAGTAGTATAACTTGTATACATGTC
TTTCTTGATGAAATCTCATCTCAGCCTGTGTGCTATGCAAATGCTTTAAATCTATTTTTT
ACTTGAATTGATAAAGTTGGAAAGCAATTTGCTAGTTTTGCTTCTTGTCTTATGAATAAA
CCCCAATACTGCAAGCAAAATATTATGTTTCATTGTTCAGCTTTTGGCTACTACAGCATG
AAAGGAATATTCACTTTGTTTTTAGTTGTTCATTTCCCGTCTCTTTGAATATATGTCCCA
GGTTATCAATATGTACAACTGCTGAAAGAACAGACAGCGAGTTATGTGCTGTAGGGCAAT
TAGCAGGGTTTTCACATTTGTGGGAGTAGTAGTATGCTTGTACTGTACAGAGTTGCTTCA
TGGTGTTATTCGTGATATGCATACGTATTGTATTATGTAATTGAGGAGTTTTGCGATAAA
CTCATTAGGTACTGAATTTGCGGGGAGACCTGTAAGACACTTTAGAAATCTGACTGTTGC
AGAATTTGAAAGAATGTTTTGGAGAAACAGTAAGTTGTTATACTATCTCGTAAGTGATCT
GATTGCGTAATTATTATACATTGGATGCTCATTAGGTTTTTTATCCCTCATCAACAAATG
GGGGTGGTGAAGTTGTGAACTACCTTAGATTGGGTCAACGTGTGACTCTTTGCTTTGAAA
GCCCATATCCCATTTTTTTTTTT
>sci_locus_562_iso_1_len_1276_ver_2|Flavonol 4'-sulfotransferase, putative n=1 Tax=Ricinus communis RepID=B9SKF3_RICCO Pfam=Sulfotransferase domain|GO:Not found|length=1276
GGAAAACGAAATAGAAACTAGTACTTATAACCAGCTACAAAATTGAGAAATCAAATACAA
CTCACAAGAGCATAGAACCCCATTAACAGGGACCTGCTCTTTAACTAACATCCCTTTGGG
AACGCCACACAGGAGGAAGATAGAAAGGTAACTTATGACACCAAAGAATTACATTTTTTT
CTTCCGCGTGTATCCATGAATAACAGAAAAGAAATGAAAGAAAAACAAAGAAAGGGATAT
CAATTCTCGAACTCTAATCCAGAGTCTTTAAACTTGAGAAGTGTTGTTTGATTAATTCGT
TCTTCCATTTCAAGATTCAAGTAATTCTTCCAATCACCAACAATCCCTTTCCTGAAATAA
CTACCATTCGGAACTCCGTAAATAACAGAGCCATTTTTATTCACTTCCAAGTTCCTCAAT
CTCTCCAAACTACACCTCCACACTACTTTTTCCAAATCCTCTTCCTTTTCAAATGGCTTC
CCAAGAAACAATCCCAATTTCCTCACCTGCTCTTTCGGGTCCTTTATCATCTCTTCGTAT
TTCAAGAACAGTATCTTCTCAGACCTCTTCTGACTTTCTAACCAATAACCCAACACATTT
TCAAAATACGGACCGTATTGATGAACCCCTGTGCAAAACTCCTCAACCGCCTTTTCCAGG
GGATAAGGTTCTTGATTTCCCCTGAAAATGGAATTGAAAAAATGCCATAGAGAGACCAAT
GTGTCCTTTGGGTTCCGGGCTACGCAAACAATTTTGCAGTTAGAATTGTTGATGGAATTT
GGAAGAAGATTGAAAGGTAAATGTGTGTGGAGAAGTCTTGGAGATGGCGTGGAATACAGA
TCAGGAGTTGGTTTTGTGGAGTAAATGGAGGATTCAATGGTCTGAACATGAAATTGTGGA
TTGTCTTGAGTTAACAGATCTTCGTTTTCCGGTATGTTATGATTCTGGTGCAAGATACAG
AGACAGAGGGCTTTGAGCCAAGTCGTACCGGTCTTTGGAGCTGATGCTAATAAAACATCA
TCGTTCCCAGCTTGGAAGGAGGAACTAAATTTCATGGCACATTTGATTAGGCCGGGCTCG
AACCAGAACCCTTTCCATTTTCTAATCTCCATGGCATCCCAGAACAGAGCATTTGGCAGC
TCGTTTATTAGAGCAGCATCCTTTTCCTCTGATGACTGCGAAGAATCGATGATATTGGAG
TTTGATTCTTGAGCAGCCATCAGTTGGAGTGAAGAACAGAGATAGATTGATTGGGTAACA
CCTAAATATATATATA
>sci_locus_583_iso_9_len_2563_ver_2|Putative uncharacterized protein n=1 Tax=Vitis vinifera RepID=A5BAF2_VITVI|GO:Not found|length=2563
AATTTTGTGATGAGATTGAGTTATATGAAATAGCAAATGTGCACCCACATTTGGCAAAGT
TATCTAGATGACTTTGGGTGGGATAAGCGGATGAATGTGGCAACTCAACTTGCAGATCTG
TTGGCATGGTTGCATAAAAAGAAAATTGCAGTTGGCAGTATCATTGCTTCATGCATTATG
ATAGATAAGGAAGTGAATATTAAAGTGTTTGACTTTGGTTACATTTGCAATCGTGTCAAC
GAGGATTCTGTAATTCCTCTTAAGTATGTTGTTGGCTGATATCCTGAGAATGTTTCAAAA
GGTGGGTGTTGGGCGATGAAATCTGATGTTTATATATTTGGTCTTCTACTGGTGGAGTTG
ATAACCAAAACGAAGCTTCATTCTGATCCTTCCGTTTTCGATAATTGTAAACCTAACTCT
TTTGTTCACAAAAGCTTCGAAGATGTTGATGATGAAACTATATTTGATATCACATCTTAG
GCTTGCCGTTGCGTGAGTGCTGATCCAAGCGAAAGGCCAACAATGAAGATGGTTTTAGAC
GATTTGAATAAACTAAAGAAGATAGAGAAGAAGGTAGAGGGAAAACGAAAAAGAGATGAA
AATGAGTCCACAATAGAATAAAAGTTCTTTCATAAATTTCTTCAGATGTCATTGGGAGCA
TCTATCTTTTCAGCGGAAAAAATAGAAATGGTGGCATTTTAGTTGACCCACTTCCAACAG
TAAGATCAATTTAAAAGTTAAGTATAATATGTTCCAAGTAATTTTTGTAAATAATCTTTT
GATCATTTATATAGTAATTTATCAACTTAGATCTTGGGGATAAGGAGGATTCATATGTAT
TATTATGCTCATTTGTCTTGGAGTAATAACCCTGCACATGTTACAAAAATTTACTTTAAA
AAGTTAATAGGAGTTTTTTTTTATGCTAAGACAAACAAAAGAGGAAAAAAATTGGGTGCA
CTTATATCAAGATAATAAGATGCTCATATGTTCCGTTTTGACAATAACAGAGTACGGTCA
CAACAAATTGATTGTTCCTAAAAGTTTTGAAAATAAAATATAAAATATATAGATATTTTA
TGATTGAATTTCAAGGTGATTTAAATAAAATATTTGAAGTATACGTGCTGGTTGTTCTTA
ACTCTAAATCTTTTGGCACTTGATTGAATGACTACCTGCAATTTTAGAGGATCACAACTG
ATGACTATTCCTACAATATATATGTTTTAAATTTGTAATGTATTTTGGTAGAAGAAGAAG
ATATTTCCAAATGTATAATGAAAAGAAATTACTAAATTTGTTAGGACCAAAATAAGCAGG
TGTAATGCGAAAGCTAGCGAAGCAAACCTCAAAAAATCATGAGTAAGAAGCCTATTCTTT
GTGGTTACATTGATTCAAACATGACTGGTGATGTTGATACTCGTAAGTTTACTTCAGGCT
ACTTGATTAATTTTGCAGGGGAGTGTGTCTTTACAATCTAGGTTGCAAAAATGTATTGCT
TTATCTACTACAGAGGCTGAGCTTGTAGCTGTCGTTCAAGCTTGCAAAGAGTTGATCTGG
ATGAAGAGATTTTTGGGGAACTTGGTTGTGCTCAAGAGAGGTATATGTTTTATTGCGACA
GTCAAAGTGCTATTCATCTTGACAAAAATTATACATCTCATGGTCGGTCTAAACATATTG
ATGTGAGGTATCATTGAATTCGAGATGTGTTGGATTCTAAGTTGCTTGAACTTGAAAAGA
TCCATATCAATAATAATGGTTCCGACATGATGACTAAAGCTTTGCCAAGAGGGAAGTTTG
AGGAATGTTGCATGATCGCTGGAATGACAGTCTCCTCCACATAGTTGTGAGGGGGAGAAT
TGTTGGGTTTAGGATTTTTTTTTCTTCCTATGTGGATAAATAAAAGTCTTATTAGGATCA
ATCCACGTTAGCCCATAGCCCCAATATTATGTGGCATATATAAGACTTATTTGGTCTTAT
TTTCATAAACACAAGAGAGAAAAATCAAGAGAAATCCCTTTTTAGAGATTGAGAGAAAGA
GAGAAAAATCCAGTTTTTGCTTGAGAAAATTTTCTGCTCAGACAGTCAATTTCAAACAGA
GTTTTCCGCTTCTTTAACCGTTGGATCGTGCTCAAATTTTCACTAGGAGTTCTCAGCATT
TGGTTCTTGCAATTCCACGGTGGAGATCGGTTTTGGTGGTTTGTAGCCTCTGATTTTGGA
AAGTGAACAGTAGCTCGTTTTTGGGTGAAATCTCTCATTCAATTCTCTAGTTTTGGTGCT
ATCTTGTTTTGTTGTTGCTCATTGTTTGGCGCTTGTTTGGTGGCCAATTTTGGAGAACGA
TTTTGTAACTCTTGGTGTTTATAGTGGAGCTTTTGGTCATGTGATTTTTTTATTCTTCAC
ATAGAAAGGTTTTCCATGTAAATCTTTGTGTCTTGTGTGACTGTTTATTCTTGTCTTATT
GTTTTAGTTTGGTTGATATATTGGTTGTCCATTCTTCGTATTGCTTGATTTGGTTTGTCT
TCTCTTTGTTCAAATTGAAAGGGAAAGTTAGACTTGGTAATTA
>sci_locus_592_iso_1_len_1362_ver_2|Putative uncharacterized protein n=1 Tax=Vitis vinifera RepID=A5B4V6_VITVI|GO:Not found|length=1362
ATGATCTTCCTGAGTTTGTTAGGATGGATTACTTGATTGTCTGATGTTTTGTGTTAGTTG
TTGAATCATGTACCGGTATCCCTTTTACACCCATGATTCACTCACCATGGACGCACTAGC
TTTTACAATTGAATCTTGGGAATAATGCAAGTATAGACACTTAATAGCACAAGAGCTAAC
TTGTCTTTCCTTGGAGCGAAGTTATGGACAAAATATGTGCTCCAAAAGACATGAGGTGGA
AGAGAGAACAAAGGTGATTTGAGTAAACAAAAAGGAGTGAGGTAATGACGACTGGTCTTT
ATGTGTTCTATTGCCTCAAGATTTGTGCATGTATTTAGTGATCTATGTTGATGATATGCT
CATCATATATAATGATGAAAAGAAAAGTACCAACTTGAAGAATAACCATTTTCAGACCAA
GAACCTAGATGTATTGATATACTTCTTAGGCATTGAGGTTTTGATGAATCCAGATAAAGT
TCGTTTCACGAAGAAAGTATGTTCTTATATTCCCGAGGAGACATGAATGAAGAATCGTAG
GCCTATTAATACTCTGATGGATCCGAAAAGGGAGCCTAACTCTGATTGTGGAAGATGTAG
AAAGTTAAAGTGAGTCATTGTGACTCGACCTAACATCGGTTTCCCAGTAAGTGTTGTGAG
TCAGTAATTGAATTCTCCTTATGAGTCAATGGAATACAGTTTATTCATATTCTTTAATAT
AGAAAATCTACTCCAGAGAAAAGAATTACTTTACGAACATCAAGGACATCAGCAGATTGT
TGAATACACATGCAGATTGGACAGGGTCACCCTACCTTTGGGTACAAGGTTCTAGTTAAG
AGGAAGTTTAGTGTCTTCACAAAGCAAGAATCAAAATACAGTTGCAAGACCATCTGCATA
AGTGAAGTGAAGTTTGGAGAGAATAGTCAAATGAAACTTATGTGTGATAATTAGGTGCAC
TTGACAATGCACCTGTCTTATCAATTATTAAATACCAAGGGAAGATGGGTTTTATTGTGC
CTCTCTTACTGTTTCTAAAATAGATCATACCTACAGTGATAGCTCCATGGATACGGTTGA
GGTTATAGAAGCCCTAGGAAGACCATCAAGGTCGCAAGATAAGGAGTTACAAGCTAAGGT
CATTGGGCTTCAATGGGAAATCAAGAAGATGATTATCATGGAAGAAAATCCCAAGAACGA
GTCCAGGAATTGTGGAGAAGAATGGAGTAGGTGCTACACATATTTTATGGTTCAAGTCCA
AGCCTAAATGGAAGAAGATTGGGCCACACAATGCCCAACAAAGGAGCCCAAAAAGCTGAA
TGGTTAAAGTCAAAGTTTCCTAGTATAAAAACCTTTATTTTA
>sci_locus_609_iso_5_len_1724_ver_2|Adrenodoxin, putative n=1 Tax=Ricinus communis RepID=B9RR52_RICCO Pfam=2Fe-2S iron-sulfur cluster binding domain|GO:0051536|length=1724
TTTTCAAGGTCAATTAAGGATGGTTAGGCAAATTTCTTGATTATATTTTATTTGATTGTT
CCTTTTTGAGTTTCCTTTAAGAATACAATTGATGTACAAAGGTTTGATCCATGTAGTATT
TGTTCTAGCCTAGTTAAAATTGATAACCATTAGGTTAGTTTGTACTTACTATTAATTTTG
CTTATTAATTTGACATTTCTTTCAGTAAAAGTTGTATAAAAAAAGTCAATGTCATATCAT
AACCCAAGGATGTGGCTTAGTAGTCAATGAAGAGTGAAAACCATGGGAGACCAGGGATTA
AACCCCAATAGAGACAAAAAAAAAACGTTAGGGACTTTTCCATATGTGTAAGCCTTGGTG
GACAAAGTTACCCATTACTTGTATCGGTAGGTATTAGACACCCAATGCAATTGTTGAGGT
GCCTGTAAGCTAGTGACCATACACCGTCATTGAAAAGGGTCCTGTCATAATGTTGAAATA
CATTTCTTTTGTTTTGTTGAGAAGGTAGTAATAATACAATCTCTTTATATAATGAATAGA
ATGGACAATACAATTTTAATGATTGTGCGTATACTATTCCCTTCACTAAATCAAGTCCAT
TCTAAATTGGTCCAAATATGCCATCAATGCAAATCCAAACTCTGACATTCCTAACATAAT
CAGAACAAAGCTGATGCTCTGATATATCTGATGTTTCCTTCTCTAAGATACTTTCATGGA
ACATATTTACACGTGGTCCTTCTAATCTATAGTTTGGGAGTTCCCAAAAACTGCCCTCGA
GATTGGGAAAACATTTTATGTTTTCTGCATCTTATGATTTTGTGTACACCCTGTCTTTCT
CTATCAAACAATATACATTATTTCACTGAGATCTCTTGTCAGTAGTTGAATAGCCTTTTA
AGTACATGGTTATTTTGATCTTGGATTGCAGTCCAATCTCTCGTTGCATTTGTTGCATAA
TTTCATCTCTAATATGGCCGTTGGCATGCCACAAGATTATACATATCTGCTTTTGTTCTC
CTCAAACTTTTACATGTTCTCTCTTTGCACAGAATATCAGTAACATTTGTTGACAAGGAT
AATATCAGTAACATTTGTTGACAAGGATGGAGAAGAGAAGCATATCAAGGTCCCTGTTGG
AATGTCTTTGTTAGAAGCTGCACATGAGAATGACATTGAGCTTGAAGGAGCATGTGAAGG
GTCACTTGCCTGTTCCACATGTCATGTGATAGTTATGGATGTGGACCAGTACAACAAGCT
AGAAGATCCAACAGACGAAGAGAATGACATGTTGGATCTTGCTTTTGGCCTCACAGAGAC
GTCTCGTCTAGGTTGTCAAATAATTGCTAAACCTGAACTTGATGGAATTCGGGTAGCTCT
TCCTGCAGCCACGAGAAACTTTGCTGTTGATGGCTTTAAACCGAAACCACATTAGAGAAT
CTCTAACATGGATAAAAGATTACTCATGGGGTATACGCCAAAAATCAAAGCCTCCCAGTT
TTGTAGGCCTCTTACAAGTGAGTGTATAATAATACCTTTAGGTTGAGTATGGTATCACAT
ATTATACTGGAAATCGTGACCAAAGTCAGCTGTTGTTTAGGCATTTAGTCAAAAGGATTT
GATTGATTATTTTATTAATAATATCTCAAGGCTCCACTCCTCTTTTGATATTGTATCTTT
TCACTAGGTTTGCATTTTTTTTGACTTTGGTTTAACACTTTTGT
>sci_locus_636_iso_5_len_2093_ver_2|Putative polyprotein, identical n=1 Tax=Solanum demissum RepID=Q6L3U1_SOLDE|GO:Not found|length=2093
ATTCTTTTTGATAGATGGAGTACACAGAATATTATGTAAAGAAAAAGAATGTATGGGAGA
GTTTAATGTAGTGGAACCAGTGTGGGTGATCGAAATACCATTACCATCACCCATTGAAAC
TTGTTCAGGACCCGTGTATTCATGTGGGGAGGCTATGTTCTGAGTATCAGCAGTGATATG
ATGTGAGGCACCGGAATCCAGAATCCATGGAGCAGTATTGGGAAAAGACCGAGCAGCAAA
CATGGCCTTAGCGTCAAAATGGTTATGCGACTTGGAACGACAAACATTTGCAGTGTGACC
AAATTTTTCACATAACTGACATTGGATTTGCATTTTGGCCTGCATAGGAATAGAGGGACG
CCATGGCTGGGAAAAGTTTCCATTGCTTTGAGTGTGGGGGGTACGCCATTGTTGCGTTTC
AGAAGGAGTAGTTTGCGAACGCCATTGAGGCTGACCAGACCAGCGGCGAGTTTGCCTGTT
GCCATTGTTATTGTGATTATTTGTTCTCTGTGCAACTTGAGCAGTGATTGGAGTTGGTGG
TTGCTTCTTATCAGTTTGCTTTAGATAAAGTTCATGATCCGTGAGCTTGTGAGCCAATTC
CTCATATGAAATAGGAGAGTCTCTTGAACGAATAACAGTACTTAAAGCCTCATATTCAGG
TCCAAGGCCACTCAAAATTTTTACAACCAACTCTTCATTAGAAATGCGAGCACCGGCAGC
AGCTAATTCATCAGTGATAGTTCTTATCTCCCTGAGATAGTCAGTGACAGATTTTTGATC
TCGCTGAACTTTCGCCAATGCATCTCGAAGACTGTAGATCCTGGTTTGAGATCTATTTGC
ATATGTAGTATGCAAATAGTCCCATGCTTCCTTTGAAGTTTCAGCAGAGGCAACTGATGG
TGCAATGGTGGAGTCAACAGATGCCATTAAGGCGTTGCAGATGAGATTATCTTGCTGAAA
CCAGATTTTGAAATCTGGATTAACGACATCTTGTGTGTCTTGCTTAATGGTGCGTGTTGG
CGGTGTTATAGATCCATCGAGATAGCTCATTAAGTCAAACCCATTCATGACCTTTTGAAT
TTGAGCTTTCCATGTTGCAAAGTTTGCACCACCAGTAAGTTTGATTGGAAGTTGTGCAGT
TGGGTTGATGTTAATGATTTGCGTTTTGGTTGAAGCAACATTCACAATTGTGGATGAAGT
GTTGATTGGGTCATCACTGTTCAGATTGATGTCCGAAGCAGAGGAGTTCACCATTGTTTT
TAGGTGGTTTGGAAAGGAAAAAAATGAAGAAGATGGGAAGATGATTACAAGTTTATACTC
GTTTGAGTGTTGATAGCTCTGATACCATAAAGGAGCAGAATACACAAGAGAAATGTTTTT
TCTATCTATTTCATTGATACAATGTGTTGTTTAAATACAAGGAATTATGTGGTAAAAGAT
CCCACAATATCAGTAAAACTAATGAATCCTATCAAGTAATTAAAGGTAAAGAATCAGAGA
ATATACAATAATGAAATCAGAATATATGATATTGATATGGAAAATATTTCATCTTTATTT
AGCTTCTTTAGCAGGGAATCTTGATTGGTTTGGAAATGGTAGTAGGATTATTGCAACAAC
TAGAGATAAGCACCTGATAGGGAAGAATGTAGTGTACGAATTGCCTACGCTACATGAACA
TGATGCTATCAAGTTGTTTGAACGATATGCTTTCAAAGAACAAGTTTCAGATAAGTGTTT
TAAGGAGTTAACGTTGGAGGTAGTAAGTCATGCTAAATGCCTTCCTTTAGCCCTGAAAGT
GTTTGGTTGCTTCTTTCATGAAAGGGATATAACTGAGTGGAGAAGTGCTATAAAGCAAAT
AAATAACAATCCTAATTCAGAAATTGTTGAAAAGCTCAAAATAAGTTATGATGGACTAGA
GACCATACAACAATCTATATTTCTAGATATAGCATGCTTCTTTGTTTCCAGAGATGGACA
CGAGAGATTTGTCAATTAGGACACTCAATCCTATATCAGCTCCAAAATCACAGCTCTCGA
GGATTTGCATGACGTAATCTTTTCTTCTCCCTCGTAAGAAGCATGCTATATCT
>sci_locus_663_iso_5_len_2091_ver_2|Embryonic flower 2 n=1 Tax=Solanum lycopersicum RepID=A7Y7X7_SOLLC|GO:Not found|length=2091
ATCGTGCACTCCTGCAAAAAAGGCAATTCTTTCATTCTCATAGGGCCCAGCCCATGGCAC
TGGAGCAAGTTTTATCAGATCGAGACAGTGAGGATGAAGTTGATGATGATGTTGCAGATC
TTGAAGATCGAAGGATGCTTGATGATTTTGTGGATGTGACCAAAGATGAAAAGCAAATGA
TGCATCTGTGGAACTCATTTGTTAGAAAGCAAAGGTACTGTCTTATTTCGTGTCTGGTTT
TATTTTCTAATATGGTTTTCCCTAATATTATTAAGATTTAAGGATACTGTGGTATGGAGA
TATGTGCATCTTCTGCTCTTATTTTCGGTAGGGTGAAGCGGGAGGTCTGATGAAGTAATA
GATGGTGGGTTACCTAGGAATGTAGTAAAAGTGCAACTCTCTGCTAGTAGCTTCTCCAAC
TTTTCCCAGAAATACATGGAATGATACAAATGTAAATCTCATTTTCTTCTTTAACAACCT
GTTCCAGGTGAAGTAGATGGACCAGTCCAATTCTCCCTTCCACTACATTTCTGCTATATG
TAACCAAAAACGTTCTCCCTCCATCCCAATTTATGTGACGCTCTTTCCTTTTTTTAGCTA
GTCTAAAAAAGAATTGACACATTTCTATATTTAGTAACAGTTTAACTTTATAGTTCTCAT
TTTACCTCCAGTGAGATGAGTTATAGCCAGTAGCCACACAAATATTTATGGCTTCTTTAG
ACCACAAGTTTCAAAAATCTTCCTTTCATTCTTAACTCAGTCAAACACCTTCACATAAAT
TGGGACAAAAGGAGTATTATTTAGTGAGTAGATGCCATTTGTTGCGATTGAGCTAGCTTT
GCTAGTTTCAATACAAGAGTGACATCACCTTGTACCTTTATAGGAAAATCAAAATCAAAA
ACAAAAACAAAAACAAAAACAAAAGAAGAGTTCATTGCAATAGAAAAGGCCATCCTGGTA
GGAAAATGATTCCAGGCTGCATATGGTGGTGGCCTATTTGGAAGTAAAGGAACTCAAGAT
GTTTTGACAACAAAACAACCCCATCCAGAAGATGAAGCATAATTGTATTCAATTTTTGCA
TTTTTGGTGTTACGACAAGTATATAATAGATACAGGGACTCTATAACAGTTTCTAGAGTC
TCTTTAGATATTTTTGCTAGCTAAATCTGGATGTAGCTTGTGATTATGGCATCTCTGTCT
TTGGAATCAAGACAAATGTTACCTTATCAAAAAAAGAAGAAAAGGCTGTCCTTGATCTGA
TGCTTTGAAATAGACATTTCATGAAAATGTTGTGCCATTTAAGGGTTTTGGGAAGCACGT
AACTTGCTTTCTCTGTTCGTATTAAGTTACACGGACCTCTCACTAATATAAATTGTTATG
AAGTTGGTTGTGTCTTTCTTCCTGCTTCATGTCATGCTCAAGCAGATGGGTAAGATTATC
TGATACATGCTATATAGAGCAAAGCACATTATTATATTATGCAATAAAGGGCGACATATG
TAGATTTTCTCTTGCTGATTTACATACATGCAGGTGATAAATAATAGTAAAGTGATGCGT
GTTGGAAAAGTTCTGTTACTGAATTCCCTTCTTGGTATAACATTTCTTGTCACTGTGGCA
GGGTGTTGGCAGATGGCCACATCCCTTGGGCATGTGAGGCCTTTTCAAAGCTGCATTGTC
AGATGTTTGCCCAAGCACCAGCCTTGTTGTGGTGTTGGAGATTATTCATGATGAGCTGTG
GAACCATGGCCTTGTTGATGCGCGTACAATTAACAATTGTAACCTAATATTAGAGCAGTT
CCAAAGCCAAGACAGTGATTCTACTAGAAGTTGAATACCCATTTGACAATTTGTTACCAT
CTAGCAATGGATTTGGTAGAGATGCAGCTTTGTGACTGGAGCTGCACCTTGGAATTTTCA
ACATCTGTTTCTCTAATGTTATTGTGGCTAGATGACTCTTCTGTATTTTAAGAGTAATAT
ATGCTAAATTAATGTTTTATAGGGGACATATAGAGGCATCTGATGTTCTAAATTGGAAAT
CAATGATTCACATTGTTCAGAGACTCTTCTGTATTTTAAGAGTAATATATG
>sci_locus_677_iso_4_len_1077_ver_2|Expressed gene of unknown function|GO:Not found|length=1077
TGATTGAAACCATCTCTTCTGAACATAATCATACCCATATAAGCACAGGTCATTGTTGAG
CCAATACAAAGTTGAGTGACATACAACTGCGGTTGTATTGTTGGCAACAGAGAATAGAGC
AGGACGACAGTGACATTGTTCAAGCCCATTCGGATGAAACACCATATTTGCCAAGTACAT
GTTAGGATGATGATGTTCTTTGTGAATCCACTCCTCCTTAGCGACATCGTAAAGGAGCAA
AACAGAGCCGCTCACTGAATAAAAGACTACTGTTGTTTTATTTATAACGGCGGTCTGAAA
ACCAGAAAAGGTTTCTAAACCTACCAATTTGGGCAGGTAATGCCATGTTTGGGAGTCCAG
ATTATAATATTCACCCCAATATGTCCAATCCGCCTTGTCCTTACGATCGTAGTAATCGGA
TACTAACCGATAGCCGCTGATAACATAGATCTTCCTACCGAAGGCAAACACAAACGGCAT
GTACCAGCGAAGATTTCTGTTATGTGATATGAGTTCCCAGGTAGAATTAGGATTTGTGGT
ATTATATTTAGTAAAGTTCATACTGACGGTGAAATGTTTTGTTTCGTTTACCTCCTTAAT
TCCTCCGATGAAGTAGATGCATTCATCAATAACGGTCCACCCTGGAGAACTTTCAGTGGT
GAAATTGGAAATCGGATAAAGTTTATCCGGCAACGAATCTAAATCAATCTTAAAATATTC
GTGCAATTTTTCAGTGGTGAAATTGGCAATCGGAGAAAGTTTATCCGGCAACGACTCTAA
ATCAATCTTAAAATATTCGTGCAATCCATTGACGAAGTAGATCACTCCTGGATAAACCAT
TGATATTGATACGACTTTTGGTCTAGGGTTTCGGAGTTTTTGCTTCTCTTTGTTGGTGTT
GATAGGGATGGCGAGCAAAGAAAAACTGTTACTATTTTTTATTATTTCATCATCATTTCA
TTCTCTTTTTTTTTGGAAAAAATAATATAAAACAAAAAATTTCTCCTTCACGAAATAGAT
CACTCCTAGATAAACCATTGATATTGATACGCGCTTTTTCTTCTCTTTGTTGGTGTT
>sci_locus_680_iso_6_len_4250_ver_2|SNF2 family N-terminal domain|GO:Not found|length=4250
AAATGGTAGGGAATTTTAGAGAATATAGTAAAATAAGTTGTGTATTTAGGTAATTTTTCC
TTCTTTTGCTTAGTTTGGGCCTTTAGTGGTCTTCCCTTGGTCCTCTGGCTTCTGGATTGC
ATCAAAGTCTCCTTATTTGTTTTGAGTACCTTTATCTTGAGCTGACTTCTACTTATCGAA
TTTACTTCACCATTGTTCTACAAATAGGCCCTGGATAGGAATAGATATACATAAATCAGT
ATTGTCATCATTAAAATATGGCTTAATGATAACAAATCCAGGGGGAATATTTGACCCTTG
AAGGGAAGTTGCTATTCCAAATTGCTTTTCAAGGCCAAGGAACTAAAGCAGGGTTTGAAA
CCGCGAGGGCGTTGTAGCAGCTTTTTACAGAGAAGTGCCCTTCAGCCCTTCAGAGTGTGG
TTTCCCGAAAATGTAGCCGGGTAGAGATGTTTCTGGAAAGAAATTACTGAGTAGAAGGAT
CAATTGGATGTGGTCCTCGACTTCCCAATCATTGAGATTTCTTTTGGGTGTTATGGACCA
TCTCTGGTCTTGTTTGAAATTGGCAATCAGTCAATTCTGAGAAATGGAACAATGGTAGAG
AATAGGGAAGTGTCTGGGAGAGATCCCGAGCCTTGGATCATGCCAAAACCTGATTTCCCT
TCGGTCAAGAATCATAATGAATAATGAGAAAGCATCCATGTCACCTTCCCTAGCTTTGGT
CATCTGGCAAAAACTACTAGCCTCCCTTCTCCTCAATAAGATCATAATCACTAGATTATT
CCGCATGAAGGCTGCAATTGAGGATTGTTTCATATGCCTTTCAATGTCATGAACCATTTT
ACTCACCAGGACTTGATCTATTAAATAGGATCTGAACGTGTTCCAGGCTATTGACAGCCC
CTTCAACAACAACTACATACCCAATGAAATCCTAGAGGTGGGAAATTGACAGTCCCTTCA
TGTATGTTGAAATTTACTTGGGATGTTTACTTCTTGGGGTGGTGGTGGTGAAGCAAAATA
TTGACAATGAGTTCTTATGCAGTGGATAGACACCACTTGTTTGACATTCCTCTCTGGAAG
TTGTTTATTATCTGTACCTACATACTTTATTTGATCTAGTTAAGCTAGGTGTATCTATAT
TCTTGAATTCATTTTTCGTTTCCTATTTTCTTCTATGTTATGGAGATAAGTGTGTGGTTG
TGCTAATTTATGTTTTTTCGTGTAGAAGCCGGAATCATGGTGTATATATCTTGAGATTAT
CATGGCTTCTAAAGGGTATAAGTGTAAGCCGGACCATGAAACACGCGTACGACGCCAAAA
GGGTCTTGAAGCACCTAAAGAACCTCAACGACCTAAAACACACTGGGATCATGTTCTTGA
GGAGATGGTCTGGTTGTCGAAGGACTTTGAATCAGAGAGGAAGTGGAAGTTGACTCAAGC
AAAGAAGGTTGCTATACGAGCTAGCAAGGGAATGCTTGATCAGGCGACACGGGGAGAAAA
GCGAGTTAAGGAAGAAGAGCAACGTCTGCGTAAAGTTGCACTCAATATCTCAAAGGACAT
CAAAAAATTTTGGTTGAAAATAGAGAAGCTGGTTCTTTACAAGCATCAGTTAGAGGTAGA
TGAGAAGAAGAAGAAAACACTTGATAAGCAGCTAGAGTTTCTTCTTGGACAAACAGAAAG
GTACTCAACAATGCTTGCAGAGAATCTTGTAAGTTCACCACGTACTTGCAAACGAACCAA
TTCTTTGCCTGCACCAGAAGCATTTAGAATCCAGTGTAAAGAAGGGAGTGAAGGGGATGT
AACAAATCGTGACTGTGTTGGAAAAAATCTTCAACCTCTTTCAACTGGTAGTGATATTGA
TGACGACTTTGGCGTGCAATCTGAAGACGAAATGGAAGATGACGAGCATACCATTGAAGA
AGATGAGGCTGTTATAACTAAAGAAGAAAGGGAAGAAGAGTTGGCTGCTTTACAAAATGA
AATGGATCTACCTCTTGAAGAGCTCCTTAAGCGTTATGCAATTGGGGAAGCTAGCAGAGA
CTGTAGCCCCGAGAAGAGTGGTGCAGATGTTACAGTCAGTTCTGGCAAGGGCAAGGATAA
ATGTAGAGATGTTGATGTTGCTACTGAAACTGACAAAGGCTGCTCACCTGAAATTTCTGG
TCGTCGTTCTGTTGAAAGTAATGGGGTCTTATCAGTTCCAAATAATTATTGTTCTGACCT
AGGGAAAGACAAGCTAAGAAGTCCTCGAAAGAAGTATCAGGAGTTCAACCAAATTAATTT
GTTGGATGACTTTAATGATGAACAGGATGATGATGATTATGTCCTTGCTGTTGGTGAAGA
TAAAGGATACAATATGGATGATGAAACAACTTTGTTAGAGGAGGAGGAGTTGGCAAATGC
AGAGGCAAATGATGCTGCTGATGAGATTGCACTGTTGCAAAAGGAGAGCGAACTTCCTTT
AGATGAGCTCCTTGCTAGGTATAAAGAGGATTTTGATACTGATGAAGATGCTGTCGATGA
TTCTGAATCATATGCGTCTGCTTCTGATGATCTCCTGGAATCACCAGCACACAATGAATC
TGAACCCATTCAAGTAAATGATGGACCGTGTGATGTACTGCCTACTACAGTCGCTGAGAA
CGAAGAAAAGGAAATTGAAAGTGTGGATAAAACAGGGGAAGAAAGGCAGAGTGAGGATAT
AATTGCTGATGCAGCAGCTGCTGCCAGATCCGCACAACCAACGGGTAGCACCTTCTCAAC
AACCAAAGTGCGGACTAAGTTCCCCTTCCTTCTAAAATTTCCCCTTCGTGAGTATCAACA
TATTGGTTTGGATTGGCTTGTGACCATGTATGAGAAGAAACTTAATGGAATCCTAGCAGA
TGAAATGGGTTTGGGGAAGACTATCATGACAATTGCTCTTCTTGCTCACCTAGCATGTGA
AAAAGGAATATGGGGTCCTCATCTTATTGTTGTCCCAACTAGTGTCATGCTAAACTGGGA
GACTGAGTTTCTTAAATGGTGTCCTGCTTTCAAAATCTTGACATATTTTGGCAGTGCTAA
AGAGCGAAAGATTAAAAGGCAAGGCTGGTTGAAGCCAAACTCATTTCATATATGTATCAC
AACTTACAGACTCGTTATACAAGACTCCAAAGTTTTCAAGCGTAAGAAGTGGAGATACCT
AATTTTAGATGAAGCTCATCTAATAAAGAATTGGAAATCGCAGAGATGGCAGACACTTCT
CAACTTTAACTCAAAACGGCGTATACTTTTGACTGGTACACCATTGCAGAATGATCTCAT
GGAGCTGTGGTCTCTAATGCATTTCTTGATGCCTCATATTTTCCAGTCTCACCAAGAATT
CAAAGATTGGTTCTGTAATCCTATTTCTGGAATGGTTGAGGGACAAGAAAAGGTTAATAA
GGAAGTTGTTGATCGCTTGCATAATGTCCTTCGTCCCTTTATTCTTCGCCGTTTGAAAAG
GGATGTGGAGAAGCAGCTTCCTTCAAAACATGAGCACGTAATTTATTGTAAGCTCTCAAG
GAGGCAGCGTAATTTGTATGAAGACTTTATTGCTAGTTCAGAGACACAAGCCACTCTAGC
TAGTTCAAACTTTTTTGGGATGATAAGTGTAATAATGCAACTTCGTAAAGTGTGCAATCA
TCCTGACTTATTTGAAGGACGTCCAATAGTGAGCTCCTTTGATATGAGTGGTATTGATAT
GCACTTGAGCTCTTCCATTTGCTCGATGCTTTCACCTGGTATATTTTCAACTGTCAACCT
TGGTGCTTTGGGGTTGTTGTTTACACATCTTGATTTTTCAATGACGTCTTGGGAGAGTAA
TGATGTTCAATCCATCGCTACTCCATCAAGCTTGATTGAGGGTCGTGTGTCTCTGATTCA
TGGTGAAGAAACTTCTCAAGGACTTAAACGGAATAAGAAGTTTCAAGGAACAAACATATT
TGAAGAGATCCAAAAGGCACTTGCTGAGGAGAGACTGAGAGAAGCAAAGGAGAGAGCAGC
AGCTATTGCACGGTGGAATTCCATAAAGTGTAAGCAGAAACCTGTATATTCTACAAGTCT
TCGGGAGATTGTTACTGTGAAACATCCAGTTCATGGCATTTACTGTCAAAAAAGTAATCC
CTTGTCATTTTTGTACTCCGCTAGGCTTGCGGAATCAATACTGACACCAGTTGAGAGATT
CCAACAAATGGTTGATCAGGTTGAGACTTTCATGTTTGCAATCCCTGCTG
>sci_locus_687_iso_3_len_3292_ver_2|NRC1 n=1 Tax=Solanum lycopersicum RepID=A1X877_SOLLC Pfam=NB-ARC domain|GO:0043531|length=3292
ATGAAATTTATCTGTAAAAATCGTATTAGAAGTTTGGTTAAGCAATGATATATGTTGCTA
TGCCTGAATTTTTCATTTTTCGTCTCAGGCTCCCGTAGTAGAGGAAGATGAGGTTGTTTA
AGAATAATAATACAATATATTCAAATATTATATTCAAATTACAACAATAGCAATTCTTCA
AACACGAAACAAAATAAGATTGGTGAAATAATGGAGTTGGGAGTCAACTTGTGAAAAAAT
TGGTTTATTCCCTTTCTCTTACACACACACAACACAGAGAGAGAAGAGAGAAAGAACAAA
AATGGCGGAAACAACAGTGGAGTTTGCGTTAAACAACCTAACGGAACTATTACGAGATAA
CATAGATGTAATTGCTGTGATAAAAGATGAGGTAACTTGTCTATTAAGCGAACTTAATCA
TTTGAGAGCTTTTCTTATCGAAGCCAATAGAAATCGGAGGGGAAGTGAAATTCTGAAACA
TTTTGTGCAAGAGTTGAACAGAGCAATCAATAAAGCTGAGAATTCGATCGATAATTTCAT
GATTGAAGCCAAATTACACAAGAAAAGGGGGATTTATAAGATTTTCGATTTGTGTTATTT
GGTAAAAGGCAAACGCTGTTGTGCAGAGATCAGATCTATTATGGAGAAATTGAAGGAAAT
TCGGAGAGAGAGTACTTATGCCCTTTCTATGTCTCTTCAATTTGATGATTCAAAATCAAA
ACAAACTGCTCATCAACTCAAAAGGGCTCCCGTAGTAGAGGAAGATGAGGTTGTAGGCTT
TGACGAGGAGGCGGATAAAATAATCAACCGTCTTCTTGGAGGATCAGATGATGTAGAGTT
TATCCCGATAGTTGGAATGCCTGGTCTTGGCAAAACAACTCTCGCGAATAAGGTTTTCAA
GAGTAGTGCTGGATATGCGTTTGACAATCGCATTTGGGTATATGTCTCTCAATCATACAC
CCGAAGAGACCTATTTCTTAACATCATCAACCAATTAACCAGAAACATTGAACAATATCG
ATATGTAACTGAGGAGGCTCTAGCTGAAGTAATACGCGAACATTTGTTGTCAGGAAAGTA
TCTGATTGTATTGGATGATGTGTGGACATGGGAACCTTTGGATGATGTCAAAATTGCTTT
ACCAAACAAGATGAGAGGTAGTAAAGTCTTGTTTACCACTCGAGATGACAAGGTGGGTAA
ATTTTGTTGCAATGAACCTCATCATTTAAAATTCCTAACAGACGACGATTGTTGGGAGCT
ACTACAGAAGAAGGTTTTCCACAAGGATAAATGTCCCCTGGATTTGGAAGAACTTGGGGA
GCGCATAGCTAAGAAATGTATGGGGCTTCCCCTTGCAGCTTTGGTGATTGCGGGAGCCCT
AACCGGGAGAGGCAAGACAAAAAGTGAGTGGGAAATAGTGCATCAATATGTGAGTGAACA
CATTATTAGTAGTGATATTATGATGACCAAGAAATTGGTGCAGATGAGTTGCGATAGTTT
GCCTGTCAACTTGAAAGCTTGCTTCTTATATTGTGGTGCTTTTCCTAAAGGTTCTGAGAT
CCCTGCTTGGAAGATAGTCCGGTTGTGGATCGCGGAAGGGTTCATTCGAGAAACAATGCA
ATCAACCGTTGAAACTGTAGCAGAGGGATACTTGAATGAACTTGTCAGCAAGAGCTTACT
GATGGTAACACAGAGGACATCCAATGGCCAAATAAAAACATTCCGCGTGCATGACATGTT
ACATGAGTTCTGTACGCTCGAAGCAAGTGAGGAAAATCTTTTCAAAGAAATAAAACTAGG
TGTTGAGCAATCTTTCCCTAGAAACCAGGTATTAGCCACATTTCGCCGCCTTAGCATTGA
TTCTTCTGTTCAAGAATTCATTTCTACCAACCCTTATGGTGACAGCATTCGTTCATTCCT
CTGTTTCTCCTCTCAGAACATTGTGATGTCCCCATATGAGTTAGAGACAATCCCGAAATC
CTTTCCACTACTCAGGGTTCTTGACATTGAGTCCATATTATTTGAGTTAGAGACAATCCC
GAAATCCCCATTCCAGAAGCAGTTTTTCCAGCTATTTCATTTGAGATACATTGCTATATC
GAGTGACTCGTTAAAGATCCTTCCTAAATTCATGGAGGACCTGTGGAATCTACAAACCCT
CATAATTTCGACTCAACAAGAGACATTGAACATAGAAGCAGACATATGTAACATGCCACA
ACTAAGGCATCTTCACACAAATGCCTCTGCTAAATTGTGTCCCTCTGTCCTAAACACAAG
AAATCATCATAGTGCTTTACAAACTCTTTCTATAATAGAACCTGAAACTTTCACAGAGGA
TGTGTTGTTTGCAAGGTGTCAAAATCTGAAGAAGTTGGGTATTCGTGGGGATATGGCCAA
GTTGGTTGGGCTATTCAAGTTAGAATACCTCGAAAAATTGAAGCTAATGAATTTAGCAAG
TGGGGGGTTGCATCTTCGTTCAGAAATTCTATTCCCTCGGAGGTTAAAGCAGTTAACTTT
ATCAGGTACCTGGTTTGACTGGAATGAGATACGCAGAGTAGTTGGGTATTTGGAGCTCCT
CGAAGTGTTCAAGGTGAAAGAGAATGCATTTACGGGGCATTATTGGGAGTTGAAGGATTA
CGTGTTTCCTTGTCTTAAGGTATTATGGATTGAAAGGTCAGAACTAGTTTGTTGGGAGGC
TTCTGATGAGAATTTTCCGAGCTTAGAGAGGCTTATCCTTCGTAATTTAAATAAGCTTGA
GGAAATCCCTATAAACTTTGCCAACATAAGCCACCTGAAAATGATGGAACTGGTGAATAC
AACCAAATCAACGGTTAAATCTGCCCAGAATATAGAATCCCGCAGTGTATGCACTGGATT
CAAGCTAACAATTTTTCCTCTCGATACGATCTCTGATTGCAACTAATCAAATCTCTTCCT
TCAGATCAGAGGTCAGCCAGTTGTTTGCATATTTTAATTACATTCTCAAGTGAATGTCGT
CGTCTTGCTAACAGCGTTTGTGTCCTCCTTGCAGATCTTCTTTTGGCTGTGTGTCAAATA
GCTTCAACTTTCTATAAGCTAAGATTGGTGGTATCTGCAACTTAATTTGTGTGGCTTTGC
TCAGCTATATTCTCCTATTGCTTTTGCCATTTTTGGCACTTCTTTTGGCTTGCATTGTAC
CTAATCTTATTATTGTTTGTAGTCATTGATATTTCAGATTTTATGATCTCCTCCTTTTGT
GTTGTTTTGTGATTGGGATTAGTGTGCTCTTCTTATATATATATATATATAT
>sci_locus_690_iso_4_len_2261_ver_2|Putative uncharacterized protein n=1 Tax=Vitis vinifera RepID=A5B1E7_VITVI|GO:Not found|length=2261
TGTTCATGCTAAAGAATAGGATTCCCTATAACAAAAAACAAACTCAGACTAGAAGTGTCA
CAATGTATCTCATAACTCACTTCACAACATTCTAATGTTCTCTTCCTGGATTAGAAAAAA
ATGGCTAACAATACCAACAGCATGAGAAATATTTGTTCTTGTACACACCATTACATACAT
CAAACTATCGACAGCTAAAGCATAAGAAACTTTCTTCATATCTCCCTTCTCACCATCACT
AGAAGGACAATGCTTAGTGCTCAATTTGAAGTGCATAGTTAAAGGTGTATTGACAACCTT
AACTTTGTCCATGTTAAATCTCTAAAGTACTTTCTAAATGTACTTCTCTTGTGATAACTA
TAACTTCTTGGCCTCTTTGTCACGGACAATTTGCATGCCAAGAATCTGCCTTGCTAGTCC
CAAAGATTCAAAGAAAGATTGGCTTTGTTGGAAAAATAATAAAAGCTATTTTACAAACAA
ATTCATTTTTATGTGAAAAATAATTAACCAAACTCCAATATTATAGAGAAAACTTGCCAA
AAGTGCATATAATTGCTTATTCAAAACTCTTTACACCTAAAGAAATAACCCAACTAAGTT
GTCTATTATTTGCTAAAGCAAACCAATAATGATGTCCGACTATGAATAAATAACACAAGG
ATTGACAACCAATTGCACAAAACATAGATATAAAGTTAGTCATACGAGAAAATATGTGCA
AACAAGAATAGGATTATAAATAAGAAAAGGCATTCTTGACTTTGATCAAGGAGTAGTTAT
GTTCTGTATTAGGCCACTTAGGCAATGAGAAGGCATAGATGAGTAGATGACATGTAAACT
CCGAGTATGTGGATGGATAACTGATATGCGAATTCTGAGAAAAGATGTTGAGTCTCAAAG
TGAAATTCTTCGGCTCCGATGTTTACAAGTGAAGAATAAAATAAGGATTAGCATACATGT
ATGGCTAAGTATCAAACTGAACGAAACTTCTAGCAAATAAAGATGAGTAAACTGAAAACA
AAGTAGTCATATGGGGAGGGGCACGACAAAGTTAACCATATAACAAATTAGAATGTCAGT
TTCATCTCCTTAAAGTGATTTATTTATGGTATATTAAGTATGCAAAATCTCGTAACCATG
ATCCTAGGGTGTGATTAAAGAAAAATTACATTTTAGTGTAATAGGGACAAACAAAAATAT
TATTTATATAAAACTACTAATTAATTCAGTTGGTTAAAAGCTTAGTTAAAAATGATTCTT
GTATATAATCATAAAATGAAATCTTAACATGGTTTCCACTTTCCAGTAAAGGTGAATTGA
GTCAGCGATTCAAACCAGTCAAACTTGTAAATCCAAAATTAATCCTAAGTTCATGTTTTT
CCATAATACAAAAGAAATAGTCGTCTAAGCAAAGTTCAATATACGATAAGAAAATAGAGT
TAGATTAGAGTTAGATTCATAAATTATTTTAAAACTATAGATACACAATACGAACCGCAA
GCTTTGAAATATATATATATATATATTCCTTTGTCATTTTTAACACTTAATAATGAGAAA
ATTAACATAGATTCCTAAGCAAAAACATGATTAACAAAAGGATAAACAAACTAAAAGCGA
TCGAGTTTACCGTTTGTGAGGCAGTGAACTGGAAATCGTCGGTTCAGATCTACTCTCTAT
CTAAGATGACCATCAATGGCCGAAACAAGTAGTGTAGAAGCTGGAGTTGTGGCTAAAAGC
CGAAGGCAGAGAGATATATAAAGCTAAGCTTTTAGAATAAACAATGAACTTTCGAAACAA
TAGAGGCCCCTCCAAAACTTGTCTGAAATAGACTACAAATGCAAGTATTTATAGGTGAAA
GTTGAAAGCTAGGGCTTAGAGTTCTTGAGCCGGAAATTGAGATGAAAGTAATTTTTATTC
AAAATCGAGTCAAGAGACCCGTTTGAATTGTCATAGATATTGTTGTACCTAATCACCCAA
AATTGTGAGATTTGTTTCAAATTTGAAAGAAGATATTGCGTTTTTGAAGCATGAAACAAG
AAAGTTTTCGTTGGACGCCTCAACAAGGACAAACTTTAGCTCGAAATGGAAGGATGAAAG
TTGTCCATGGCTGCATCATATTGGAGTTTTGCTTAACAGAGGAAAGAGAGGAGACAGGGA
CATCTAATGGCACTTGTGAATCTCGGATTAGGGCTACGAATTCGGGTTATGTTTAGGGAA
CTTGGCTGAAACATATGTGCCTATTCAGGTTAAATTGGGCT
>sci_locus_715_iso_4_len_3429_ver_2|Putative uncharacterized protein (Fragment) n=1 Tax=Solanum phureja x Solanum stenotomum RepID=Q8W4T5_9SOLN|GO:Not found|length=3429
GTTCTCTACAGTGTCCTAATTGATGTTCTCATGAGTAACCAAAGCATGTAATGCTTCCAT
TGGGCCAGACTTTCCAGGTACGGTATGTATGAGTGCTCCTACAGTATCTTGTGAAGCCAT
TTCCCCCATCTGTAGGTATTCATTTTTCTTAGGAAGAAAACTTTCTTCAATCTGATGATT
ACTTGTAGTGACATTTGGTAAGTATCATTAGATAAATGCTCTATTAATATCAGTCCCTGT
TTTTCTGCATTGGTTCCTCAGGTAATATTGTTATTGCCTTGTCCATATGACTCTGCTGAT
TATGTTCAATATTGCCCCCACCATGTACACTTCTCTTTTTCTCACATATTTCATCATGAT
ACTTCACAATCTCTTCATGTTCTTTAGTAGGTGTTCCTTTAATGTCAGGAACCTCAATCA
AATTTTGTTGCTTATCAGCCCCACCTGCAACTGCTGGACCAATTTCATCCTTCTCTCCAT
TCGGCTTTGTCAAGTTACTACTCAACTTTTGAGATCCATCTTTAATAGAGAATATGTTCA
CATCCTGCCCAACATCTGTTTTTAAATCATACACTACATTCTCCTATTGTTCTCCCTCTC
CATCCTTTTGCTCTTCCTGACTATTCATAATATTGATTGGTGAACTTTCTTTATGTGATA
TGTTCATTTCCTTGTTTGTATTTTCTTCCTATAATATTGCAAATGAATTGTCACTATGTA
ATTCTGCATTATCTTCTTTGGTAAGCCTTTGTTTATCAATAGCTATAACTCTGCGTGTAG
GTTGTCATTTCTTGAGATGTCATCCAATCCTTATTAAAGGTACTTCCAGTTGAGGAGCAT
CCACCTCTACTTCCCCATGCACATCACCCTCCTTAGGACTATCTACCTTAGTAATTGGAT
TAACTTTACAAAGCTCAGGGTGAAGAACCCTACAAGTAGCTTCAATATGTCCCTCTAGTT
TGCATTGTTTGCAATATTTTGGGAGCATATCATACTGGACTTTAACCCTCTCCACCCTAT
AGATCTTTGTATTTTCATTCACCACTTCTAATACTACAAACTTAGGTAGTTCAGCAAGCA
AATCCAGTTGTACCTTGACTCTTGCTCAACTAGGTCGAGTTTTGTTTCTATTAGTCATAT
CTAGATGTAATTGTTTCCCAACTGCTGATGCCAGTGAGAATATAGATTCCTTAACAAAGT
ATGTTGGTTTTAAATTCGAAAAGGAAATCCATGTCATCGCCTGCGTTGTCTCTTCTTCAG
TGTTGAATTTTGCATCATAGATGAAGGGTCTCATCATATAAGAATAACCATCCTTAGCCA
CTATATAATAATTAAGTTTAGACATCATATTAAAATGCTCCTGATAATTAAACATTATTA
GGATATGTCTGCTTCTTAGCAATCCAATTTGGCATTCTCCTTTAATATTGCACTGTTTTT
GGATTTTGATTCTAAGTTCTTCTATTTCAGGTCACCCGTTTGAGAATTTCTCATAACTGT
GTATTGAAGATTCTCTATAATATTAATTCTATCAACCTCTGCTTCATTCCACACCACTCT
AGGGATTCTTTCTTTGTACTTGATTTGCTTTATGGGGATTGGTTCAACAGAACTTTGAAG
CTTTTCTACATCACTTTAAGCTTTTAGAATATCAGAAAATTGTTCTATGTTTGTGCCTAA
TTCCTTATAAAATCGATAGGAAAATTTGTAGGGATGTTTTGATGACTAGGGGCTTTGGGA
TGTTTAAGAATAAGAAATGAAGTATTGGAAGTTAAAGGTAATGTCAGACCAGCACTAGAA
GAAGGTTGGTCGGCGGCCATATTGGCCATTCCAGAAAAGATCTGTTCAGAATTGCATTAC
ACGACGGCGGCAGGAGGCGACAGGTTCAAAGAGAACTATGGATATTGGCCATTCAAGAAA
AGAGTTAATGTTATTAAAATTTTCTTATTCGTTTTTTTTATTTATTTTTTCTATTTCTTG
TTCTTCTTCCGCCTAGGACCATTTTCTTCACTAAAACAAACAACCACATCAGATTCTGTT
TTGTATCTGCTACTTTTGTTTTCACATCAGATTCCTTGATTACCTATTAATTCCTTAGTA
TTTTCTTAAAATTGGTGCGAGTCTTAAAGTTTGAGTATATGATGTAGATGTTTTGAGCCA
TTAAGGGAGTTAGCACTGGTTTTAAGTTAACTGGGTAAACTTGACTTTGAATTATAACTT
CTTGTCCTTGTTGTTTGCCATGTGAATTTAGTCTATTGTTGTGAGTTGTGCTTCATTTAT
CCATAATTTGATGTTAACGTGATACTTTGTTACTTCAAACCTCAAGAGGGTAGCATGAAT
GTCCTCCTATATTACCTAGTCTAATTTAACTCAGTTACCTAGTCCAATTTAAACTAGTTA
CCTTAGTTACCATTATCTTTTCCTTTCTTTTTTCTCTTCTCATGTTTCTAATCTGTTGTT
TTTTTGTGCCTTTTGTTTCATGTACAACCGGAGGGCTGGAGTTTCTACTTTGGAACTCAT
TTTTGGCTTAAAATATTCGGCCAACAACACTTAGGATCATCGCAATGCTTGGAGTCTCAT
AAATAGGAATCCAACATTTCTTAGCCCCCCTTTCACGACTTTGATTATATTGTTTTGATA
TGTTGACTAACTCTTAAACTTATTGACACAACTCTAAAGTTGTGATATATTGATCTCTTG
CTTTTTTTATTTTATTTAACTTTTCTTGTGCGACACAATATTATTTGTTTGTGAATTTAG
TGGTGTGCTACAAACTCTTGGAAATACTTTTTAGAACAAATGATACAAAAAAATTTCTTG
AAAATAGGTTAACGTCTTAAGTTTACTTATCCATATTCTTTTAGGTCTTTTAAGTTGGGA
AGAAGGAAATTCACATTCATTTAGGCGTTACATTTAGGCCTCTCAAGGAAAATAAAACTT
GTAGTTTAGAACTTAAGAAAGGAAAACTTATAGTTTAGAATTTCCAAAGGAAGTTTCAAA
AAAGGCTAAAATAATATTCATTTAGGACTTTAAGTAAGAGAAAAAGGAAAACTCATCGAT
TGGGACCCCCAAATGAATTTGACATTAGTTTAAAGGCTAAAATAATTATCTTTAGAAATG
TATAAGGCTAAAATAATCACCTTTAGGAATTAAGGCTAAAGTAATTATTTTTTAGAATTA
TTTTTTTAAGAAAATAAGTAGGGAATTAGGCCTATATGTTTTTAACAAAATAAGTCAAAA
TAGCTAGACCTATTTTATAATTACATCACCCCCTTTATGAAAAATATATTTTCTATTATC
ACTTTTCAAATCAATATTGCTAAAATATTTTAATTTCTTAACACGCTATTGATGAGTCCA
CGATTTGGACTCATTTAGGGCTATATTTTGATGAAATTAGTGTCCTCAAATGCATGTTTT
ATCTCGATA
>sci_locus_719_iso_7_len_3176_ver_2|Putative uncharacterized protein n=1 Tax=Gossypioides kirkii RepID=B2ZAQ3_9ROSI|GO:Not found|length=3176
TACAATTTTTCAAGCAGAAGACGGCATGCGGACGTCCGTACGGTGACTGGAGTTCAGACG
TGTTGCTCTTCAAGTAGAAACATTGTTCAACATTTGGCATGCTGCGCAAATGTTCTACGT
CCTTTCCACTTGGGGACTTGCTGTAGTGGGGTTGTACAAGAGCCGATCTGTTATTAGACT
TGCTGCTAAAGGGTTTCACAAGACAGGCAAAATGGTTCTAAAGGTTCTTTGAAGATGCTT
CTGCTGTGTTGGTTGTGAATTAAGTGTCGTGTAAATGCTTAACTTATTGTACAGTCTTGC
AAATCAGATCAACGTTATACTTGACTTCCAATACGTCTGTGCAAAAATATTGTAAATAGT
GTGCAATTTGAGAATTTCCTTTGTTGAGATTGCAATTTTCACGTCGATGTGTATGCCTTT
TATTGTTCTTATTTTTTCCCTATCGGGGTAGGGTAGTAGTGGCATATATTTACAATTCTT
TCAGAACCAGCTGGACTTGATTAATTGGTAAGCATCCCCAGAGATTTCAACGTTTTTGGT
AAACATGAGTCTTGAAGAACCAAGTTGGGGGGTTTGGGTGACTGAGGATATGGTCCCCGG
CAATCTTGAAGAAAGAAGTGGAATAGATAATAAAAACTATGTGATTATTAGTGAGGAATA
TGTTGTAGATGCAGTTGCCAACTTTATGGCTAGATGCGTAGTATCCAATTCGAAGGCTCA
GGTACAAGGAAATTAATATATTTGCGCATATTTATCATTTTTCAATTAGGGACATTAACA
ATTAGTCCTTGAATTATTGTTTTATTCAGGGTTTCGTCCCTATGTCCATTGATGAAGCAC
ATTTAACCTTCAACCTAACCAATTGTGTGGTTTTAATCCCATCATTGATACAAATAACAG
ATGTTTGAAAAAGCCGTCTGTGAGTGCCATGGTTAAAGTACCAAGTTCACACGCACAAGG
CCAAGGATTGAGACTTGAATGATGGAAAACCTATTTCCACCTCAAAAAAAGAATTAACAG
ATGTTAAGTAGCTCCCATTCCTGTCTTTGTGTCTCTGGTGGCTTTCTTTCCACACGACCC
ACCCCTATATCTTCCAAGATTGGTTGGTTGCTGATGTTGGAACTAGTGGGAAGGAATTTG
TAGATTTTATAAACTACTCGAACAACTCTAAACTGATGGATAATGTTAAAGAGCACGTCT
TTTGGTAGGTCAATGACAATGGAGATGTGGAAGAACTTTGTTGAACTGCAACAACTGTTC
TAATTGATTGGCTAGGTGCTATAGTTGATATCCACCAGGTTTCTGGATGATCCCCCTAGA
TTGGCTGAGACTTCACCACTGCTACCAACTTTTATTACCACTTCTGTTAGTCACACTCTC
ATTGCACTCCTGTCCTCCTCATGATTTTGTCTCTTCAAGTTAGTAGGGCTATCGGTGAAC
CTTTATTGCGGCTGTTAATTTACTAGGAATAGCTACTTTATATAGTAGATGTGGACTTAA
ATCAAGAACAAGCTAGTGCAGAAGTAGTTGTATGTGCATAGGTTGTAAGAAATGCTGTGC
CATAATACCTTCAAGGAAAAATCAGAGTGGGAGCTATCTAACTTCCGTTTATTTCCATCA
ATGATTGGATTAAAACTGCACATTAAGTTTAACTAAAAGCTAAATGTGATATGTAAAATT
ACACAGGGATTGAAACAAGACTGACTCATGGACTAAAAGTGTATTTTCCCTTCAAGTTAT
GTTTGGGTCATGTCAATCTTTTGATTGTTTGTGTATTGCAATTGCAGAAGATGTCTCCTG
AAGAACTGCAAAAGAGTAAGTTACTGCTTGTTCTCTCCTATTCTTTCTGAAAATCTTCGT
TCTTTTACCATAATTACCATAAAACATCCAGAGTCAGCTGCAAAATTCACTTGTACATTT
TCTTTTTCATGTTTTCTCTCTTGGATAATGGATATTTACATGTATAGGCATGGACATTTC
TCTTTTATGATGGGGAACTTTTTCATTATGTAATACAGGATCTAGCCAAATCCTGGTTTG
GAACGAATGATCAAGTGATGGGTTACTACTTCTGATAGTCTTTCTTTAGATAATTGGCGG
AAAAAGTGCACCATTTGAGTTAGTTCCTTAGATGATCACTCAACTTGTTAGTATATTCCA
TCAAAATCAGTTTTTGTTCTTTTTAAGACAAAAGTCACCCAATTTATGGGGATTCCTATC
AATGTCACTTTTAGTTTTTTAGGACAACAAAGTCGCCCAATTTTTGCATTTTTTTACTCC
AAAAATACAGGACACATATTTAAACCATATTATATTTAAACATTATTTTTTTTTCTAGTA
AAACTTATTTAACCCATAAATATTTCATTTTAACATATTGTGTGGACCTTGAAACTCCTT
TATGTGGCACTCATTTACTCTTGATTGTGAAATTGAATAACTATCAATTCAAAAGATATG
TTTACGGTTACCAATCAAAAGTGGATTAAATTTCAAGACATTTTATCAATATGAGAACTC
CTAGTAATCTCTTATTTTGGATAATTGTTCTTTGCTCAAGGTGAACATTGAATAAACATG
GTATCATTGGAAATTGTTGATTCATATATTTAATTCTAGGAGAGCACTAATAGCTGGAAG
TGAAAGAGTTTAAATTTGTCTTCTTATTCTGTTCTGCTTAAAATACAGAATTTACATAAA
TGATAAATAACGATTAACCAACAACATTTGCAATAGAATTGAGATATGTTAGTCATATCC
TGGAATTATATTTTATGAATCATTGTATCATCAAATGTCAATGTCTATTTTGCTCTTCAA
GTGATTTATGATGTCTCGGAATGGAATACCAACAATTTTTGTGGTGGGTGACATTGTAGA
AAAAGTTCAATGATGTCATGACTCATGGGTTCTACATCAGGGGCAAATAAGCTGAGAAAC
TTTTAAAGCAACCCTTTTTAACCTTTTTGGGTGGGAATAGATGGGTAGAGTCATGCACCC
TTTGGGGTGGCCCAGTGTTGGAGGTCTCAAGTTCGAAACCCCTTGCAAAAGCAAGAGGGT
TCCTTTTGGGTCGAGTTTGTCGCACCAGGCTTGCGTAGTGCGGGTTACATCTCTTATGTG
GTTTGCGAGCTATGCATAGAAGCGGGGTTTTTACCCTGTGCGCACCCAAANNNNNC
>sci_locus_723_iso_4_len_2128_ver_2|Heat shock protein binding protein, putative n=1 Tax=Ricinus communis RepID=B9SXJ3_RICCO|GO:Not found|length=2128
GGATTCCATCCAAAATAGGGGCATTTTTGTTTGATTTTTAGGGATTCCATCCAAAATAGG
GGCATTTTTGTATATTTTGGTAACAACGGGCATATTTGGCCCTGTAGTATAACTAGGGAC
AAATTTAGCTGATAGACAGAAGTAGAGGGCCATATTTTTAACCCCTTTCCCTAATTTCAA
TTCTGGACTTTGAAGCCTACAAAGTAGTCCAATCCTATATAATTCTTAGCTTTAAAGAAA
CTTCCACTATAACATTATTTTTCAGCATTTCAGAGCTGGCAGCATGACTGTGATGAATAT
GACCCATCTTCAAGCCGAGACAGTTCATGGTTTAGACGAGATTTCAGGGCCAGTGGACAC
AAAGGGGGAAGATCAAAGAACAAGGGACAAAATCAACACAGAGTGTTCCAATTCTTGGAG
GAGGAGGATATCGAGATAGAGACCTTTTTCCGTTCTACATTTGGTGGAAACAGATACTAC
CACTGGTCATTTATTAATGAAGAACCACAATGGAGGAACTCATCAAACTACTCTAACAGC
CGCCAGTGGAATTGGCGACATCAGTACTCGGACTATGATGAGTCAACAGACTCTGAGAAT
TTAGAGTCAGATTTGAGTTCAGAGCGTCTGACTCTTGGATTGAATGCATTTGGCCCTTTG
AATCTGGAAGATATTAAGAATGCCAGGTGAGCCCATATGTTAAAGCAAGGAAAGAGCACA
ACATTTTCATATGAAATTGAATTTGTGAGTTTTGTTTGTTCGTTTGTTGTTTACATGAAT
CTCCGGCAATGAATAGGGCGGCGCTAATCAGCTCTCAGGTGAACCCTATTCATATAAGGG
CCTCTCTTTTTCATTCTTCCCCAATCTTGGAACGCAGAAGACGCACTCATTGGGATTCTG
GAAAAAGTGCCAATAAAGGCTCATCAAGGAAATCATTCTTCTCCAGAAGATATAGGAAGC
TTAACTCAAGGCAGGCACTGTTTGAGAGTGTGAATGGATTTGCTGAACAGTTTTTCCAGG
TCATTCATGAGCCAAAATAGATTATTTATTGCTGAATTCACGGTCCTTTAAAATGCTTCC
AGTGATATAAATGTTTTTTTTCTTTCTAATCAACTTATAGAATGGTCAGTGGAACTTTTT
ATATGCTAAAATATATTCTTGCGTGTGCTTTGTGAGTGTCTATGGAAGGTCTATTTGGAG
GGAAAAAAGGAAAGATATAGAATAGTTACTGAGTTCGGCAGTTTCAGATGGTTCTCTACA
ATGAAGCTGTTATAAGTTTGACAATGGCTTGGGCTGGACTTATGGGCATTTGGCTCTTAA
CATAGGCCAGATCATGTATACCCTTGGGTTACTTTTCAAATGATCAGTATGAAATGCTTC
TTTCTCTTTTTTGTTCCCGCCTGCCGAGGACCTATGTTTCAAAACAGAAAATATTTTCAT
CTCATCCATTGACTTATTTCGCATGACTAGATGTTTGGTAGAGGCATTGAGGCTTGTTTA
GTAGTTGGGAAAGACTGTTGTGCTGCTCCATGGGTAATGGGTATATCATTAATGAATAAG
CTGAGGTCTTTTATTTGAACATGTAAAGTGCAAGACGACTTTTGACGGCCAATTCTGCGA
TTTGCTTGATATGGAATTGAAAAATGTTATTGTTGACTTGTTTCCATTCATTGTTATTGC
TAACATTGAATAAATTTTAGTACTTTTTTCAATGGAGGTTCCTCTTTTCCAGTTACACTT
TCTTCTCGTGTTTCTAACAACATTATTCCCTTTCCTAGAAAGAGAGTTTGAGTTTAAAAG
CTTGGAAATTTTTGGCCTTACCAAGTAGCTGCTTACATTGCATTCAGTTTCGAAGCCTGA
ATCACTAGACTGTGACTTTATAAGGGATGTTTTACTAAAGAATTATGTTGACACAATTAC
TTAATTTAAAGGCAAAAGGGTCAAAATGCCGCTCTACTTTCATCTATTAGCTAAGTTTGT
CCCTAGTTACACTTTCTTCTGATAGGGGAGATAGTAGATTTAGTGGATTTTATAGGAAAC
TTGTTAAGAATACCCATCTGATGTGGGATGTAAGTTTCCAATTCATCATTTTTTGGATGA
TGAATTTTTTGGTGTGAATATAAAGTTA
>sci_locus_724_iso_1_len_1558_ver_2|ORF285 n=1 Tax=Silene latifolia RepID=Q8S9E3_SILLA|GO:Not found|length=1558
ACTGCATTTCCCTTTGCTTGTCAATTCTGTTGATCCCCCTGGAATTCCAGAAGCCCATTC
TATCCATTTTGGATGGGGCCCTCCCCATCCCTTTCTTTTCCAGGGTTTCGACCATGATCA
CTTCCTCTTCCCACTACCTTTCCTTGTTCCTCTACAGTTAAGCTCATAAAAGAATTGTGA
GTGGGTGTTGTTATCTCCATGACTATATTTTTCCTTTTACACATACTTTCTTGTTTCCCT
ATCATACTGGTGCTTGTGTGGTCATTGGTACTCTTTACCCCTTGATTTGTAGCTGGTTCT
ATCCTTTGTACTTCTTCTCCTTTTTTCTGATCACCCACATCTTAGTTGTTTGATTGCGCT
GCCTCTTTCATGCTTCTCCATTTTCCTTTCTTCTACATTCACTGTTTTCATGACCAAAAT
TCTTGCATTTAGTACATAGAACAGGCTTCCATTCATATTCCACTCTTTGTTCCACAATGT
TTCCATTTTCATTTTCAAACATTATACATGTAGGGTATTCCTGATTTAGAGGTATTTCCA
CCAATAGCTTGGCATATGTCATTCTCTCTCGATTTGTGGTTGCTTTATCAGCTCTAAGAG
GATTGCCCACTAGTCCAACTATTTTTGTCAAAGCATTTTTCCCCCAGTATTTCACATCCA
GACCCACTAGCCGAATCCATATCGAAACTTTGTCTGCTTTCTCTTTTGTAACATCATTAT
CCGCCTTCCATGGTCGTATCACCACTGGTTTTCTATCAAACATGATTACACTTTCTTCCA
CCACTTTGTCTCGTTCCTCCTTACTTTGAAATCGTACTAGAAACACACCTTTATTCACTT
GGGCCACCTTGTTTACCCCTTTTCCTTTCCATATTCTCTTGAAGAAGCCATCCATAACAA
TCTGTGGAGGGTTTGAACCCAATACGTAGCAAATCACACATGTCGACCAAAAATCGATTT
CATCCTTTACATCCTCTTCAGTAATTTTAACCGTAGGGCTTGGTTTACTTCCCTCAAAGC
CCTCATTCTCAGAGTTATGGCTCACAATTTTACTCCACAAAATTGGTGTGCTCGATAATA
GGGTTTCGGCCTTTCCTTTTCCCACGTCATTACCTTGCTCTTCTTCAACCATATCTTCCC
AAATCGCCGACCCTACGCTGCTGCAACTAGCTGTTATACTGGTCGGCTTTTTTGGCAGTT
CCAGTGGAATAATTCCCTGCAAAACATTTACACTTTTCATCTTCTTTGCATCTCTAGATT
GTGGAACTGTGTCTTTCATACCTCTATTGACTTGATTTATCTCCTGGGTCTGCTGCCCTC
TCCCAATAGTCTTCGATTTCCTTGCCATGTTCAGCTGTTGCCGAGAGGAAATTTCATCCT
AGAGAACGAAAGTCACACATATAAACTATTTGAAAGGATCTTAAGGTCAACTCTAAATTT
TTGAAAGACACAATAATGGATGACAAAGACTCTTCATCCACTTGAACCAATACAGGCTCT
AACTTAGTACCATCAACTTTGCTCATGCTATCTAGGAGGTCCTCATCAGCGTCACTAG
>sci_locus_734_iso_7_len_6012_ver_2|Putative uncharacterized protein n=1 Tax=Vitis vinifera RepID=F6HAL0_VITVI|GO:Not found|length=6012
TTTTAAGAGCACGTGGTACCAGGTTTAACACGCACACACACCCCACCCCCCTCTCTGCGC
AGGTTGTCTTCTCAGTTGTGAGCGACAAAAGTAGCATAATAAGACTCCAATGAAGTCACT
TTCTTTTCCTAACCAATACTACCATTCTTGCTCCTTTCACCAATTCTCCTGCAGATTCAG
TTAAGCATTTTCTCAAACACATAGTCTGCAATTTTATCTCTCAGTTTTTTTTCTTCATTC
GCCGGTTGGATCGCCGGTTTCCGGTATGGAAACACCACTTTGTTTTCATCGAAATTCTTC
ACACACAATAATGATGATAGTCGGGAATTGATAAACAAACTCAATATCCTAAAAAAAGCT
CTTTTTAATTTATTTTGTTTCTGTTGAAATGGCTGACGTCAATGTTAACTCAGTGTTGAC
TTCGAGTGAAGATATGGCGGAGAAAGCATTGAGCAAGAGATATGAAGGGTTAGTTGCGGT
CCGTACAAAAGCTATCAAAGGGAAAGGAGCTTGGTACTGGGCTCATCTCGAGCCTATTTT
GATTCAAAACCCGGAAACGAATCTCCCTAAAGCAGTGAAACTCAAGTGCACTTTGTGTGA
TGCTGCGTTTTCGGCTTCAAATCCATCTCGGACTGCTACAGAGCATCTTAAAAGAGGTAC
TTGTCCCAATTTTGGCTCAGTTTTGAGGCCCATTTCACAATTACCCCCTTTAGCTTCACC
TACTTCGCAGAATAATCATCGCAAGCGAAGTTCACCACTTACTGGTACTTCTTCAAATTC
GCAACAATTTGGAGTGGTCAACACTTCGCCGCGATTCTGCGGCGAAATGGGCTACTCACC
ACTCCAAACAGCTCAAGCAATTGTTACCCATACGGGTCTTAATCAACAACATTTGATGTT
GTCGGGTGGGAAAGAGGATTTGGATGCTTTAGCGATGTTGGAAGATAGTGTAAAGAGGCT
TAAAAGTTTGAAAAGTTCACCTGGTCCAGCTTTGTGTAAGGACCAGGTTGATTCAGCTTT
CAATTTGTTGGCTGATTGGTTTTATGAGTCTTGTGGGACAGTGACACTTTCGAGTCTCGA
GCATCCCAAATTCAAGGCTTTCCTTAACCAAGTAGGCTTGCCTGAGGTGTCAAGAAAGGA
TTTTGTAGGAGAAAAACTTGATTCTAAGTTTGAAGAAGCAAGAGTGGAGTCCGAAGCCAG
GATTCGCGATGCAGCATTTTTTCAAGTTTCTTCAGATGGATGGGGGAGGGATATTTGTAA
GTATGGGGAAGATACTGTGATTAAATTTATCATAAATCTTCCTAATGGTACTAATGTATT
TCATAAGGCAGTGTATAAGGGCGGTTTGGTGCCATCAGAGTATGCAGAGGAAGTTTTACG
TGAAACTATTAAAGGGTTGTGTGGTAATGTTGTTCAAAGATGTGTAGGAATAGTTGGAGA
CAAGTATAAAGGTAAGGCATTGAGGAATTTGGAGTTACAAAATCATTGGATGGTTAATCT
TTCATGCCAACTTCATGGATTTATTAGTTTGTTGAAGGACTTTGGTAGAGAGCTTCCACT
TTTTAAAATTGTCACTGATAATTGCTTAAAAATTGCAAATCTTTTCAATAGCAAGTCCCA
AATCAGAAATCATTTTAGGAAATTCAGGTCGCACGGTGTTGAGCTTGCAGGGTTGATTAG
AGTTCCTTCAGCTGATTGCAATCTCTCTAAGAACTATGGTCCTGTTATTGCAATGTTGGA
GGATATACTAAGTTATGCTCGAATACTGCAGTTAATAGTGCTGGATGATTCCTATAAGGT
CTCATGCATAGAGGATCCTGTTGCTAAAGAAGTTGCTGAAATGATACAGGATGTTGGGTT
TTGGAATGACGTGGAGGCTGTTCATTCACTAGTGAAGCTGATCAAGGAGATGACTGATGA
TATTGAGGTCGAGAGGCCCTTAATTGGTCAGTGTCTTCTTCTTTGGGAGGAGTTGAGAGC
TAAAGTAAAGGACTGGTGTGCCAAATTTAGCATTGCTGAGGGACCTATTGAGAAGATAAT
CGATACACGGTTCAAGAAAAACTATCACCCTGCATGGTCAGCTGCATTTGTACTTGATCC
ATTATACTTAGTGAGGGATGCAAGTGGGAAGTATCTTCCACCATTTAAACGTCTGACACA
TGATCAAGAGAAGGACATAGACAAGCTAATAACACGGCTAGTACCACGGGAGGAATCTCC
CACTGCACTAATGGAGCTTATGAAATGGAGATCAGAAGGGCTCGACCCACTGTACGCTCA
GGCTGTTCAAGTAAAGCAGCGAGATCCTGTAACAGGAAGAATGAAAATTGCAAATCCTCA
GAGTAGCAGGCTTGTATGGGAAACTTGCCTGAAAGAGTTCAAGTCGCTGGGGAAGGTTGC
TGTTAGGCTTCTCTTCCTTCAGGCAACCTCATGTGGATTCAAATGTAATTGGTCCTTTAT
GAGATGGGTTTCGCTGCAAGGGCAATCGAGGGTTGGCATGGATAGAGCTCAAAGGATGAT
CTTCATTGCAGCTCACGCAAAACTTGAGAAACGGGATTTTTCCAGTGATGAGGAGAAGGA
TGCTGAGATGCTTACTACAGCAAATGGTGAGGATGACATGTTCAATGAAGTCTTTGTAGA
TGCACCCTCAGTTTAATTTATTTTCTTCATATCTCTTAACTCTTGTAGAATATTGATATT
TAGGGTGTATAAATTCTTTTAATTTCACTTTCCTTGATTTGTTACTTCTAATTGACGGCT
TTGGAGATATTGTTTGTAGACAATATGAGGAAATTGAGCATTGTTATCTTATCAATTACC
TATTGATGATATAATGACCTGTTATATGTGAAGCTAGACGTACTTGGTTCTGAAGAAATA
TGCTCATGCTTGTTCGTAATCACAATATCTTACTGGGATAGAATGGGACTTTTTGTAATA
TCTTGCATAGTTTTTGGCTAATATCAAGTACTTTGGCAATGAGTTGAATCAAGGGTGTCC
TAATTTATGTTCTAAAGCTGCATCTTGATGCTCATTCCATTTGCAGATAATGAGGGGAGT
TTTAAGTGCCTAACTTTGTTTGAACGGCAGTGTCAGCAAAAAGATTTAGGAGGTTAACAA
AAAAGTGACGAAAAGGCTTGTACTTTATTTATAACTAGACCAAAATTTCACCATATTTAT
GTTCCACTTTACTTTCTAACTCTTATCTGTGAATCGACTTACCTTGCCTGCTTTTAGTCA
ATAAAAATGTTACAGGAAAAAACAAAGGCAGAGACTAACTAATATTGTCATTTTTGTCGG
CTGTCAGTTTATTTATTGACCTTAGCCCACGACATGTCAATATTTCTCATATTGAACCAG
GTTCATTCATATAGTCGAGAGAACTTATAGCCATGCAATGCTTTCTCAGTTTTAGTTGCC
CAAAATGCTAAAGCTTATCCCGAACTGTGTGTTTTGATTAATCTATACAAGAACTTGTGG
ATTCAGCTGTTATACTCCTTGCTCTTGCCACGTACTTTCTTAATTTCAACTTTGCTTTTG
AATCTTCAACTGTTATCCAAAAGAAGTTGATATTCATGCTGATAGTGATCTTATCATTTG
ATCAAATGCAACATGAAGTTGATATCTCATTAAGTCAGCGATGCGAATTATCAAAACTTC
GATATGTCACTTGGAAATAGGGGGCAAGAACAAAGAACATTCGTTGTGTTTTGAGCTATT
CATGGCTATCAATACATCAACTTGTGTTAGTTTTTATGCTTATATTGGGTGGCTTTAACA
CTTGCTATTGTAAATATAAAATTCGCCCAAGTGGAAAGGGGAAGCTACTTGAAGATGTTA
GTGATATGAAGTAATAATTTCCCATTAGAATTATTTCTCCTCATCACTGGAAAAATCCCG
TTTCTCAAGTTTTGCGTGAGCTGCAATGAAGATCATCCTTTGAGCTCTATCCATGCCAAC
CCTCGATTGCCCTTGCAGCGAAACCCATCTCATAAAGGACCAATTACATTTGAATCCACA
TGAGGTTGCCTGAAGGAAGAGAAGCCTAACAGCAACCTTCCCCAGCGACTTGAACTCTTT
CAGGCAAGTTTCCCATACAAGCCTGCTACTCTGAGGATTTGCAATTTTCATTCTTCCTGT
TACAGGATCTCGCTGCTTTACTTGAACAGCCTGAGCGTACAGTGGGTCGAGCCCTTCTGA
TCTCCATTTCATAAGCTCCATTAGTGCAGTGGGAGATTCCTCCCGTGGTACTAGCCGTGT
TATTAGCTTGTCTATGTCCTTCTCTTGATCATGTGTCAGACGTTTAAATGGTGGAAGATA
CTTCCCACTTGCATCCCTCACTAAGTATAATGGATCAAGTACAAATGCAGCTGACCATGC
AGGGTGATAGTTTTTCTTGAACCGTGTATCGATTATCTTCTCAATAGGTCCCTCAGCAAT
GCTAAATTTGGCACACCAGTCCTTTACTTTAGCTCTCAACTCCTCCCAAAGAAGAAGACA
CTGACCAATTAAGGGCCTCTCGACCTCAATATCATCAGTCATCTCCTTGATCAGCTTCAC
TAGTGAATGAACAGCCTCCACGTCATTCCAAAACCCAACATCCTGTATCATTTCAGCAAC
TTCTTTAGCAACAGGATCCTCTATGCATGAGACCTTATAGGAATCATCCAGCACTATTAA
CTGCAGTATTCGAGCATAACTTAGTATATCCTCCAACATTGCAATAACAGGACCATAGTT
CTTAGAGAGATTGCAATCAGCTGAAGGAACTCTAATCAACCCTGCAAGCTCAACACCGTG
CGACCTGAATTTCCTAAAATGATTTCTGATTTGGGACTTGCTATTGAAAAGATTTGCAAT
TTTTAAGCAATTATCAGTGACAATTTTAAAAAGTGGAAGCTCTCTACCAAAGTCCTTCAA
CAAACTAATAAATCCATGAAGTTGGCATGAAAGATTAACCATCCAATGATTTTGTAACTC
CAAATTCCTCAATGCCTTACCTTTATACTTGTCTCCAACTATTCCTACACATCTTTGAAC
AACATTACCACACAACCCTTTAATAGTTTCACGTAAAACTTCCTCTGCATACTCTGATGG
CACCAAACCGCCCTTATACACTGCCTTATGAAATACATTAGTACCATTAGGAAGATTTAT
GATAAATTTAATCACAGTATCTTCCCCATACTTACAAATATCCCTCCCCCATCCATCTGA
AGAAACTTGAAAAAATGCTGCATCGCGAATCCTGGCTTCGGACTCCACTCTTGCTTCTTC
AAACTTAGAATCAAGTTTTTCTCCTACAAAATCCTTTCTTGACACCTCAGGCAAGCCTAC
TTGGTTAAGGAAAGCCTTGAATTTGGGATGCTCGAGACTCGAAAGTGTCACTGTCCCACA
AGACTCATAAAACCAATCAGCCAACAAATTGAAAGCTGAATCAACCTGGTCCTTACACAA
AGCTGGACCAGGTGAACTTTTCAAACTTTTAAGCCTCTTTACACTATCTTCCAACATCGC
TAAAGCATCCAAATCCTCTTTCCCACCCGACAACATCAAATGTTGTTGATTAAGACCCGT
ATGGGTAACAATTGCTTGAGCTGTTTGGAGTGGTGAGTAGCCCATTTCGCCGCAGAATCG
CGGCGAAGTGTTGACCACTCCAAATTGTTGCGAATTTGAAGAAGTACCAGTAAGTGGTGA
ACTTCGCTTGCGATGATTATTCTGCGAAGTAGGTGAAGCTAAAGGGGGTAATTGTGAAAT
GGGCCTCAAAACTGAGCCAAAATTGGGACAAGTACCTCTTTTAAGATGCTCTGTAGCAGT
CCGAGATGGATTTGAAGCCGAAAACGCAGCATCACACAAAGTGCACTTGAGTTTCACTGC
TTTAGGGAGATTCGTTTCCGGGTTTTGAATCAAAATAGGCTCGAGATGAGCCCAGTACCA
AGCTCCTTTCCCTTTGATAGCTTTTGTACGGACCGCAACTAACCCTTCATATCTCTTGCT
CAATGCTGCTTT
>sci_locus_735_iso_3_len_2108_ver_2|Alpha-1,4 glucan phosphorylase L-1 isozyme, chloroplastic/amyloplastic n=1 Tax=Solanum tuberosum RepID=PHSL1_SOLTU Pfam=Carbohydrate phosphorylase|GO:0008184|length=2108
AATTTGGCTCGTGATAGCAAGTTTAATGTAGGTTGTCCATATGTTATGGGAAATAATATG
GATGGATCCATATTTGATCCAACATAAATAAATTAATTAATTATCCAATCCGTTTATGGT
TGGACGATTCTATCGGCACTATGCCACAAATGTTTGTACTGCTTTCTTTTCCCCTCCAAT
TTTAGGAATCATCCATTTTGATGGATGAGGCAGTATAAGTCTTGTTTCATGATATAATTT
AATGTCACCAAAACATTAAATCAAGGAGAAGCAGAAAATGAGACTCTTCATCTCTTATTA
TGTGGTAATAACATCATCCTCTTACACATACATTATATACCTTCATCACATGATAAAAAG
AGAAACTACATACTGTGCCTTTGTTATTTTTCATTCACTTCCCCCTCTTATGCTATTTCC
ACAGCTTCAATGTTCCAAATGTCTTTGGCATATTCATGGATTGTTCTGTCACTGCTGAAC
TTGTACGATCCCGCTGTATTCAAGATTGACATCTTTGTCCACCTCTGACCAAGTGATAAA
CACAAGTCGTTTTTTACAAATATTTTAATGATCAAAGTCAATAGCATACACAAAACATGA
GAAACCAAACAAAATATCCACAACGAATTGCAACAAACTGGACTTACTTTCTGGTCGCGA
TATGCCTCATCAACTTTTCTGGCGCGATATGCCTCATCAACTTTCTCTTGGCATTCTATG
TAACTGGGGAAGTCCTTGCCCACAAGGAAATAGTCAGCACGGCCAAAACCTTCATTTCCT
TCCAACGATCCAATTTAGGTCATCATAGTTATAAGAGCCAAAAGCACCGCTTCTAACAAA
TTCCTTCACCTCTTCAAAACGTTCATCAGGTACAAACTTTCCGTCAGCTCTTTCTTTTCT
AAGCCCCGCAATTTCATGAGCTTGAGCACCAAAGAGAAAGAATTTTTCTTCTCCAACCTC
TTCCCTTATTTCAACATTAGCGCCATCCAATGTACCAATTTGGATACAACCATTCATTGC
AAACTTCATATTACTGGTTCCACTGGCCTCCATTCCAGCCGTACTGATATGTTCTGATAG
ATCGCTAGCAGGAATTAGCAGTTCAGCAACACTGACATTGTAATCTGGCACAAAGACTAC
CTTCAACAGATCACCGATTTCTGGATCATGATTTATAGTAGCACCAACATCTGTGATAAA
TTTTACAATCCTCTTGGCTTGCACATATGTGGCAAAAGCTTTTCCCCCAAATATGCATAC
TCGAGGAACGAAGTTAGTCTTTCTTTCTGCAGCTGTCATTTCTTTCATCTTCTTATACCG
ATAAACGATGCCGAAGATATTTAACAGTTGTCGCTTGTACTCGTGAATGCGTTTTACCTG
AATATCAAACATTGCATCTGGGACAACAGAATACCCTGTCTTTTCTTTGAGAAAGGAGAC
AACTTTAATCTTGTTGCTCCTTTTTGCTTCCCTCCACTCATTTTGAAGATCTTCATTATC
AGCAAACTTCTGCAATTCTGCCAATTTTTCAGTTTTCAGGACCCAATCCTCTGTACCAGT
CCACTTAGTTATGATGGCACTAAGAGGAGGATTGCAGAAACGAATCCATCTTCTTGGAGT
CACTCCATTTGTTTTGTTTTGGAACTTTTCCGGCCAGAGCTCATAGAAGTCATTGAAAAC
CTCCTCCTTCACAATTTCACTATGGATCTCAGCAACTCCATTAACAGCATGGCCGCCCAC
AACACACAGGTTGGCCATGCGTACCTTCTTAGGTGGTATAACAGCTGGTTCCGGACTCAC
GGGAGTTTTCTTGTCAATGTCTTTTTCTGCAGCTGCTTCTATCTTCACACTAGTTTTCTT
ACCAGTGTCATCTTCATCATTAGTCACAACTTTATCGGAAGCTCAAAAGAGGGGAAATAA
GATTTTCGTTCAATAACTGAGCAAGGTGACCATTCAAATGCATCTAAGAAGAAACTTTAG
GGGTGGTTACTGGTAAGGAAATAAAAGACGAAATTTGACCAATCAACCAAGAAAAAAGAA
CATTGATCAACATGTCACTCAAAAGAGGGGTGAGCTTTACCTTTCCGTCAGCTCTTTCTT
TTCTAAGC
>sci_locus_747_iso_1_len_2628_ver_2|Putative uncharacterized protein n=1 Tax=Medicago truncatula RepID=B7FH48_MEDTR|GO:Not found|length=2628
TCTACTTCTAACGACGATACTAAAATGGGTATGCAAGTTTTACTTTTATTTATTTTTCTC
CATTAACTCATCGATTCTCTTTTTACTCGATTTGGAATAAATATGATATGTTGCTTTGGC
TAATTCTAGTTTGGAATTAAATTTTCATGGTTTCAATTTTTTCTTCTGTTGTTGCCATTA
ATATTCCTGTGTGTTTTTGGAGTATGAGATGTTGATAGGAAGGAGAGTGGTATGCTGTGG
GAAAGGTGGAAAACAGAAAAAAAATAAAATTTATAGAAAAGATGAAAGAACGTATCTGCT
GTTTATGTTGGCGAATAATATACTTTGGAAGGATAAAATCCTTTTCAGAAGTGGCTGTCT
TTGAAATAATTAGGCTTTTGTATAAGTATTTGTTCAATCTTCTGTGATAAATGAGTCGAA
GTATGATTTAGTGTGTATTAAGTATGGCTATGGGAGCTTCATATTTCTTTGAAGATATTA
TCTCGGAGATATCATGAATATGGCTATTTATGTGAAGATATGTTGTATCAGACCAGGACA
TTCAATGATAGTTTCAGCTAGATGTTTGGACATGCTTGCTAGCTTTTCTAGGATTATTGA
CTGAACAATCAGATGAACTCGTTTTTTAGTTGCAGCACAATCATATGAACTCCAATTCTA
TTAATAAAAAAATCTTATCAACACTTGTGCTATTCTACGATAGAGACAACTCTAAGATAG
TAAGGGTTTTAGGATAAGAACAAGCAATATGAAATATATCATTGCAAGTTTAACTGTCAT
AACGTGAAGTTTAATGTTAGATTAGACTGGATTGCAGCACCTAAATGCGGACAGTTCATA
TCTCTAGGGTTGATTTCTCAGGAGTATGGTATGATAGAGGAAGAATGTAACATATAGAGT
TAAGATAAGATGGCTGAAATAAAGACGTGTTACCGGAGTGAGTAGATGATTGGAGGATAT
CTGCCTAAGTGCTGTCAAGACTGCTTATGTGATATGAGAGTGAACCTTAGGTTCTTAAGG
TCCTAAATTGTTGACACAAAAAGCAACCTGCATAGTTGAGGAGCGCACAGGTTGGCCTAG
GCACCGCCATCATAAAAAAAATATTTTAAAAATGAAGCAGCATGAATAATGCATTCAGGC
AATCTAACTAATTGGATTGAGACGTTTTTGTCAACTTTTGAAAGCTGATATTATGATACA
TAAAGTAACTCTTCCTCTCTTTTTACTTTTTAGTTAGTGAATTTTGGCTAGCTCTTAATA
CTCCAGATGAGGCCAATTTAAGAGATTGAGATTAATGGTTTAGCTGGTTAACGCTGATAA
TAGATTACTGTCAGTTATCAGCATCAATCACTTTGTCTCAGTCTGTATATCCAGTGATTC
CAGTAGTGATATGAAAGAAAAAGGAGTTATATGCATTATCTGAAGCATATTGCCACGAAA
GGAAGATATCTCGTTACTAGAGTTCATTGAATACATTAGTTTCACAAGTTTAGCTTGTAC
ATCATCAGTGTGCACAATCAAGACATGTGGGGAACTCCATATCATGCCCTTTTCTTTTGG
AACCCAGAAACAGCCCCCAACAATTAGGTTCCTAATGTTATAAGTTCCTATTTATTTCTT
GTGGGAAGATTAATACATGTAAGTAAGATTTAACTGCTCATTCTACTCCAGTGTTCTGTA
TCTGCTGTTGCTGCTGAAACTTGTGCACCTGTTTTTTAGCCTCCCCTCAATATGTTACCT
TGTCATTGTCTTGATTTCCAGATGTGGAGATGGCTGATGGCAATCAAAGTAGCATTCTAT
AACCTCCGCCGTTGCTGCCTCCTATAAACCCTAAACAAAAATCTGTGGACAGAGCAACCA
GAGCTAGAAAAAACATCGTTCACAGAGATATCTACTTGCGAAGAAAATGGCGAAGTCAAT
GAGATCAAAGAGGGAAAAGAGGCTGAGAGCCATAAGGAGGGATATAGTTGCTACAGAACC
GACTGTTCTTAAGAAAGAAGCTGCTAAATTGGCCGCCCAAGAAGCTGCCCTTGCTGCACC
TAAGCTTATTGTTAAGTCTCCCTTCAGCCGCACCACCATGGATACTTCTGCCTCTACTTC
TAACGACGATACTAAAATGGATGTGGAGATGGCTGATGGCAATCAAAGTTCAAAATCTTT
AAAACCTCTTGGAAAGAAGATGAAAAAGAAGCTTAAAATAGCTAAGAAGAAGAATCATGG
CAAGGGAAAGATCAGGAGGAAGAATGTATGATTGCAGGTGGTAGCCATCTTGCTAAGCTG
ATAGATCTGTCTTGTTACTTATACTGTTGACAAGTCCCCCTCCCATATTCTCTCCTTAAT
TCAGGATCTTATATTGTAGTAGTATCTTGGAACTTGAGCATGTGAGTGGATATGCTCATA
TAAATTTTGTTTGTGTTCTGTCAAAATGAAGCCTCAAGTTCTTAAATTTGTTTGCAAAAT
AGATCGTCTTTTTCATTTGTCTTTTACAGTTTGTTGGAACATGCAAAACTTGCAAGGAAT
GTGAAGATGTAGAAATCCAACAATGTTAACATGTTTTAGTTTTCTGATGAAGTTGACGTG
GTAAACATCATCCTCTATTTGGTTTTTGGCTTGACTGTTACAAATGGT
>sci_locus_768_iso_4_len_2753_ver_2|Integrase core domain|GO:Not found|length=2753
AGAGTTAAAAGGCTAAAGCCTTATAAATGCTAAAGCCATTACTCTTAAAAACCTAAGTCC
CTAAACTCTAATATCTAAATTCTTGAACTACAACTCTCTGTCTCTTTACTCTTATAGTTT
TATTGTCATCTCCTTTCTGCTACGACATTGGACAATTTTACAATTTTCTTGATTTCATTT
AACTAAATACTTTAAGTAATTATGTATTGCTAACTAAAGTTTTAGTCAGAAGTGTTCTTT
AGTTTACTAGTTTGTTTTACAAATATTATTTGCTTAAGAGATTATTATTTTTTTCTTTAA
ATATAAATTGCTAGATTTTTTATTTAGAATTATTGAAACAATGTTACTGTTTGTGACATT
GATTTGACATTAAAAAAAGGAGGGTTGGCCCGCCCCAGCCCTTGACCCTTCTGGGGTTAG
GCCGGGTTGACCATTTTACAGCCCTTTGAAATAAAGGGCTGGCCCGCCCCAGCCCATCAA
ATTCTTTAGCCCGTGGGGCTTGGGTGGGGTAGGGCTAGGCTTACTCGTTTTGACAGCTCT
AGCCTTGAGGGGTTTTTTGGGACTTACGGGATACTACATGAGATTTGTGCAGTCTTATGG
AGCAATCAGTAGACTTTTGACCAATTTGCTAAAAAAGAATGCATTCAAGTGGTGTCCTGA
TGCAGACACTGCCTTTCAAAACCTCAAGAGGACCATGACCAGTTTCCCAGTACTTGCCTT
AGCTAATTTTTCCAAAACATTTATCATAGAAACTGATGCATGCTACAATGGTATGGGTGT
TGAGCTTATGCTGGAAGGCAGACCTTTGGCTTTCTTTAGCAAAGCCTTGTCTCTTAAAAA
TATGGGTCTCTCTACATATGGAAAAGAGTTTATGGCTGTTTTGGCTGCTGTGGACAGATG
GAGACACTACTTACAAGGGGGCCACTTCATCATTAGGACTGACCATCAGAGCTTGAAATA
TTTCCTTGAACAAAAAATCACTACTGTACTCCAACAGAAAGGGCTTACTAAGTTGATGGG
ACTGGACTATGAAGTCCAATACAAGAAGGGCACTGAAAATAGAGTAGTTGATGTTTTATC
CAGAAGGGGTGAGGATGCCTCTTTATGTGCTATCACCACTGCTGATCCTACTTTGATGCA
ACAAATTGCTTCGAGCTATGAGGATGACTATGTAGCTAATACACTTTTATTGGAGTTGAT
TACTACCCCTTCCTGACTACCCAACTACTCATTACATCAAGGTATTATTAGAAAGGACCA
GAAAATTTTTGTGGGCAGATCTGCACAACTTAGATCCCTCATTTTTGAAGCCCTACATCA
ATCTCCCTTAGGGGGTCACTCAGGGAAGTTGGGTACTTATAAGAGAGTGTGAATGTTGTT
TTGTTGGCCCAACATGCAGAAGGATATTGCTAAGTGGGTCTTGGAATGTGATTTATGTCA
ACGGACAAAGGTGGAGAATGTGTATTCCCCAGGTTTATTACAACCCCTCCCTATCCCTGA
CATGCCATGGCAGGACATAGCCATGGATTTCATTGAAGGCTTACCCTTGTCTGACCACAA
GGGTGCTATATTAGTAGTGGTGGACAGATTGACTAAATATGGTCATTTCTTAGCTCTGAG
ACATCCTTATACTGCTTAGGAGGTTGCAACTTTGTTTCTTAAGGAAATTTATCAACTCCA
TGGTCTCCCTAAATCCATTGTGACTGAAAGAGATTCGGTGTTTACAAGTCATTTCTGGCA
ACAACTCTTCAAATCCATGGGTACTAGACTTACCATGTCTACCTCTTACCATCCACAAAT
TGAGAGGCTCAATCGTTGTTTAGAAACCTATCTCCGAGCTATGGTGTCTCCTCAACCTAA
ACAGTGGTCTAAGTGGCTTCCCTTAGCGGAGTGGTGGTATAACACAAACCATCACAACGC
CTTGAAAGTGACCCCGTTTGAAGCCCTTTATGGTTATCCACTACCCCAGCTGCCTTAGGG
GTCCTTACCACATCCAACCTCCACCCCTGCTGGAGCTTGTTTGTCCCAGCGCCAAAGTAT
GTTGCAGAAATTAATGGATAATCTCATCCAGGTGCAAGCCCGCATGAAGTTTTTCGCAGA
TCGAAATAGGACGGAGCCGGTCTTGGAAGTTGGTGACTACGTCTACCTCAAGCTTCAACC
CTATCGTCAAACTCCGTCGCAGTCCGACAAAACCTTAAGCTGAGTGCTAAATATTACGGA
CCCATTCAGATCTTTGCTAGAGTTGGTTCAGTAGCATATCGTCTGGATCTTCCCGCTGGG
TCAACGATCCACCCTGTCTTCCATGTTTCCGAGCTGAAGAAGCATGTGGGACCAGCTATC
AAGGTCCAACAATCAACACCCGTCTGTGATTCAGAGGGTCACATTTTGATCCAACTGATT
GCCATCTTGCAGTGGAAAATGGTCAAGGTTAACAACGCAGTGGGAGTAAAGGTCCTTGTC
CATTGGGCTAACCTAGCACCTGATGAAGCTACTTGGGAGGACTGGGGCTACATCAAGGGT
CAATTTCCGGAGTTTGTCGCGCAACTACTACCTTGAGGTCAAGGTCTTTTTCGAAGGGGC
GGGGATTGTAAGGAATTAGACCTTGTCTGTCATTATCAATAAAAGGGGACACGTGTACTG
TAGAAATCAAAGAAGAAAAGAGCACGTGGGAGGAAAGGAATTAATAAAGATGAGCGGCTC
AGATTATTCAAAGGGATCGGACGGCAAATACTCCAGTTAGTTAGTTACTTAAA
>sci_locus_776_iso_1_len_2131_ver_2|Integrase n=1 Tax=Beta vulgaris RepID=A2I5F8_BETVU|GO:Not found|length=2131
ACACATTTGAGATATGCTTAGCATGTTGTGTTGTAGTCCGTTCACATAGTATACATTATC
AATTGTTTGTTTAAGGTTGGTCCCCACCTTTCCTATTCCTTGGATTTCTCCAATTTTTTC
GTTCCCAAAAGCTATGTTTCCACCCTTAAAATCTTTCAAAGAGAGGAAGTTGTTTCTATC
TCCAGTCATATGTCTTGAACGTGTGTTGTCCAGGTACCAATGTCTTGTCTTTCCTCTCGC
TGAATCCTGGTCTTGTTTGTCCTCCTCTTCTTCTTCTGAGTCTGATCTAGCCATGAGTGC
TAGAATTGTATCCTGTGTCTGACAGCTATTTTCTAGTTCACCTGGTTCAGTTATGGCTCT
AGTGCAAGAAAGTCGTATTTGTCAGATTGCTCTATTGCAAATAGGGATTGATTTTCAGCT
TTCTCATCTTCAGACTCATCTTTTGACATGCCTCCTATTGCTGCATATGCTTTCTTCATT
GAGAGATCAGCCTTTTGGTTAGTCATTCTTCTATTTGTGGGGATGTTTTTATCTCCTTTA
CTTTCCCTTGCTTTTTACGGATTATTCTTTTGTGTTCTAGGTGCCTAGAGTGGACAAAAT
TTAATAAAGTGATCAGGACTTCCACATTTATGACATAGTTGCTCTTTTGAGTTTTCAGCT
ATCTTTTAAGGACCTCTTCTTTGGAATGTTTGTCCTCTTTTCAATATTCTGGAGAACCTC
TTTGTCATGAGTGCAATATTCTCATCTTCAAAATCTTCAGGGGTTGTGGCATTAAGAACC
AGGCTCTTCTCTTTTCTTTTGTTGCCTATTTCTCTTTCTTGGTTTTTCTTCAGTTTATAC
GTTATGAGATTTCCAATGAGCTCGTCCATGGCCAGTTTATCTAAATCACGTGCTTCAGTA
ATGGCTTCCACTTTACTTTCCCACAATTCTGGTAAGACACTTAGGAGTTTTCTAATAGCT
TTTCCATTAGGAATTACTTCTCCCAACGAGTAAATCTCATTGATGAGTGCAGTGAACCTG
GTGTGCATATCTTGGATGGTTTCCCTTTCCATCATTCTGAATAGTTCATATTGTCTATTC
AAGTTATCGATTTTGGATTTCTTGACCTGAGTTGTTCCTTCGTGTGCAGTTTGTAGGGTT
TCCCAAATCGACTCTGCGTCTTAACATGATGAAATCCTATTGTTCTCATCTAGTCCTATA
CCACAGATTAGAATCTTTTTAGACTTGGCATTATTCTGGATGGCTAGTTTGTCTGCAGCA
TCCCATTCCTTTCTTTCCTTTGGTACCATCGTGACTCCATCTGCTCCCTTCTTCATGGGT
ATAGTAGGACCATCCAGCACTTCGCTCCAAAGATCAGGATTTTTGCCTATCAAGTGATCC
ATCATACGGTTTTTCCACCATCCATAATATTTTCCGTTGAATAATGGTGGTCGAGTCTGA
GAAGCTCCTTCTTGTGGGGTAGGTGGTGCTGCCATTGATTCTTTTCAAGATGTGAATCTC
TTAACGAAAAGACCTGCTATGATACCAATTGAAGAAACTGTACCCCTAGATCAAGAACCT
GGTTCTTGTATATTTGCCTAAGATAGAACGTAAATAGTAAAACATAACTTGTTCTTGAAA
ACCTTCCTCACTCAAGGAAGGAAAAACTATGTTTTTCTTTCACAACTATTTCACGATTAC
AACTCGATAATTAAAACTTCAACTACTCTCGATTTAGCTACAATCTATCTAAACCACTCC
CAAGAAGTCAAACCCACTTCTTGGTTACAAGACTCACAAATTCTAGACTCTACAAGAAGC
CAAACCCACTTCTTGTTTTACAAACCTCACAAACTCACTCACTTGCACTAATTCCACTAA
GAATCAATGCAACTCACAGTTTCAAAAGAATTCCTAACTCTAGAACTCTTTTGATCTCTT
TCTCACACAACTTTCTGGCCTTTGCTGTTGTTCTCTCTTTCTCTCTCTCGCTTTTACTTT
CTCACTTTTCTTGGATTGCAAAGACAAGTTTTCATGTCTCGATCTCACCCCTTATATAGA
GAATCTAGATTCAACGTTTGCCTTCTTCAACTTTGACACGGAAAAGGACTTTTGTGTTTT
CTTCGACTTTGACACGGAAAAGGACTTTTTT
>sci_locus_780_iso_2_len_3254_ver_2|NB-ARC domain, NB-ARC domain|GO:Not found|length=3254
ACCCATGTGTATCAATACAAACTAAAAGTATGAAAAAGGGAACAAAATGAAAGATAAGTG
GATATTGTAATGCATAAACATTGACATGTTTTATTTGAAATTATGATGTTATAAACTTAC
AAGAAGAAGAAACTTGTTATGAAGGTAATCTTCATTTGTACATTTGTAAATTGATAATCA
AACGTCAAGTATTATCAAAGAAGGTGGACGCTTGACTCGGTTGTCATCATATCTCTCAGA
AACCTTTTGAGTAAATGGTTTAGGCATCTTTATCATCTTGAATTCTTGAAGAGAATCGAG
AAATTCTGAACGATCTGGGAGCGTTACCAGTTTATTGCAGTGTTCAATTTTGAGATGAGA
AAGCCTTGGCATGGCTGAAATATCTACCGTCCATTCCTCGAATAAGAATAATTTTGAGAG
TTCCAAGTGTTTGAGCTCTGGAAAACCGGAAGCAGAACATACCATCTTTTTCACTTTGAA
AGCATCATCTTCGAGCACTAGAAGCCTTAGATTCTTGAGTTTCTCTAGTGTTGCCATTGG
ATCTTGCTCCAGTTGAGTGCTACCAAGGACAATCTCCGTGAAATTTTGAGAGATTTCAAA
GTGTGGTGGTAGCGTTTCAATATAACCCTGAAAAGACACTATTGGTGGAAACCCAGATTT
TAATATCTGACGAAAGGCAGAGTGTTTTGTATGTGAATAACTATCGAAGTTTTTAACTTC
GATGGAGCAACGATGAAGCCCCTTCTGGTTATTACTCCTGCTTTTCATAAAGTCAGCTAT
TGAGTTAAGATCCTCAAGACACACTTCAACCTTTGCATCTAGGTTCCGGAGTTTTTCCAA
TTTGTAGAGATCGCGTACTTCACACAACTTGGAGTTGAAGTTCTTTAGTGTTTGAAGCTC
TGCCAATCCATCAAGTCTGAGTTTTTTCCCATTTCGCAGTTGGAATTCTAGTGGAAGATA
CAAATGTTGCAACCTTGCCATTTTCTGAAACACATGATTTGGTATGATAATGTTGTTGCC
ATTTTCTTTGTATTGAGTTCTCAAATCAAGGACTTGTAAGTATGACAAGTTGCTGATAGA
TGAGGGCAGCTTCGCCAGGAAACACCCTTCGAAACTCAGATACCTCAAGAATTGTAGATC
AAAAATGCCTTCCGGTAGTTCCCCTCTTGGAAAGTCTACCCTCCCAAAATCAAGAATCCG
TAACGCCTTGAATTCGTTAATATTTGACATTAGTGTGGATGGCCATACAAACTCCCCTAG
TACTCTGATGATTCGAAGACTCCAAATGTTTGAAGCTAACTCCGTTCTGACTTTAGCGTC
ATACTTCCCTAGATAAATCACGAGCCTACGCGTCCTGCCAAATGAAAAGGAAGGCTGATT
AGATAAATCCATGACCTTGAGAAAATCTGTTTCTTCCGCTTTTGAGAGACACATATCTCC
CATTAATCCTACAAGGTGGCAAGACTTGATCACATCTATTATCCGTCTCACATCTATCAT
TCCCTTTTGTGCTAAAACCTTCAATCGTTCGTGTGTTATGTCCAATAATGTCATCCCCCT
TTCATGACCCTCCGATGATGATATAAAACCCTCAATCTCCCATAAATGAGACAACTTCTC
TGGTTCTATCTCTGGATCTTTTCTAAAATGCCCCAGGTAAAGAAAATATAATTTTTGTTC
TTCTGACAACTCAGCATAACTTGGAGCCATAACTTGGGAAACATCTCGTCCTGCATTTTT
TTGCATCGTCTCCCACTCACTTGCACTCTTTCCTGCTAACTGTTTTGCAAGTGCAATAAT
CGCCCCCGGTATACCTTCACACACTTTTACCATTAACCTACCCATTCTATCCATTGCTGA
TTGGATTTCAGCTCCTCCTGGTCATAAAGAAACAAGTGTTATAAGATACCATACTAATAC
TAAAGATAGCATTCCGAAAAAAAGAACAATAATAGTACTAATACTACTATAATCGAATAA
CAACTTAGTATATATATATATATACCTGGCCAAACCATCTCCTTAAATAACTTCCAGCTG
TTTTCTTCGGTTAAAAGCCTCTTTTCATGAATATGAACAGCTTGAGTTCTGCTTTCTGTT
ACTACTTCTCTTGATCGAGTCGTAAACAGTATCATGCAACCTTTAGCTCCCAGGACAGAA
CGCAACATCCGCCAACCATCAATTGAGCGTACTCCTTGTAGAACAATCAACGTCCTTGAC
ATTTCAAGACGTTGTCTGACACAATTTGCCAAACTTGTTGGGGACATGTCAACATACTTC
TCATCTATACGACCTTCAATTGACTCAATAACATGTTGTAGTGCGTCATGGGCATTGATG
TTTTCACATAGACGAATATTGACACGATGTCCAAACTTTTCAACAATGCGCGTGTCGTTG
TATATTTTATTAGCAAGTGTAGCCTTTCCTATGCCACTACGTCCCCATATTGGAATTATT
TGGAAGTCCAATTTTGAATCTTGTGATTTAGGTAACAAAACTCGTATGATCTCCTCTGTT
TCTTCCTCCATTCCAACAACAACTGCACCGTCTTCGTGGTTGTACACAAAGTTGTTGTTT
TGCCTCATCAATTGTTGGTTGTTGTTGGACTTTTTCTGCATAGCAATTTCTTTCATCATC
CGACACGAACTCGTGATATCAGACATGGCCTTTTTCTGGGCAGCACTATGTCTGTTAAAA
AAAAAATTGGATCTTGCTGAAACACCATAAGTTTGGATCGCCTTCTCGACCCTATAGACG
AGCTCTTCGATTTCATTTACTTGCTCGCTATCTGTAGTTTCCAAATTCTTGATAGAATCA
GCTGTTTCGCTGATTTCGTTGTATGCCTCTGATCCAATTAGTAGTGTTTCTTTTGCCAAA
GCCAATTGTTTAAGCTTCATTGTTGCAGCTAATTTCGCCATTGCAGCTACTTTTAGTTAC
TCTTTCTCTATTGTTGTATTAACCAAGATATATATATATATACATATATATACACTCTGG
ACCTCTTGGGTTTGAGCTCGAATATGAACTTAGAAATGTGCGAGTTGGAATCAGTCTGAT
GGGAAAACCAATAAAAAAAACAAGCAGTCAATCAACTAAGCTACTCAGATTACCCGCTCA
ATAGGTCAAATAGGAGTTGGTGAAAGTTATAAGGCAGAGAAGGAACAACATAAGAATATA
GAACTTATTCAATTTTATACCACTTTAAGTATCTATTTATACACACTCAAAATTAAAAGA
CACAAATATCAGCT
>sci_locus_789_iso_3_len_3038_ver_2|UPI0001984F3E related cluster n=1 Tax=unknown RepID=UPI0001984F3E|GO:Not found|length=3038
TGTNNNNNNNNNNNNNNNNNNNNNGCGGGTTTTCCTTGTCATAAAAAAAAAGATGTACAG
TAGTTTGGCAATTCTGGAGTGTGACTTGGATTAGCTATTTAGCAACCTTGAATCCTGATC
TCTTTGCTACTTTCTGCAGCATTTCCTTTGACTTTGTCTTGTCTTTTAATTTTCAGTATC
TTGAAATGTGAATGACACCTGAATAGGGACACAAAGGCACACACTTTGAAAATGAAAATT
ACATTAGTTGAAAAATGTAGAACAGGATCGATATTGTTATATAATATATGTGCCAAAGTT
CTCAGCTCCTGAAACAAGGTCAGGTTCTAGTCTCATTTCCCTATTTTTACTCTAAAAAGT
TTCCCCCTATAGGATGAGCAGTACAACTATAATGTACTGAGTTTTTGTATTATACTATTA
AGAGAGTCAATTTGGGTATATACCTGATCAGTTCAGTGGGTGTAACCTGGACATTGAATA
ATCGTAAATTATTTCTCTTTTTTCAATTTGGGTTCTTCTACCTATCTTTTAGAACCTGTA
AAGATTTATTTGGTTTATACTTAAGTGTAGCTTCATATATGTTAAAAATTCGCAGCTCCT
GTAATAAAGTTAGGTTGTAGTCATGTTTCCCTATTTTTTACTCCAATAGTTTTTCCTATA
GGATGAGCACTTGAGCAGTACAACTATAATGTACCGAGTTTTGTTTTATACTATTAGGAG
AGTCATAACCTCGATTCTTCAACTCTGTCATTTAGTATGTATCAACAAAAGCATGTGAGC
TTGCTTTTATTCTGTGAACATCTGCATTGGTAGAACCTTGATCAGTTCAGCATTATAAGC
TGGCATGAGTTACTGTAATTTCATTCTCCTTTTCAATTTGGGTTCTTCTACTTATTGTTT
AGAACCTGCAAAGTTTTATATGGTTCATTGATGAGTGTAGGTTGGATACAATTAAGTATT
GACCTTCACCTTGGGATTGTGTAACTGGTATTAAAAAGTGGTGCCTACTTTTGGTTCATG
ACATTTAGTACGATGTTTGCAACAAGGACTAAATAGACTTTCCATTTTTACCTTTTGCCA
AACATTTATGTGAATATAAGCACAAATAGGTATAGAAGGGTAGCAAATCCAATAATACGG
CTATCAGTTATAGTTTCCAGCTTTCCGCCCTAATAGAGCCTGGAGAAAAAATAAACGTTG
AAGTTAAAGAAAGGCTTAGTTGTTGGTGGCAAATAATGAATGGGATGGTCCAAGGAGGTC
CTAGTGGGAAGTTGGATGAAGAGATTGACAAGGTGGACATGGAGCAGATAGGGCAACCTG
CCCCTCAATAATTTCGGTCTCGCTAAGTCGGATATGTCAACCATGAACAATAGATGCTCT
CTGCTATCTATTCACCATTCATTTGTGCTCGATAGATGCTTTCTGCTATCTGTTTACCCT
TCATTTCTGGACCTAACTTTATTCTTGGTGAATCATTGATGTTGCTCATTTAAATTATAC
AATCCTCTTGGTTAAGTGGTAGCTTAATTGGCGTTTCAACCACTAAATACTGACCAGTAA
TGAGTTATAGTGCCCTGTGAACTGTGAAGTGTTCCAGAATTGTTTCATATCTGCCTTTTT
CTTGTATCTTGTTTCTCCTTTTCTTCTTTAATAAGCTGATGACCGCAGTTCCTTTATCCT
AACTCAGCTGTTAGTTATTTCACATTTGGAATCTGTGCCGTGAAGCCGTTGTAGATGTTT
ACTATCTATGAAGTCCTTTTAAATGTTTATTATCCATAAATCCCTTTTAAATATTTACTA
TCCCTGAAGCCCTTGGAATATCAAATTGAATTACAGAACTTCATACATGCTTTGCCCCTC
TTCCAATGTACATTTATCAAAAGCCAGGTGTTGTTTCATTGTGCCTCATCATCTAATTTT
TGTGTCTTGTTATCCCTTTTTGGCAGTATGAGGTTCCGAAAAATCGTGGGAACAAAAGAA
TGCAGCGGTACTATTTCAGATCCACATCTACTATGATTGTTCGCATTTGGTCTTCATGGC
TTGTCAACCAAACATCTGGGCCTCTTGATTTCGCTCCAGCAGGTGTAGTTAAGCTCCACC
TTGATGTTCCTGATGATGGGTTCATGCAATACATCCCCCAGTTTGATGTCGTTGTGCTCT
CCTCCGGCCACTGGTTTGCAAAGCAATCTGTTTATGTTCTGAATAATGAGATTGTTGGAG
GACAATTGTGGTGGCCAGACAAGTCTAGAAAGATGAAGGTCAATAATGTTGAAGCTTTTG
GAATCTCTGTTGAAACCATCCTGACTGCCATGGCAACACATCCGAATTTCAGTGGTATCA
CCATTGTTCGTTCCTTTTCACCTGATCATTACGAGGGCGGAGCATGGAACACGGGAGGAT
CATGTACTGGAAAGGTGAAGCCTGCAGAGGATGGTGAGCTGGCTGAAAATGGCTTCACAA
ACATAATGCACGAAAAGCAATTCTCGGGTTACACTCATGCAATTAAGAAGAAAAACAACA
AGTCCGCCTTACTATTTATGGATATCACAGGAGTCTTTGCATATCGCCATGATGGACATC
CTGGTCCTTACAGAAGCCCCGATCCAAACAAAATCACAAAACGAGGTCCTGATGGTAAAC
CCCCTCCACAAGACTGCTTGCATTGGTGCATGCCAGGTCCTGTTGATACATGGAATGAGC
TGGTATTTGATCTTGTAAGGAGAGAATTCGAGAGAAGACAGAGCAATGCTTCATGACTCG
TGAGAAAGATCAAAGCTGCTAAAACCATTTTTCGTGCTTCTACAGCACAGCTACCGGAAG
AATATCTATCTCTCTGGAAAGGAGTTCAGCTTGTAGTTACTTTAGATCTCTTATTGTTGC
TGGTGTTGTAATCTATGTTTAGATATTCACATTCCACAGTAAGATAAAAGTACATGAAAT
TAATTTTCTCAGGTCTCAAGTATGTGTAGGATAATTATAACTACTTATATACATTACATA
CGTTTCCTTGTGCAATAAAATCCCACCTCTTGTGCAAG
>sci_locus_794_iso_7_len_3786_ver_2|DNA repair and recombination protein PIF1 n=1 Tax=Medicago truncatula RepID=G7KFF4_MEDTR|GO:Not found|length=3786
CCACCATCTTACAAATTAAGCCTCCACCAAATCTTCCTCCTTCACTTGCTGTAAATCCCC
CTTTCTGCGCACAACCTCCATTAAAGTGTCTCAAACCTGGACCAGATTATGCACAGAGCC
AGAAACGACGCAAATATTTCCCTTTTTACCCGATCTAAATTTGCACATAAATAACACTAC
CCATCTGCATCAAAACTCAAAACAGAACCGGTATCTTCAAGCCGAGTTAACAGCAGCCTT
ATGAATTCCTTTTGAACATCATTTGTCCCTCTCTTTGAAGTTGTGTAAAAGGCCTCTACA
AATTTGTACATCACATCCAGTTCTTGTTCCCTGTTGTCGAAGATGTGCAGCACGCCACTC
CGTGTTCCCATGACCTCTCGCCCTTCTGAATTTTCTTGCCCTAAATTTAAAGCCGTTCAA
CACGCCGCTGGAAATTCCTGCAGGCTCTCCAGGTATTTCACTTTATCAATCTATACTATT
GCTATCGACAATTTTGGTGCCCTTTCAATGAAGCCATACAAAAACGCCACTGCAAATTCC
TACTAAATATCCCAAATTCTTCTTAATCTCCCCGTTTTCCACTTTTCCTTCCCAACAACT
TCCCTGAAACGCCTATTTGGACGGCTATAGAAGATAGGTTACAAATGAACTTAATTCTGG
ATTAAGAAAATCAATAACGGGTGTTGATCTCTGCCTTATATAAACAACCTTCACAAACAA
CTCGTCTTTTGAATTACTATTTTAATGTTATTGCTGACCACTTTCGTTTATAAATATCCT
TCAACAAAACCCACCCTTTTGAATTACTGACCCAAAAATGGAGATGGAGATGAAGATGAG
GATGGAGACTCATGAAAAAATAGAATTTACCAACGCAGGCTTCTACTTCCTCCACTGGCC
AGCGACACTCACTAAGGATCATATAGGTAACCTGCATTCCCGCTTGCATACACTTTTCTT
TACTATTGTACCATGAAAGTGCCTCATTACCCTTTACTCCGAACTCTACCATCTTCCCAT
TGATCGTCCTATATGTGCTTTTAAAATTAAATTAAAATGTTGCACCACTACTTTTACATG
ACACACTTTCCTTTCTAATACATGTTATGCTCTTTCCAATTCAATAATTTTCCTTCTGAA
GCTTTTACACAATACTCTCACTTCTTCATCATCCACCACTCCCAATAAATTTTCAACTTT
GTTGCTCCCAAAATACCTTTTACAGTATTTTTTTTCCTTCCTGTTACTTGTCCAGATTGT
TACTTTCGCCATCTCCTGCTTACCTCCATACAAACTATCGCAACAACAAACAACTAGAAC
GCCTACTTTTAATTCACATTGGAAGCCCCAATGCAGCTGTGCAATAATAGAGCTGGAGGC
TTGGAACTTTCTGAATATCCCATATAAGGTAAAACTACGTGTCCTCCATGTTGTTGCATT
ATGTTCACCTTTGTTTAATGCAGTACCTCTCTTAAACGAACTTTTACACAGGTACAATTA
ATTTAAATAGTTCTCCTCTACTTCCTTAGAAATTGTGTGTGATGTCGCCTCAAATACCTA
CGCACCATCCAATAATGCTATTTTATACAGCTTTACCAGGAGTCCAAAATTAAAATAGCC
TCTGAGCTCAGCATGGAAACATAAAAGATCAAAGTATGGTTAAAATTTTATTCTTTACCC
CCTTTATGTTTTAGTTTAATATGCAAAAAAGACCTCCAGAGCTGCATGGTTGCCACTTCA
ATTTTAAAAACTTCCTTTGTGTGTATGCTTGGAAGCTTGTAACTCTATGTATACTTGGAA
TACATTCATGTCTTTCCTGTTATTGTATTATGACTGTCTATGTATATTGCAGTTCCTCTC
TTAGCCAAGATTTAGGACCGATCCAATTAATTCCAAAAAAACACCCCCTATTGCCTTAAA
ATTGTTCATCATGCCGTCCAAGATCCCTATGCACTATCAAGTACCCTGTTACGCTATGAC
AATCAAGAAGAACCAAGGACAAACTCTTCATCGGGTGGGACTGTATCAGTTATTCACCCA
TCTCTATTTATATGTTGCAGTATCCTGAGTAAAAACAACAAAAGGATTATCCATCCTCCC
CGAAGACGAGGACACAGAAGGCCCGAGAATTATTAAAAATATTATGAACAGAAAAATCTT
CGAGAATGTATGCCCGAGAGTTGTAGAAAGATATGAGATGACTTGCCATACAAATAAGGC
TTCATGATGGAGATGCAATGTCAATGCTGATGAACATAACAATCACTCTAGTTCTATATG
ACATAACCAATCAAGCGATTGATTTCAATGACACAATACATACATTGCAGGTAAGTCCTT
CATACAATTAAAATCTCAAAAACAGATACTAAGCACAGACCTACCAGATGCGCATGGGTA
AACTTAATGAGGATGATATGCAAAATGTTTATACAAGAATCTGTGTTCATTAAGGAGCCT
TCAAATTTGTATGTTTGACTGCTCTTTTATGATATTTTAGAGTTGTGGTAGGCCCTAATT
TCCAAAAAAAAAAAAAAAACTAAAGAACTAAAACAATGGAGTACATGCACATAGGGACAC
ATATAAGTTGATAAAACCATGAAAAATTGGGAATCGATCATACTAAATGCTTTTGTTTAC
ACCTCAGAGTATATGGTAGATATGCGTGACAATTTAATGGAAATTCCTTTAGTGGTTGTT
GGTGTTTGTTTTATTTTTTTGGAGTGCAAATATTGTGGATTATTTCGATAGTAGAAAACA
ATCACTTCGTAAATACGATGAAGTGAAGTTGTCCTCCAGATGAATGGGTACAAATTTGTA
TATGGACGAAACAAACATTGTGACTTGATTCATGAGGCCTAATAATTCGCAAAGCTTTGG
GCGGAGGCACCAATACCTCCTCCAACACTACCAAAAACTTGGTTGAACCAATAGAAGTTA
AACATGTGTAGCTTGATATTGATATTGGTAGTAGAGATTAGAGTTTTGACGAGTCCAACT
ATGATATTGAAGATTGATGTGGTTGCCTGATATGAGTAGTTAAGAGATGTAAATCATATG
CAACTTTATATTACATCTCTTCCTCAAGGTAGAGTCGTTTCTATTTAGGTGTCACTATTG
GATGAGTCCTCTTCTCTCGACCAACAGGTACTCCTCTCATTGTCTGCATAATTGGAGGTC
ATTTAAGATTCAGTTTCATGTTTGATAGCTTTCTCCACTGTACGCGGTTTTTAGTAACAT
GTCTGCAAACAAACTATTCCTTGCAATATTCGCTTCAACACAGTGCTGGAGAGTCAAGAT
TAAAAGTGAGAGCCAAGGAAAAACAATCCACTGTATCTTCCCAATTAAACCAGTTTACAC
CAAGAGAAGGATCCATCCTAAACGCGGACAGGGACATAGGAACTACTGCCTTCATTAAAA
AATATGTTCTGGAAGAAGTGTTCCAGATTGTATGTGATGTAATTGCCAAATTAGACAAGG
CATTTTGTAAACATTTCAGAATTTGCTTCAGCCATTACAAGACACCCTTTTTGTAAATGG
TGTGGAATGTGTAGTTTATCAACGGATAACAAATGATCACGGGTAAACATGATGAGGATC
ACAAGCTAAATCTGAAAACATGTTTGTGTAGTAAAAGAAGGATATTTGAAGTTTCTCTAT
TTGTTTACTCTGTAATAATCTTTGTTCCGAATGAATATTTACATTGTAAAGCTCACTATT
TTTTGAGGACTGATTGTCCAGATTGATAAGTGATTTTGTGTACGACTTTAAAAGCCAAGC
ACACAC
>sci_locus_802_iso_7_len_1914_ver_2|Cytochrome P450 n=1 Tax=Populus trichocarpa RepID=B9IC23_POPTR Pfam=Cytochrome P450|GO:Not found|length=1914
TAGTATGTTACATCATTCTTTAATAAGGGGGTCTCAATCTCAAATATTTATATTTACATT
ATTTTATATATGGCAAAGTCATTCTCAAGCAGCTTAACATTGTCATTCACACTGAAAAGA
GAAGAGGAAAGAGATGGATGTTCTATCTATTCCTACTAGTCTCACAATTACAACATTTTG
TGTCATTTTAGCAGTAGCAGCATTTGTGTTCAAAGTACTTGTCTTCAACAAGGGAAAGTA
CCATCCTGTTGCTGGAACAATCATCGATCATTTGCTGAATTTCAACAGGCTGCATGATTA
CATGAAAGAAATGGCAAGCAAATACAATACCTATAGGATACTTAATCTTTTCCAAAGTGA
GGTCTACACCTCCGACCCTGTTAATATCGAGTATATTCTAAAGACAAATTTCTCCAACTA
TGGCAAGGTAACATATTTTTGGCTTAAGGTTAGTGCTTAACATAGTTTCTCAATCTCAAT
CTGATACAAAAAAAATGGCCCTTTGAGCACGCTGACCATGAAATCATGGTTAACATATGC
TTGTAACAATTGATGTACACCATTCTCTATCCTAGTTGTTAAATTAGGTCTTAGACTTAA
CTTACACCCAAAAGCTAGCTCAAATGGAGGAGGATTGCCCAAGATGAGAATTTACTAGTT
TCTCACTCTATCATGTTACAGGGTTGGCACCATTACAGCAGATTGAATGATCTTCTCGGT
GATGGGATTTTCACAGTCGATGGGAGACAAGTGGAAAAACCAACGGAAGATATCAAGTTA
TGAATTCTCCACCAAAAATTCAAGGGACTTTAGTAGTGCAGTTTTCAGAATTAGTGCGGT
AAAACTTGCTCACAAAGTATCTGAAGCTGTGACCTCAAATCAAGCAACAGATATTCAAGT
CTTGTTTACGAAATCAACACTGGAGACGGTATTCAAGATTTTACTAGGTGTGGATCTAGA
CACTACAACTGAAGAAGGCATTCTCTTTTCCAATGCTTTTGATGAAGCTAGTGCAGTAAC
TCTCTATCGCTACGTTGATGTGTTTTGGAAAGTGAAAAGATTTCTAAACATTGGGTCAGA
AGCAAATATGAAGAAGTGTATTAAAGTTGTTGATGAATTTGTATATAAAATTATCAGAAA
CAAGATAGAACAGATGAGTAAGTCGCGAGATGATAGCAGGGTGATGAAGAAATCAGATAT
TCTGTCTAGGTTTCTGGAAATGAACAAAACGGATTCAAAGTACCTTAAGGACATAATCCT
TAGCTTTATAATTGCTGGCAAAGACACTACAGCTAGCACACTTTCCTGGTTCTTCTACAT
GATGTGCAAGCGCCCTCTCCTACAAGAAAAAATTGCAGATGAAGTCAGGAAAACAACTGG
AATAAACCAGAATTCGAGTATTGATGAGCTAGCTAACAGCATTACTGATGACGCACTGGA
TAAAATGCAGTATCTCCATGCATCATTAACTGAGACGCTCAGATTATATCCTGCAATTCC
TGTGGATGGCAAAGTTTGTTTATCAGATGACACTTTCCCTGATGGGGTCAAAGTGAGGAA
AGGGGACGCTGTCGCATATCAACCATGGGCTATGGGCAGGATGACATCTTTATGGGGTGA
TGATGCAGAGGATTTTCGGCCAGAGAGATGGATTGATGAAAATTGTTGCTTTCGGCAAGA
AAGTTCCTTTAAGTTCACAGCCTTCCAGGTACCACAGAACCTTACAATCTTATAACTACT
ACAGTTAAAACTTCTAAGAGCTTAGCTTCACCAGACAGAACTAGTTTTTCCCATCCAACC
TTGACAAAGAAACAAATTACAATTGTTAAGTTTTACAGGCTTCAAATATTATGATTGATG
AATGGTATGATTAAGTTTTACAGTCTTCAAATATTATGATTGATGAATGGTATG
>sci_locus_868_iso_1_len_299_ver_2|N-like protein n=1 Tax=Nicotiana tabacum RepID=Q6JBD8_TOBAC|GO:Not found|length=299
AAAAAGATTCCGGACAACCTAGCAGACTATGGAACATTGAAGATTTTGAAGATGTGGTCA
ACAATACTGGGACCATGGCAATGGAAGCAATCTGGTTTACTTATTCTGGAAAACTATGCT
TTAGCAAAGACACAATGAAAAATATGCAAAGCCTTAGGATATTGGGCATATTTCATAAAG
ACGGATCTTATAGGATGCCCAACTTCATTAATCCTGACTCCAATTGCCAAGATGGCTCCA
TTGAGTACCTGCCCAACAACTTGTGTTGGTTTGTTCGGCATAATTATCCTTGGAAGTTA
>sci_locus_883_iso_1_len_775_ver_2|Homeobox domain|GO:Not found|length=775
GTCGAACCAAATTGGATTAATTAGTAGTAGTAGTACAAGTATCAATGCATTTTCAAAGAT
TACTCATTAGATAATCACTACATCAAACTTGCAAACCCTCCTTACTATAGAATTATACTT
GGCTATTCATATTTCATAGTAGGAAATATATATACTACTACTACTGCTAATAATTAGTAC
TGATTGATACGACAATAATGTTACAAGTACATAATTATTTTATTTTTCTATGAAAAGAAG
CTTAGACGTAGATCCAACGTTGGATGATCCATTTCCGCCCCGATAGAGCAGGAAAATGTC
ATGTATTCCTCAGTGAATAGCCTTAACTTCTCCGTCTCAGCATATTCACTTAATGAATTT
AAAGGAAAGAGTTGCAAAGTCTCTATTACTCTCTCAGCCGTCTCATGATTAGTATTTATC
TGTTTGTTTGAAGAGATATTATCGAATTGGATTCTCATATCTTCGTCATTGATTGATTCA
TCAACCAAAACCTTACGGCGACGTTTCTGTCGTTCTCTAGCTTTATGGTTTTGGAACCAA
TAAAACACATTCTTACTTTCGATGTTTCCATAAAAGCTTAACTGAGACGATATCTTTTGA
ATCTGATCAGTGGTCGGGGTACGGAGTCCAGAGCGGAACAGGTCAGTTAGAACTTTAACC
TGTTCCGCCGTTGGATTCCATCGACCACATTTTGTACCCATATTTGAAAAAGTTGTGCTT
TTTTTTTATCAACTTAACAAGTGCAAGCAAGATAAAGGAGCCGGGGATATATATA
>sci_locus_890_iso_8_len_2816_ver_2|Putative uncharacterized protein n=1 Tax=Vitis vinifera RepID=F6H7T6_VITVI|GO:Not found|length=2816
TAATGCTGAAGAATACAACCTTACCAGTTTCAAAAAAAACTAAATACGGATAGAAGTTGA
AGACAAGGACAATGTAGACCAGGTAGCATAGTATTAGTAAGGAATTCTTCTGGTGATATC
ATGGCATATGCAATCCCACTAGACCATGGAACAAACAACACTGCTTATGCTTTTGCACTT
TCCTATGGACTTAAATGATGTCTTGACATGGTATTAGAAATATTTGGGTGGAAGCTGACT
CTTTACTTACTGTGAATACTGTCAAGGGAGTTTCCAGAGAAGCCAATGGTGTGGCTGGTT
CTTTAGCTGGATATACTCACCTATTGGACGTAGAGAATAAATTTTCCATCTTTAAGTCAC
TATCAAGAGAAGGTACTTCAAAATAAATAAAGCCCAAAGCTAACCTCCAATCAGGTAACA
AGATGAACTTCCCGATTAGATCTTTTGTGAGTACATATGTTACTTGAGGATATTCCTCAC
TTTTTCTACTTTTTTGTTCTTATGGGAACAATGTACAGGGGAGCGAGTTTCCACAAGTTA
GAAGCTATTGTTGTATAGCTTATCAAGTACTTAGGCTAGTTATGTTTCACATTGTAGATA
GGAGTTGTCCTTCTATACAGAAGCACTCTTTTTGCATGCACATTAAGTTTTATCTCCGAC
ACCATGAGGTCTCAGGGCAAAAACACTAGGTGATATCTTCCCATTTTCCTAACCCTTGAA
CAGAGCTACCATGTACTTGTGCTAGTGGGAGGTAGCACATATCTGATGGAATAGTTAAGG
TGCGCCCAAGCTGGCCCTAACACCACTGTCATTAAAAAATGGTTATATTCTACAATCTTC
AAAGATCAGAATTTTCTCAACCTTTCTCTTTTTCTTGACGATTGAACCGGTTCAAGTCTT
ACTTTTTTTGAAGAGGTAAGGAAGTCAAGTCCTCCTCTTTGTACTGTCTTACCATTATCT
TTGAATATACCACTAAGATGGTTTGAAGTTCTTTTTAAAGTTCTATGAGTTTTTTTACTA
ATGTACTTGAGAACAGAAGTATATTGATATATAGAGTCTTTTTGTCCAATGATAATTGTT
TGATATAGATAACATGAAGTATAACAAAAAGAAAAAGGTCCAGAGGAAACTTACTCCTGT
TCCATACCAGTTAATGACCAATTTCTCAAGATCCAACGAACTTTGTAAAAAGCTGCAAAT
TCCAAGGAAGTCCACTGATTCAAAGCTTGCACTAAGTTTTAAGAATTTCCGCCCTGATGG
TGGAGACTGCCAACCTTTCCGCTCCAGTATGGACAGATGCTTATAAACCAAAAATAGATG
AACAAAAATATGTTAAAACAGGGAAATGTAATATACTTAACAAATGACATGAAAATTATC
AAACAATTCGTAAAAATGGCTTGGACTGCATTTTGCCACATCAAAGTGTTCAAAGGTTGA
TTTGGAAACCTAAAGACGGACTTTTGAACACTTTGAAAAACCCATTCATGACTTAAAAGA
GTATGATCAATATAGGACTATCCAAATTTATACTAGTTGTTTTGTCCATTGCAAATACTT
TACTCTCACAGTTCATCTTCCAAAATTTTGTTCAAAAGGTTTCATTTCAATCACCTTCCA
TTGTCCAACCGAATTGGCTATGAGAATGTAAATTTTTCAGTACTTATCAACTTAGTTATC
CTAAGTAGTGGCACTTCTAATGATACTAAACTGATAAAATCCAACAACAAATAAGAAGTC
CCAAAATGAAAATAAAAAATAAAATCCAAATTTTGGATGGTGAAAAGTATGAATAAACCT
GGATGCACCAGGCACCCAATTCAAGATTCTCAACATGGGCGACACCATGAAGAAGTTCCT
TCAAGTAGCCACACTCCTTCTCCAAGCTCTGTTGTTCTTCATTGTAAAAATCCTCCAAGG
TGTATTCTTCATCGTCATGATCAATATATAGAAAGAAGACTGCTTTGATGACAATAGTAA
CAAGCGAAGCCACATTTCTTTGCCGGATGCGTATCTCATCACAATACCCTAAAAGTTGCA
ACTTTTGAATATGTGGAGCAAATATTTCTAGCCAAGGGCCATTTTTGTTACCTTGGTAAC
CTTCTATGGTCACTTCTCTCAGCTTCACATTGTTAATTTCCAAACAATTGATCCCATAAA
ATGTCTTTAGCTCCAAGCACTCCAAATTAGGGCAACCAACTAATATCTTTTTCATAGAAC
CATGTGTCAATTTCACATCCTCAAGTGAAAGAGAAATCAAATTACTCCAATTAACAGTAC
CAAAAGGGTTCAATTCCTCAACAAGGTATTCTTATATGCAAACTGCGGAAACGTATATTC
TTCTGAGTCTTCAAAATTGTAAAATACAAGAGTAAAACATTCAACATTAGCATCATTAAT
TGCGAAATGTACACATAAATCAACATCTTTAAGAAGTTTCTTCAGGTACCCAAATAAAAT
AACCCTGAATGTTGAGATTTTTTCGAAATACCTCCAGTAATTAAGGTCTCTATCAGTGGA
AGCAAAATAACGATTTTCGCGTCGGCCGGATAACTGGATTTCTAGTGATACAGGAACAGA
TTTCCAAAGAGAGTGCCATTTTGAAGATAATACGCTGGTTCGCACAACTTGTTTACTGTC
CGGTAACTTAGAGATGATGAGAAGGAGAATCGAATCAGGCAAATCACTGAGCCCATCTCC
AATCGCCGTGATTTTCCTCTGCATTTCCATGGAGTACAGTTGAGAAGGAACAATTCCTCT
TAGGGTTTTTCTCAACTCATCTTTAGCTCATCCTCTCTAAGTTACCGGACAGTAAA
>sci_locus_931_iso_6_len_2281_ver_2|Peptidyl-prolyl cis-trans isomerase n=1 Tax=Vitis vinifera RepID=D7T228_VITVI Pfam=FKBP-type peptidyl-prolyl cis-trans isomerase|GO:Not found|length=2281
TTTTTTTTATTAAAATCTCTAATAGAAGCCATGACAAACAATAAATAAGGTCCAAAGATC
AACATCTGCAACTTCAAATGTTGAAATTCATAAACATGAACCATTGAAATCATCCAACTT
CGCCTTCTCACTTTTCTATATGAACCAACAGACATATATTGTAAGGACCCAAACCTTACT
AAATGAACAGATAGTAACAGTATAACAAAAGCAAAACATGATCATCCAAGGATTTTGGTC
TTCCAACAGAAAATGTACTCTCGACGAGTCATACAATACTTCAAAATTTTGGCAGGAATC
TGAAATTGAGTTGTCTTACAAAAATGGTAACCCCTGCTCTACTTGTATAATTTGTACAAG
TTCTCCCAGCAAGTGAAGCAAACTTGTTTTGGCATAAAAAGAATACTATGACAACACTTT
TAGAATTATGCTGAACAGGCAAAAACATCCACCATGTGAAGGCACGATCAATTAACGTTT
ACCAGCTCAACATCAAATACCAACCATGAATTGGGTGGTATGTCACGACCAGCGCCTTTA
GCCCCATACCCCATGGCTGGTGGGATTGTAATTTGAAAACAAGAAGACCATTACTCAATC
ATTGCATGGATAACCAAAAACTTGAAAGACAGCTCCAATTCATTAGAAAAGAGAACTTCA
AAGGATGATGCAAACAGGCAAAAACTAGTAACTTGCTTAGGAAAAAATTAATTTGGTTTC
TGATTTTACTTTCTCTCTCTCTCAAGCAAGGGAAACACTCTAGTCAGTACCCCTACTTAG
GGCATGCTCTTGCATCTTACAAGAATTTTGCCACAACCCAAGACAGGTTTTCATGCTCTT
GCACTAATGAACGGGTACTACAAATGATTGCAAACAGAAACTCAAATCCATACCCCATGG
CTGGTGGGATTGTAATTCTCCTTTTGTCCCCAACGCGCATGCCATTTACACCAACATCCC
AACCCTTTATAACTTGACCAATACCTAAGCGAAATTCAAAAGGTCTTTTCCCAATATTTG
AATCGAATATTTTGCCATTCTTCTTCAGCTTGCCAGTATAACGTACACCAACCTTCTTTC
CAGGGGAAGCTTTTTTCCCATCTGGCTTGCCCATAGCCAGCTCCTCTATGACCAATCCAT
TTCCAAAGGTCCTCGCATGAGAAGGCTTAGTCCCTGCATTCTCCTCCTGTACCTCATGTG
ATTCATTCTTCTTATCTTTTTCAACCTCTGTAACTGCTTCGCCGTCCTGTTGATTTTTCT
TGTTCTTTTTCTTTTTCTTCTTTTTCTCAGTATCCTTCTCATTAGTTGGCTTCTGACCAT
CTTCAGTTTTACCTACTGAAACTGCCTCATCATTACCCTCTACATGCTCTGGATTGGCAC
TGCTCTTTAAAACATCCTCACAAGCCAATTCCTCCCCATCCACTACTTTTTTCTTCTTAT
TCTTTTTATTTTGCTTAGCGTTGTCTTCTCTTTGCTGATCATTGGCTTTGCCAGTATCAT
CACGAAGTCTCTTTTTTAAGCCTTTCTTCTCACCTGCTTCCTCACCGGTATCCTGATCTT
TAGTTGCATCTGATTTTTGAGATCTCACTGATTTAGTTTTGTTTTCAGAGGGAGCAGATA
TCGGAAAGCCATCCTCATCTTCACTCTCCATCTGAGGACTGCCAGTATTCCCTTCACGAC
TATCTGGCGCTCAGAGTAATCAATCCTATTTGACTGATTTTTCTTCTTCTTTGGCTTTTT
GGATGTACCATTTTCATCTGTAGGCTTTTCGTCCTCCAGTATCTCTTCAATTCTCACTCC
ACTGTTGGGAATAGGGGAAGGTGGGTACATGATAAAATCATCATCGTCAGTTGAGCCATC
CTCATCTTCATCTTCTGTGTCATAATTAAATTCGAAAGAATCATCAGACGCACTATCAGT
CTCAAAAGCACCTTCCTCGTAGTCAGATCCATGTTCATCTCCACAGCAATCCTCACTCTC
TCCGTAAAAGAAACCAGAGAGATGAACATTGTGAGAACCAATAACTGAGAAGGTAACATC
TTCATCCTCCTCAAACTCGAGATTCAATGGGCATGTCTCCAGTTTTTCTGGCAATAACGA
ACACACGTAAATTGGCTCCTTATCACCTACTTTACATTGTACTATGCTTTTTTTGTTTGA
CGAGCCTGAGCCTAATGTTGCCTGAATCACTCAGAGAAACAAATAAAATTAGCATAATGA
TGAGAAAAATAAAGAGTACAATGTGATATTGGACACCAGAAATACATCCAGAAGATTACC
A
>sci_locus_946_iso_1_len_952_ver_2|Calmodulin n=4 Tax=Solanaceae RepID=CALM_SOLLC|GO:Not found|length=952
CTCAGCTGCAGAAATAAAGCCATTCTGATCTTTATCGAAAACCTTGAAGGCCTCTTTGAG
TTCCTCCTTCAGAATCAGTGTCCTTCACAAGAATAGTCCAAATTATATACTTTCTTTCTC
AAGTATGAAATATGATTATTTGAGCACAACACTACTAGATTTGACAATCAATAATATTTG
ATAAGCGATGAAGAAAGCATATTTCCGTCCTCCTTATCATGATTATATAAGATCCAAAGG
GAAAACAATAACAAAATGCTGAAAGAACAAAAGGAAGAATCAACCAATCATTGATCCCTC
GAAAATTGTATTATCTCATTATTGTAACTTGGATGTTTATATAGGCATCAGCATGTCAAC
AACTTTTCCTAAAAGAAAGATTGTCTCAGTGCATGCAGAACTTAAAGCAAGGTTTCTCAT
GAAAAGTTTGAAGAATCTAGGAACTATCCAGACCATTGCATACTCAATATTTGACCCAAA
GATCACTTGACACAAAAAGTCAACCACAATATTTCAAAGTGAAAATACGACAAGTTATCG
GGTTGATAGACAAGTACAAACATATGAAGTTGGGCCACACCATGACAATCCCTAATCACA
GAACAGTGAACTAAAATATAAACACAAAATTGTTATGTGCATGAGGCTATCAAAACTTAA
AGAGATAGAAAAAGAATTTGGATCAAAATAGCAAAGTTGCCATCCGCCCTGATCAAATAA
GTCAAAATTGTCCTTGAGATCAATTCTCAATGAGGAGGCATCTAAATAATGGTTGAGGAA
ACCTGAAGTTTAACAGCCTTTCAAATATCTCAATAAGGTGAAATAAGAAATACTAACATA
ATATTAAAATAGCTAGTACTCCTATACCTTCATCTTACGTGCCATCAGATTCAAGAACTC
TGGAAAATCAATGGTTCCATTCTGATCAGCATCAACTTCACTGATCATATCC
>sci_locus_959_iso_7_len_2145_ver_2|UPI000198342C related cluster n=1 Tax=unknown RepID=UPI000198342C|GO:Not found|length=2145
AGATATCTTCATTCAGTTGATAGGGGCCCTTCACGGCAGAATAATATACTTCATCTTGTT
CAATCACATTCTTCATTTTCTTGAGAATTGTTTTAACACCTCAAAGAATGGAGATGGAAA
GCAGAGAATTTTGAAATGAGAGAGAGAGGGGAGGGCCCCTATCAACTGAATGAAGATATC
TGTCCAGCTTTCCCTCCAATGCAGCTTTCTGAAGATTCTGCTGCATTTCAGCATGGTTCC
AATCTGCTTACTCCAAAACAAAAACTTGTTTGTAATGAAGCTGCAGATCTGGCTCTTCTT
TCTAACTCATCTGCAAGCTCTTGCTCTAGTTCCTCTGATATATCGGCCAAGGAAGGTTTT
GATTCTTTAACATTAACACCAGAATTTGATTCAGAGTCTTACAGCTCATCTCCTGATGAG
CACCAAAAATCGGCCTTAAGTGGGGTGAAAACAACCTTGCAAGGAGACTATTTGGAGATG
GAGAACAAGGAAGAAAATGCCTATGGTATCGACCATGAATCTTTGGATTGTACATCAAAG
CTTAGAGAAGACAGGGAGTATGAAATGGTGCTGAACAGTATCATGGATCAGGAACATAAA
CTCAGTGTTTCCGACCAAAAAATCCAGTTCTCAGAAGAAGAGATACAGAGCTTGAAGTAT
GAACTTGAGAGAAATGAAGCAGTTGCCAAGCTTATAGTTTTCCTGAAAGTGCAGCTTGAT
ACAGCTAGAAGTGAGGCAACGATGCATAAGGATGATCTTGAAATGGACAGAAGTATGATC
CAGCAACTGCAAAAGCAAGTAGCTCTGTTAGAAAGTCAGGTATCAAACTCTGATTACAAG
ATTGAGAGATGGGAAAGTGAGTTAGAAATGACTAGAGAAAAGCTTGAGGCGTCGGAGGAA
GAAGTTGCCAGGTTAAAGCATGATTGTTCAAAAGTGATCACTGAGAACACTTGCTATTTG
GCTGATCAGCTTGAATTAACTCAGGAAGAGTTAATCTTGCTAAAAGGCAAGCTTGAGTCT
GAGGAAAGATGTGCGTCAGAACTACATGAGGGCGTTATGAGGTACAAAGCTGACATATCA
GATTGCGACCAAGAGATCAGGAGAATCAATGCTGTACTAGAGGAGACCCAACAAAACTTC
TGCATGCAGAAAGAGCAGTTCCAGTCTCAAATGACTAGTTTGTCAGAACAACAGGCCCTG
CAAGAGGCAAGGACTGAACAGTTGGAGATGCAAAACAGATCATTAGAACGTAAGGCAAGT
CAATGTGGAGCTCAGATGGTTGAAATGAAAACTTTGCATGAGGTTCAAGAAATCAAATGG
AAGGCTGAAATTGAATGCTTGAAAATGGAGATAAATAAGAAAGGTGAAGAGGTCCAAGGT
TTGAATAAAGACCTTGACAAGCTTAAACTGGACTATGACACAGTAGTTGCCGAGAAAGAT
GAGGAACACGCTAAGGTACAAACACTTGGTGCAGAAGTGATGTCTCGGGACATCCAAATC
CAAGAAATGGAGAATCATCTGACGCAGCTGATTGCAGGATCTGAAAGTGCTCAGAAATCA
ATAGAAAAATTAAGACTAAAAGTGGAGGAGTTGCAGAATGAAGTGGAAAGACAAACGTTG
GTAATCTCTGATAGAGCTGAGGAGAAAAGGGAGGCTATACGGCAACTGTGTTTCTCATTG
GAGCATTACAGAATTGGATATAAGGAACTCCTCCAGGATTGCGTGCAGCGTAGAAGACAT
GCAGTTATAGCTGCCTAGTTCACTTAATAGCTTCATTATTTGTTTCCTGAATGCTACCAT
TATGCTTTAGAAATTTGGATTCTTTATATTTTATTGTAGTTACTTTTGTGGTATTGTGTC
GTACTAATTATCTGGGATGCTTTTGTATCGATGCTTATACCAAATGTGGATGCTTTAAAT
GTATCTATTTGAATATTCATGTTAGCACTCAATATCAGGTGATACATTGTCCTGGAGTAT
GGATTACAACAATTTGAAGGTCCTAATATGGGCTACATACGAAGCCTTCTTTTGTTTGGG
CTGTTGGTGGTGACAACTGATAATGTATGTTCAGTTTTGAGCAAGTATTCTTATATTCAG
GATTAGTGTACACAATTCGTTGTTCAACCTAAACATTCAGAAATC
>sci_locus_995_iso_4_len_2706_ver_2|Putative uncharacterized protein n=1 Tax=Solanum demissum RepID=Q0KIQ3_SOLDE|GO:Not found|length=2706
TTTTTTTAGAGCTAAAAATATAAATATTTTAATTTAAATATTATAAAAAAGTTGAAATGG
CTATCTATGAGGATTTAATTAAATTACATCATAATCAAATAAATTTGTTAGTCAACATAA
TAAACAAAAAAAGAGCAAAGGAGAAAGACATCAAATTTGGGCTTTTGGCCCAACTTTAGG
AACCTGTCCTAATACTAAAAATTTCCAACATGATCTTGGGCCCATTCAATCAGAATTCTG
CAATTGGGTCGTTCTCTTGGACCTTTTAGGGCCCATTTTCACTCGAATCTGCTGGAACAA
AAGAAATTGAGCCTTGTTTCTGCATTTTGCTATTGTTTGACTTGTATCACAGTTTTGAGC
ATGTGTTTCATCCTCAATTTTGACCTGTTCATCGGTTTCAAAGGGGGATGGCCGACTCGA
AAATAAAGGTTTGAGCCTTTACGGCTCTCTCGAAATGCAAGGAAAAATATGAGAGTTCAT
GGTAAACTCGGGCAGATTGCACATGCAATAAAAATGAGTAAACTTATAAGTAATCATTCA
TAACGGCTTGATACAAGAGAATAAAATAACTAAAAATACTACTGCCTAAGCATCACACAG
AGAGAAAAACACTTGATTAGGATTAGAATCAGGTAAATGGATATGGAGAAACGTCGCTCA
TAAGAATACAATTATAAGCCCAAGACAAGAAGCAGTAGCCGCCCAAACATCAACACTAAC
TGAACTTAAGAAAACCGCATGATAACTCTTTGACAAATTTCTAGATGATCTGACCAACTA
AAACCAATTACAGGGCAAGAAAGGAAATCATAGGACAAGATATATGACACTTGAAAAAAG
GACAAACAACAACACTAATACATGACAAGTGATCTAAACAGTAAACCAAACTTGGATAAA
AATAAAAAATGAAAGATATTATAATAGTTTAATTTTTAGAATAGATCAGACAAAATTACA
CATCCAAGCTACCACAACAGACAACTTATGGCGAATTTAAAATTTTGAGTAAATTCCTAT
AATAACAAGGATTTTAATGAATGTATTCTGAAGAGCCAAATTTTAACACGAATATTAATA
CCATTACTTTCAAGCCCGTAATTCAAAATCTCGGGTCACAATATACACAACTGCATGAGC
ACAAAGGCTACTAAAGCATGGGTTTGTACTTAAATTAGGCAATAACGCAATGAAAAGAAA
ATTTCAGAGATTTCGCAATGTGCACTAGGATTTAACACGCATAAAAAAAAACGACTCAGA
AGAACTTTCATTACGGACTGAAAACCTGTTTTCCATCATTTAAGCAATTATGCACAAGGC
ACAGAACAAATTAAGTAAACTTAACAAAGGAGCTATGCAAGATTGTATGTAGAAAAGGAG
ACTTAGATCATGAGGTAACATTAAGGGAATATAACTTAAGACCCCTTTCAAAGAACTAAA
AAAAAACAGCCACAATGCATTTCCTTTGTGATTAAAAGATAGTAATTTCGAGGTCATTTT
GAAATAATCTACACACTAAAAAAAACTTGAAACAAATGAGAAGATAAGATCGAAATCGAC
ACTTCACCCACCACTATGACTTTCTGGAAAACAAGAACAACATTGTCAACAATTTGAACA
AAACCGAAATATCCAAAACATGGAATAAGACCCACAAGCCAAACATAATGAGATTTAGAC
TCGATCTAGACGAAAATAGGTACAAAAAATGACTAGATAACTACTTCAACATCCTCTAAA
CACATGACAACAGATGATTAACACTTCACAAATATAGACGAAGCAGTTTCAAAGAGATTA
ACAAATAAACAAACAAGAGTTGAAATAAGCACAATAACCAGGAAAATTCGAGAAGAGCTA
TAGTGGAGGAAACAAACTCAAACCAGCGGAAAATCAACTTGAAAACGAAATACTCGCTTC
ACCCATTTCCAAAAAACAAAAAAAGTAAAAAAGTAAGATGAAGATTCAAAAGGTAACTTA
AGCCTAAACACATCACAAGAATATTTCAGAACCGATCAAAGTACGCATTATGGCCCAACA
TTTACTGGAAACGAACTGAATAAGAGAGCTAAAAATAATTTACCTCGTTATGAGCAGCGA
CTGAGACAGGAATAGACTGACCACTAAAGAGCTTCCAACACCACACGAGGCTCCGACGAA
ATTTGAATGGACAGAACACAGGAAACGGGTGAAAAACAAAATCAAAATGGTTTCGAGAAC
TTTTCGCCTAAGTGTATTTCTTCCTATCAAACTCTAGCTAAATTTTGATATTTTTCTCTA
ACAAAATCCCCCCCCTCCCCCCACAACTGAGGAAGAAAAGGGGTTAAATAAGACGAATTT
AGGGTTCGGATTGGGGGGAAAAGGATTGAAAATCCGGATTCACAAGGGCCCATTCGAATT
TCAAATTTGAAATCCTTTCACCATTCCAGCTAAACCCCTTTTTCTCTAAAAATTGCCCCA
TTCCGGAAGAGGAAAGCGGGAATCGACGCTTGGGATTGATTCAGTTGTCCTTGGGCGTGA
CGTATCTCGATCCCACGTCCTCAAGGACGAAGCGTGGCTGCCCGCTTTGCTCAGGAATTG
AATGAGCGTACTGTTCGTCAAGGCAAACGAATAAAACGACAATTAATTTGCTGGGCACGC
GTGAATTAGTGAACGTTGTATGTCGTTGTTGCTGTGATATTGTTGTTCACGCCGTTTGCT
GGAATT
>sci_locus_1014_iso_6_len_3287_ver_2|Hydrogen peroxide-induced 1 n=1 Tax=Nicotiana tabacum RepID=B8Y3H9_TOBAC|GO:Not found|length=3287
CCTCAGTCAATTACNNNNNNNNNNNNNNNNCCAAGTAATTACCTTTCATCCAAACATGAC
AAGACAGTATAATTACATTAATTACACCAAATTCAATTACAAGGCTATCCTTCCAAACAG
GCCCTAAGTGAATTTCGTGCGAGGAACGTGTAAGATAGACAAATAATACTGCCTGCGCAA
TAAGACAAGAAGTTACATGAAAAAGCAGAATAGGGACAAACTATTTGAGAGTAGGGACAG
GTGTAGTAACAGAAAATGGGCTTGCCGTAGTGGTACGGGATTCTATAGGATAGATGAGTG
AGGTGGATATGACTATCATTTAATATAGGGAAAAAAATAAAATAGTTATGAACCGATAAA
GTTGGATATTTTGGAGGCCCAATTCCTAAAGTGCATTTCCTTATCTTGGTTAGCTTCAAT
TTTGGATTAATCTTATCTTTACTCAAGTTGATGCCATTGGCACAGCTATATACGTAACTA
ATCACTTTCCCAATTCCAAATGATAAAGACTTTGAAAGTAACGTAATATTCTGAAAGCAA
AAAGTTCATCATCAGCAGTTACGTAACAGTGGTAAAAGACACCCATATTACATTACCATA
TGAACGAACCTTCAAAAGCAGTGCAGCTTTTAATATCTTATTAGTCTATACTGCACCTTA
AAACTAAACTAGAGACTCGCATAAACACAAACAAACAGCTTTACTTGTACCCAATATATA
TAGTTATAAGGCAATTTTACTCAAGTACGGGAATTAATTAAGCATGGGCTTCTCCAAGTC
CCCGAGAGGGCGGAAGAACGTCTTCTGCTCCAAAATGGATTCAGCAGTAGCAGCAGTGGC
AGGTGAGGAGTAAAAGCTACGTTCCGCGCCAGCAGTATCAGTTGCTACTGGCCCGAACAC
CCCAGTTTGTGGGTGAGGAGTCCAGTATTTCTCTGATTGTGGCTCTATCACTTCATCAGG
CACAACCGAATCGCGCACATGATCCTCCGGGTTCTTGTCGTACACTGATGTCTGCACTCC
CCTCCTTCCAGAGAGGGAAGGTGAATTAGCAGTAGTTCGGCACTTGCGTAGCTGATCTGG
TTAACAACTCGCTTCCCCAAGCTCACGAGTCCACGGCTCTGCAAATTGGCGGCCATACAA
TATACACTAAGGAAGAAGAAGAAGAAAATGGGTGTACAACAATCAATCAATTACTTATTA
ATTCAATCAACAATGTATAGGTACAAGATATCTATTAGGCCTTGGAATTATATATCTCAC
TCCAAAATTTAATTGATTTAGTGCCCAAATGTCGGGTCTACTCACGTGATTATGTCGGTT
TCCTCCCTAATAAAGAACTTCAAACCAACCATTTAACTTTAATTATACGTACGGCAAAGT
TGGAAATCTGATATTGGTATCTATAACTAGTCGACTAGTTTAATTGTATTCCTAGCTCCC
ATTTGATCATTTGATCATAGATTTTGAAATTTAAAAAATTAAATCTATGCGCAAACAATA
GCTCAACTACTATATGTGGGGCACAGCATAATTATTGATCATGTGGTGGATACAGGTCCC
ATTCCCCAACCCCCACCAAGAAGGAACAGTGTCAACCATTAATCATCAGCAATATTGTTG
CTTCAAAAAAGGCAAAATAACTCCAGCCCTACACGTCTAATCAAGAGCTTCTATCTATTT
CCTCCGTTTCAAAAAGAATGTCCTAATTTCACTTGGAACAAAGTTTTAAAAAATAAAAAA
ACTTTTAAATCTTGTGATTTAAAATTAAAGTTATATCAAATGTACCAAAATGCCCTTTAA
TTTTGTGGCCTTAAACATGTCATGTGAAAAATTAAAGTTAAAGTATTGCTAAAAAAGGAA
AGGGAACATTCTTTTTGAACAGACCAAAAAGAAAATGAGATCATTCTTTTTAAAACGAAT
GGAGTAATATTTTTATCTTCATCTTTGGTTTTATATGGGTCCCTAAAGTTTCACCTACAG
ACCTACACCTACTCACCTATTCTTTTCTGAACTTTCCAAGCTTCAATGAGATCAGGTTAG
ACGGTTACATCTTTACATCTAACTTTTTTCTTTTTCTAATAAATGCTAATCGTCATCTAA
CCGTGAAATACATGCAAATGGAGTAATAAATTTCGTAATTTTGGAAAAGATTAACGGTTC
AGATCAATTGTAACATGTGTGTGTTAGGCTCAGGGAACATTATCTGTGCCAGAAATTTTT
ATTAGTGGGTGAGACGTCCTTATCCGATACGCACTCCACTTCAGCACGCATTATATTGCT
TTGACAAACAAGGAAGAAAAAAACGTGACTGACAGAAGTATGCCTAAAATAATGCTTTGG
TGAAAATAACATGATTCAGCATCAGTGTTTCTGGAAATACATTAAACAGGAAAGAAATCA
GAACAGAAAATCGCCAGATCAGCAACTGTACACGTCTTCTAGCTAGCTAGCTGAGATTTT
TTGGTTCGATTTGTCATGGCATCTGCTTTTTTTCCCGGAAAGTTAGAAGTGTATTCGTCT
CTCTGATCTGATCTGGCGATTTTCTGTTCTGATTTCTTTCCTGTTTAATGTATTTCCAGA
AACACTGATGCTGAATCATGTTATTTTCACCAAAGCATTATTTTAGGCATACTTCTGTCA
GTCACGTTTTTTTCTTCCTTGTTTGTCAAAGCAATATAATGCGTGCTGAAGTGGAGTGCG
TATCGGATAAGGACGTCTCACCCACTAATAAAAATTTCTGGCACAGATAATGTTCCCTGA
GCCTAACACACACATGTTACAATTGATCTGAACCGTTAATCTTTTCCAAAATTACGAAAT
TTATTACTCCATTTGCATGTATTTCACGGTTAGATGACGATTAGCATTTATTAGAAAAAG
AAAAAAGTTAGATGTAAAGATGTAACCGTCTAACCTGATCTCATTGAAGCTTGGAAAGTT
CAGAAAAGAATAGGTGAGTAGGTGTAGGTCTGTAGGTGAAACTTTAGGGACCCATATAAA
ACCAAAGATGAAGATAAAAATATTACTCCATTCGTTTTAAAAAGAATGATCTCATTTTCT
TTTTGGTCTGTTCAAAAAGAATGTTCCCTTTCCTTTTTTAGCAATACTTTAACTTTAATT
TTTCACATGACATGTTTAAGGCCACAAAATTAAAGGGCATTTTGGTACATTTGATATAAC
TTTAATTTTAAATCACAAGATTTAAAAGTTTTTTTATTTCATAAAATTGAAAAATTTACT
TTATTTTCTTAAACTTCATGTCTGCTTTTCAACTCTATGTTAATGAA
>sci_locus_1034_iso_6_len_6842_ver_2|Putative uncharacterized protein n=1 Tax=Vitis vinifera RepID=A5B8L7_VITVI|GO:Not found|length=6842
TAAAGTGAGATAGATTCCATGAGCAATCTGGATTTTAGACAAAAATGATTGTACCATTAA
CTGTATGACTAGCATATATCTTTTGGCAATTCTAGTCATTAGTTTATCATCCCTTCTTTT
TTTCTGGGAAGAAGTTAGGGATTATATATTACAATATCACTGCACAATAATGATCCGTAA
ACTATCATAATTGGACATCCCGAAAGAGCAAGAAGGAAAGGAAGCACACACCCTCACCTC
TTACGTTGGTTATATCAAAGAAATAATTACAAATTTACAAGTAGAAAACTAAGCTTTTCT
CTTTCGCAGTCTTCCCATATCAAAATCCATAAGCCTTGATGAGGACGCCATGGGAGAAGT
TACTGACAGACCAATGGATTCGGGAATGTCCAGATCAACTCTCATAGAAGGGCCAGAGAT
TGCTCGTTTAATGTCAGTCTCACTCAACTGATGGGCTTCAGCTTTCACTTTGGCAATCAG
TTCAACATGGTGACTGGACAAACATGCACTAGAAATCCTTTTTTGTAGATCCTCTACTTT
CTTTGTTTGGTAATCAAGATTCTCCATTTCACTCCCTTTCTCACCCAGTTGCTGGTACAT
AGCTGTCAAATTTGATAATACCCAGATCTGAGTTGGAATATCATTAAGCTTCTTAGCTAA
TGTAAGAGAGGACCTCAAGATCTCCCTAGCTTGTACAGTGTCGCGGAGGGCAAGTCCTAG
ATTCCCCAATACAGTCAAATATTGTGAAACAAGTTGCAGATTCCCCAAAGTATTATGTGT
TGTCTGCAAGCCAAACGCTAGTCGATTTCTGCAGTAAGGTAACAAATCAATAAGAATATA
GCAACAGCAACTACTACAACTACAGTGCTACAATACAAAGCTAGTTGGTGTCGTCATACA
AAACCACACTACCATCTCTTTATCCAAACACATTTTACTCCAATATAAATCAATTTGTGA
ATTTTCTAACAGTAAAGGTTTTCTAAATTTGATACTAACATACAAATCTCTAGAAAAAGT
AAAATGGATCCTATAAAAATATTAAGGGGAAGAGAGATTTAGAGAGCTAATGTCTTATCC
CTTCCATGAAAATAAACTTGCATTGAACCTTGACACAAATGAGTTACAAGAATCACATGT
TTATAGTCAAAATACAGAACAGCATATAGAAATATGTGAGCATATTTATTTTTATTTTAG
AGAATGGTAAACATTTTTGTATATTAAATATAGATTGACTCCGCTCAAAAGTGTCGAGGT
CACCCATAATTACAAAAGAAAGAGCAGAAAAAGCACTCTTGGTCCTTTGTCTTCTCACAA
GGAATCTAATACATTAAAAATTGATTCATGATCTTCTAGGTACATCTGTTTACACCAAAA
ATAAAAAAAGAGCTAAACACTTCATTTCAACTTCTGTATATTACTAATTTTTTTCTGCAA
AACATATCTGGTTCCTTTCCCCATATTATCCACCAAATGCAAGTTGGGACAAGCCTCAAT
CTCTCTTTCTGACGAGATAGGTGGTGTTCACTACTCTAGCAAATTAAAATCTCAAGAATT
CCTCTTGGCATAACCCATTGGAGTCTCCTCAGATTAGTGAATATCATCTATCACTGTGAA
GTCAACTTGCAGTGTAAAAGAGATGATTTATGGTCTCTGCCTCCCCTCCAAACCTGTAGC
ATCTAGAACATAGTTGGTCTCCTGTATTGATTAGATTGTTTTGTGTCAGAACTGCCCCTT
TTGCCAGCAACCATGTGTAATAAGCGACTTTGTGTGGAATTTTCACCTGCCAGATCGATT
TCATGCCACACTCCAATCAAATTGTTAGCATAGTCATATTCCCTGTAAACTGATATAACA
GTGAAAGCAATATGGTCTTCATGATTAAATGTCCCTTTGAATTGCTTCAAGGTGCTGCAT
AATTCTGCTAGTCTCCCAACTTCACAGTCAAGCAACATTCTCCTCAAAGTAAGATTCCAT
TGTTGGTTGATCCATACTTCCTCTACTGTTGCTTCCTGCTGCTGGTTTATGCTGAGCATA
TCAGGATAGAGCACTTTCAGGTGTCTGTTCGTAGCAAGTTATCCTCCCGGAAGGATACCT
TCATGCCACTGCCTATCCTGAAACTGGTTTTTATTGTGAATTTTGGCCATAGTGTGATGT
CCCGCCACATTATCACACTACCTAACTGCTAATTGGCACATATTTTTCAGTGTATGATAC
TTTTATAGGAAGGAAACTAGCTCTTGGTGGAATATCTAAAGCTATACAAAGTTCCTTGGG
AAAGCGCTAAATATTCACAAAAAAAAACTTCCAGATAACCATTGATCAAAATGGAAAATT
TCACATTAGAAATGCAAAATTTAATCCAGTTGACCCGTTTATTACCAAACCCCACATCTC
TAAGGACTTTTGACAAACACTACCAATTAACATGATCATAATCCTTTTCAATATCCAACT
TACATAGTATCCCTGGTCTCCTTGTTTTTGTTCTGGAGTTAACTAGTTCATTGGCCAGCA
AAACTGCATCCAGAATCTGTCTCCCTTTAAGAAAACCCATTTGTGCTCATCCACCAATTT
TCCAAGGACTCTCTTCAATCTTTCAGTAATCCGCTTGGAAGTAATCTTGTAGACTCCCCC
TATGAGACTGATAGGCCTGAAATCCTTCAATTCTTCTGCACCATTCTTTTTGGGAATTAA
AGCAATGCAAGTTGCATAGAAAGACTTCTCAAAGAGCTCAGTTTGGTGAAAGTTCTAAAT
GGTTGCCATTATGTCATCTTTGAAAATTTCCCAACATTCTTTGAAAAAACCCATTGTGAA
ACCATCCAAGCAAGTGCCTTATCAACAGCACAAACACTGATGACTGTAAAAACTTCAGCC
TCTTGAGGAAGGTTTTTGCACCCATTTTTTCTCCTCTTCATTGATTTTCTGGCCCCTGGA
TAATTGAAAAGCCTCCCAAGTTTCTGATTCTGTACATAAGTTTTTGTTGTAGTCCACCAT
AACTTTTTTCGTCTCTAAATCTTGAACCACTTCGGCTTCATTTGTTTTCATTAAAATTTA
GACGTCTGAATATAAATGCACATCTAAAATAATTACGATGTTGTCTCTAGATCTGATCGC
TGATTGATTAAAACTGTTTGTTTTTCAACATATGAATGTACATAATCTATTTAAATGTAC
ATAATAACTATACACTTCAAATAAAAATTAACTAAATACTAAAAAAGAATTAATAGAATA
CAATTATTATTTGATTAAAACAAATGGAACACGTATACTTGCTAGCGGTGATGGCAATAG
TTATTGGTAGAGGCTAGTAATGGATGGTGGCAGTTGTGACGGTGGAGGTGGTTGGTGTTG
TGGTGATGATCATAATGGTGGTAATTGGTAGTGGTGTTGGTGGTTGTAATGAAAAAGTTG
GTTGATGTTAGTAGCAACAGTGTTGATGGTGGTGGCTGAAGAATGTGAGGTGGTTGGTGA
TGTGTTTGTGGTAGTTGGCGGCGATACTAGTTATGATGATGGAGGTGACTGGTAGTAGAG
ATTGACCACAGTAGTGGTGGTGGCTTATAGTAGTGATGGAGGTGGTGGTGGCAACCACAA
AGAATGTGTGGTGGTAGTTGACAACATTGCTAGTTGTGATGGCAGTTTGTTGGTAGTACG
AATTGACTATAGTGGTTGATAGTGATGTTGGAGGTGGTGGCAGCTCCAGAGACAAAAATG
GTGGTGAAATGGATATATTCATTAATGATGGAGGAGGTAAGTTTGGTAGCAACTGACAAT
AGTAGTTAACAACGGTGGTGATTGTGATGACAGAGGTGGTTGGTGGTAGACGACGGTAAT
GTTGGTTGACAATGGTGGTGGTGGTGGTAGAGCTGGTTAATGGTGGTGACCAATGATTAT
GGATAGAATGATAGTGAATATTATCCACACAATAATACCTTTTAATGATTTTAACACTAT
GTTCTAGTTCTTAATGATTAAGACCTATTCAGGCCAATTAAGTGGTTAAATTTTAATGAG
AACAAATGCACTTAATGATCTATTGTCTGAACCATTCAGATACAGACCTCCATTAATTGC
AAACAAATGAGGCCTTCCTCTCCCTCACTTTTTAACGTGTCAATTGCATTATATCTCTTA
TAGGCAGTAGCCATTCACTGAAAAAATCTGGTGTTTTTGTATCCTTGCTTAGACCACGAC
ACCCTAGATTTCCGTCTCCAACTCGCTTCTTCATTTTTAGCAAGCACCTCCAGTTCTACA
AAATTGTTGCACTGATCAACATGTCATCTTAATTTAAATCTGTCATCTTGAATCTAATCC
AAATCAGCTATAAGTCATTCAAAAGACTATTTTTCTTGTTAACCAGAACCCCAAAATTTG
ATCTACTCCATTCTTTGAGCTTATTATTCAGCAACCTTAACTTCTTGCATAGCTTAAAGT
CGAGACAGCCTTGCACCTCAAACTTGGAGAACCATTTCTGCACCTGTTCTTTAAAACCCT
TCACCCCTAACCACCAATGCTCAAGTGTGAAATAAGACCTCTTTTGGATCCAATTCCCAC
ACTCCAAAGGAATTGGGGTATGGTCAGAGTTAGCTCTACGCAACAAATTTTGTCTGATGT
CACTAAAAGTTTTTTCCCATTCCATAGAGCATAGGAATCTGGCTAGTGTTGCAGCACTGT
TATGATAACTCTCCTAAAACCATGTAATCTTTCCCCATTCAGATGAGGGCAAAGAAGTTC
ATGTCATCAATCCAGTCAGAATTCTCTCATAATATTTGTTATTCTTGTACTGTTTCTTCT
TTCCCCCGTGTATCTGTTGGTGTTGAAATCTCCACATGTGACCCAAGGTCCATCCAACAT
TCCCTTTATTGTAGCAATCACTTCCCAGCATTCAGCTTTATCCCTCCTAGTGTGAGGAGA
ATACACACCTGTAAGGGACCAACTGAAAAAATCCTGAATACTGTGTATGATACTATTTAC
ATTATCCCAATAGATGTTTGGTGGGTTCTCCCCGAGTTGATAGCTCTAAAAACCCAATTT
TATCAACTACTATGTATCATGTAAATAGTATCATGCCCATCTATTATCCCAAATACTTTG
TATGATACTGGTTACATTCCCCAAACTTTGTTTCTACCAAGATATACACATCTGCACCCC
ATTGATTAATCAGATTTATACCTGAGCGCACCCCCCTCCCCTCTTTTATACTAATTTATC
CCCCACATTCCAAGACACAATTTTTATCCTCATTTATGAGTGATGGTTAATTTCCTCCCA
CTGGTTCTAGGTTCACCATCCTGGAACTTCATGTCGAAGATCAGATTCCCGAGCTCTTTG
GAATTGAGTTGTTATTGCTGGTTTTTTTTAATAAGAGTAAAGGTTTTTTATGGTTATTGT
TGTTTTAATATTTTCCCTTCCCTACATGTCTCTCCAAGTATCTCTTTTGATACAGTTTCA
CGCATGAAGCATAAGCCTCCATTTCACACCTCGGATAGCTGCTCCAAAAGCTAGCCCAAA
TTTGATCACATCAAGGTGTACCCAAATGGTAGCCTTTGTCTCTATTATCTCTTCTATGCT
CAATGGTACAAGTTCATTGCAAGGGAGTAGTTGATTTTCAAAAATTTATAGAAAGGAAGA
ATCTGCTTTGCTGCTACAAGCAACCTCCCTCTCAATAGTTAGAATACCTTCTCCTTGAGT
TGCATCCTTTGTCTGAGCCTCCTCAATCCTCTAATTTGCTATATTTGGAGCTTTTGCTGC
CATTTGCTTGTGTTTTCCAAGTACCTAGTTGTGTACCTTGGGCTTGTGTTTCATTCAGAT
TTACAACAAGATCCGTGTCCCCACTCCCACTAGCCACATGACTTCTGACGTTTTCTATTG
CCCCTTCCTTGTAAACCTCGATATCCGAGGTTTTCTCTGTTGCTATACCTTTTCCTCTTA
CTGAATCTATGTCTCTGGTTTCCTCAGTAGTAGGTCTGACATCTGTAACATCAAGTTGTA
TGTCGCTTTCACCTCGATCAACCCTACTCTCCACCTCCATAGATTTGTAAGTCATCGGCA
ACCACCCATACTGGAAGCGAGTATATCAAACCATTGTCGATGATCTCCATCTTCGTCAGA
ATCCTCCATTGGTCCTTTACTCTGATTCTAGCCCTTATCACATGAATTTTTATTTCTCTT
CTACAGTTTCTAACCAATCCCAACATTCATCACCTATTTTTTCCATCGCATTGTTATTTC
AGAGTTGTAATGGAAGCCTTAAAACTCCGATCAGTGTTTTGGGAAGCGAGAAGCGGAAAA
AAGCGACGATGGCTCGCTTCACAGGAGTGATAAACGAGAAGCGAAGCGCGCACTTTTTTT
AAGTNNNNNNNATTTAGTATAAAAATAAAAAATATTAAATAAACTAGTTACAACTTTACT
AGTTACTACAAGCAAAAAAGAAGTGTAACTTAGTAACAAAACAACAAATAAACCAAGTAA
GAAAAAAAAAAGACTATTAAGAGCAGCAACCAGCATACGCACATCACTGATCACAGTCAC
ACTGTACAGAAATAAAAAAAAAACAGAGCAGTAATAGAATTGGAAAAAAACAAACCAGTA
ATAGAAATTGAAAAAAACAGAGCAGTAATAGAGATTGAAAACAAAGCAGCAATAGAGATT
GAAAAACAGAGCAGCAACAGAAATTGAAACAAAAAAAGCAGCAATAAAATATAGAAAAAA
TCACAGCAGCAACCAAAAATAGGAAAAAAAAACAGTAGCAGAGCAGTCACAGCCTCACAG
AGAAGAAGAGAACTTACAGCAGTGGCAGCCTCGCAGCAATAAAAATATAGAAAAAAAACA
CA
>sci_locus_1040_iso_3_len_679_ver_2|RAP2.6-like protein n=1 Tax=Solanum lycopersicum RepID=E1U2K8_SOLLC|GO:Not found|length=679
CAACGAATAATATCTCTCACCAACGCCAACGCCAACGCCAACACCAACACCACTGGTATC
GGGTCGATAATCCTGACCCGATACCACATGTGTCAACGCCGTCACCATCTCCGACATATC
TCTCGTCTGAGAATCAGAATACCCTGTATACATCGAATAATCATCTTCTTCCAAAAATTG
ATCAAACTGACCACCGCTGACGCTGCCGGCGGCGGCGGTTACAGCGGTGGTTTGTGTATC
CTCTGTATCTGTAAATCTGACATATTCACTTGATTTTCTTGGATTCGCCACCTTTAAAAA
GCACATATACTCTCACCAACAAAAAATACACAAAAACAACAACCCAGATGTTATTTTTGT
TAATTATAAATACCCTTTTTCCCTAAAAACAACACATCAAACTCTGACAAAAAAAATCAA
TTTTTATTTAGCTCAAATCGTATATGATTTGTTTTTTCTCTTTGAGCACATGCACAAAGT
AGAAATCAGAACAAATTTTGTTATATAATAAGAAAAAAAACAAAACAAGATTAGATCAGG
TGCCGACTGAAGATAATATGTTCACACTGTTGATTAGTTACATGCATCTCTATGTGCTTA
CGCCCTTTCGAACTACTTAAAAGAATGTCGGTTTATTTTATAAGGAGAGAGAGAGATTGT
CTTCAACTTGATTTCTTTC
>sci_locus_1050_iso_3_len_6230_ver_2|Reverse transcriptase (RNA-dependent DNA polymerase)|GO:Not found|length=6230
CAGTGAGAGTGTTCTTGAGGTGGATCTCCATGAGACAGAGCAACCAACATAGCCAGATGT
ACTGATTATAAGCATTTTTGCTCCAAGTAGGCTGTTTTGTAGTTACTCCTTTTTGTAAAC
TGTATAGGCCATCTAGTATTATTAGCCCTAGTGTATTTTGTGTAAATATTCCTCCTGGCC
ATGCTCCGTAGAACCAAATACCTGCTTGTATTTTGTAACTGTAAATAGTACTTGCTGGTG
TTGGTGTGTCCCCTAGCTTCATCTTATAATATTGCATGTTTAACTTGCTTTGTTCTAATC
CGTATATATGGAGTTTGGGATTTGTCACTGTTGACTATTCTCCTAGCTGTAGTAGGCAAA
TCCTTAAATGAATGAAAAACATGTTTACCTGAATTGCTAAAAGCTGTATTTGCTAGAATG
TCTGCAAGTTGATTCCCCTCCCTATATATATGCTGAACTTGTACCTGTAGCCTTTTCATG
TTATCAGTAATCTCCCCTATAGCATCAAGTATTTCCTAAGGACACTTCCATCTGCCTTTA
ATGAACTGAATTAGTGAAGTGGAGTAAGTTTCCAGAACAAAGTTGTTCGACCCCTTTTCA
ACACCTATCCTTAATGCCATTTGAATGGCCTTAGTCTCTGCCTCGATATTGGTATCCATA
CCCATCTGTTCTGCCTGTGCATATATAATATTTCCTTCCCAATTTCTATAACAAAACCCA
TAGGCACTTTCCCCTGGATTTCCTTTGCTTGCACCATCTGTGTTACATCTCAAGACCTCT
TTATCAGGTGGCTTCCAGTATACTAAAAAGTGATAAATCCTACGCTTGTAATTTGTTAAC
ATCCCCACTATTTCATCCCAACTCCTTCCAGATGACTTAATATCAGGATATTTATTTGTT
ACAGCCAGAATACTGATATTAGTTACCTGGATAATAAGCTCTTCTAAACTAATGCTCCCT
CCATGCCTTATTGTATTCCTTCTCTTCCATAATGTCCATATGATTGTTGCAGGGATCCCT
CTATAAATATGCATCAATATGGTATTCCTTTCTGCATACCACCAAAACTTGCAATTCTGC
ATTAAAATTCTGTCATCCATGGGTATTCCTGCAATTGATGCAAAATATTTCCATAGCTTT
CTTGCAATATGTGCTGTAAGAAATAGATGAGACATTGTTTCCATTTGTTGTGTTTCACAA
CACCAACATCTGGATACAATGTTAATTCTCATTCTTTTTAGATTGTCATCAGTGGCAATC
CTTCCTCTCCAAACTCTCCATAGGAAAAAGTTTAGTTTGAATGGGAGCCCCTCATGCCAG
ATTCTATCCATAAACTCTTCCTTATTCCTTTTCTGTCTTATGATTTCCCATGCAGTCTTA
ACAGAAAACTCTCCACTGCTGTTACCCATCCAAATAGCTTTGTCATGTCCTTCAGTGTTA
ATAACTGGAGATATGTTACCTACTATATACTCGGTCATCTCTTCTGAAATGTAGGTTAAC
AGCTTCTCCCTGTCCCATTGGTTATCTACAATAAACTCCTTTACTTCAATTTCCTCTTCC
CCAAGCTGATCCTCAAGATAATAAAGAGCCCCCATCTTTGTCCAATTGTCATACCAAAAG
CTAGCCTCACCAGATTTAAGTTGCCACCATATTTGGTGTTCAACTTCTTCTCTGATTTTA
GTGAGGCCTTTCCAAACATGTGATCCACCAAAACTAGTAGCCATTGTGGGGTGCCACTTC
TTACAGTACTTATTCCACATGAACTCACCCCATAGAGAGTTTGTAGAAACTCTAAAATTC
CACCACAGTTTTGACATTAATGCAGCTGATACATCATGCAGTGATCTAAAATCCAAGCCC
CCTTCCTTCTGTAGGTAACACAGTTTGTCCCAAGCAACCCAGTGTTTTCCTCCTGTCTCA
ACTGTACCACCCCAGAAGAATTTTGCAAACACTTTATGAAGCTGCTCCAAAACACCTTTT
GGAGGGTTCATAGCAGATAGTGTATGTATAGGGATGGATTGTAATACATGTCTTATCAAA
ATGTATCTACCCCCAAATGATAGAAGCCTATTCTGCCAACTCATAATTCTTTTGGTAACC
TTTCTTAACAAGTTCTCAAAATAAATAATCTTCCTTCTCCCATAAAACACAGGACACCCC
AAATAATTGAAAGGGAAGATACCTTGATTAAGTCCAGTAGTGTTTTTGACTTTTCTGATC
ACATCATGTGGGGTCTTATCATGCAAATATAAATAGCTTTTTGACAGATTTATCATCTGT
CCCGAGGTATATTCATACTGCCTTAGTACTGCCATCATCTTTCTCATGGATCTTTTATGT
GTGGAGCAGAAAAGAATCGTATCATCAGCGTAGGACAAATGATTAATTTGTCTGCTCCAT
TTAGGTAGCCCATATCCCTTGAACTCTGTATCCTCATTCAACTTGTTGAGCCCTCTAGCT
AGAACCTCTGCAGCAATAATAAATAGTGTTGGTGATAAAGGATCACCCTGCTTCAAGCCT
CTTGTAGCATTGAAAAATCCATAAGACTTCCCATTAACTATGATGGAATACCAATTATTA
GATATTAGTCTCCATACCATGTCAATAATTCTTTCATCAAAACCAAACCTCCTCATAACC
TTTGTTAGGTAGATCCATGATACTCTGTCATAGGCCTTAGTCATATCTAATTTAACCACA
ACATTGTGAAAATCCTTCTTCCTTCTGATATCTCTGATTAATTCCTGTGCCAATAATACA
TTCTCTGCAATGTTTCTTCCCTTCATAAAACCTGTTTGGTTTCTTGAAATAATATCTGGC
AGAACAGTGACAATTCTTTCATGTAACACCTTTGAAATAATCTTATTTACAAAGGTACTA
AGACTAATAGGCCTCAGATCATTGAAAGTGGTGACCTTTTCTTTCTTGGGAATTAAAACT
ACATTTGTATGTGATACAAATTTTGGTAGTTCTCTCCCACAAAAAAAAGACATCACCATT
AAGCATAAGTCCTCCTTTATTATATCCCAGCATTCTTGAAAGAACATCCCTGAATATCCA
TCTGATCCACTTGCACTGTCTTTACTCATGCTAAAGACAACATTCTTCACTTCCTCTTGT
GTTGGGGATCTTGTCATGTGCTGATTATGTGCCTCTGTAATAATCTTTGGTACAACCTCC
AGCATAGCATAATCTCTTGTATTACTGTCCTCCATAAATTGCCTTCTAAAATAAACTTCA
GCAGCACTGCCAATACTTTCTGTATCCTGCAGCATCTCATCCTGGTCATTTTTTATTTCA
TTAATTCTCAGCTTCAATCTTCTACCCTTGACATAAGAATGGAAAATTTTAGTATTTCTA
TCCCCATCTTTAAACCACTGCATGCTAGCCTTCTGTTTCCAGTATTCCTCCTCCAGCTTA
TAGTATTGCTTGAGTGCATCTTCTGTGTTTTTTAAATCCTTCCTGTTTTCTTCAGAAGGA
TTTATCTCCAATTGAGCTTCCTTCATCCTAGCCACATCTTCCAAAGTAGCAATTTTCTTG
AAAAAATTACCATAAGTATCCCTGCTCCACTGTATCAGAACCCCTTTTAGTCTCTGTAAT
TTCTGATGGATAATGTAGAAAGGACTGCCACTTGCATTCTCCTCCCAACTCTGCCTCACA
GTATCCTTAAATTTTGGGTGAGTTACCCAAAAATTCAGGAATCTGAAAGGTTTAGGAAAA
GCTTCACTATTATCTTTATATATTACATGTAGTGGAGAGTGATCTGATCCACTCCTTCCC
AAGTGCTGCACCTCACTGTTGGGGAATAGATGTAGAAACTCATCATTAACTACCACCCTA
TCTAGCCTTTTAAAAACACTCTCATGTTCAATTCTTCCATTCCACCACGTGTAAGTGCTC
CTGTAAATTCAAGTTCCTTCAGATTGCATGTATTCAAACACTGCTCAAACTCTGTGGTTT
CCTGATGAGTGACAGGGAGGCCTCCTAATTTTTCTTCAGCATGAAGAATCACATTAAAGT
CCCCCCCACACATCCAAGGTCTGGTCATGTCTTCTGCCATATACTCCAAGCTATCCCACA
ACTCAAGTCTTTCCAACGCACTGCATCTTGCATAAATGGCTGTAATATAAAACTCCATCT
GACTGCTCCTTTCCTTAAACTTGACTGATAATTGTTGAATTGTGTCACCACAAACTTCCC
CCTCCCAGCTGCTATTCCAAAAAACCCAAATTTTCCCTGAGATATTGGCCTTTGCTGATT
CCATTCCTAGCCTTCGTTTGTAGTTTTCTATTTCCTGAGAACCTTGAAATGGTTCAAAAA
GTGCTATATATGCATATTTGTGTCTCCTCCTAAGATCTATAAGTTTCTCAAAAGACTCTT
GAGTATTTACAGATCTTATATTCCAAAAAAGAAGTTTGTCTATCATTTAGAAGGAGATGA
TCTTGCTGAACTAGACCTTGTGGTGATCTGACTCACTTTTCCCCTTGGTAGCTTTGTCTT
TTTAGAGGAATTCTGCATTGTTTTGCTATGTTTAGGTGACAAATTTGCTTCCTTTGCAAC
TTCCTGTATGTTCTTTGAAATATCTTCCTCTTCATGTTGATCTTCTGTGGTGTTTATAGT
GTGTGAGGCAGTGTCCCCCTCCACCTGCACATGCTCTACCGTATCTTCTGTACTGCTGGA
TAGAGGTTGTTGTTGAGTGTCAATATTTCCATGTTGCTCTCCCCCTTCATCCTGTTTGTC
TTTATCTCTTTCCTCCAATATGTTGTTGTTTGTCTCTTTGCCCACGGTGTCATTACCTCC
ATCCACTAGAATGTCTATATCTCCCCCACTGTGTGAACTTATTTTAGAACAAATGGTGGA
ATCCTTAGTGGTCTCCTTAGGTTGCTTGTCACCAGACTCTCCTTTACTAGTGTCAACCAC
CTTTGGGTGTTCCTTAAATGTCTCCACAACCCATTCTTTAGTATTGACCACTTGTTTATC
TTTTTGATTTTCTTTGTCTTCCTTATTCCCTTCCCTATCCTGTTTGTTGTTGTCTTCATG
CTCCAGAGCATCAAATTTATTTTCAACGTTGATAACCCTGTTGTCCCTTATGGCATTCCA
ATGAGAGACTATTCTTTTATTGTTTGCCCCTCTGCCTCCTCCTCGCTGTATCTGAAACTG
TGCTTCTACTTGCTTGATGGGCTCTGCTGGTACTCCTGCTGCTGCTGTTCCTATATGTTC
CTTATCTTTTGTTGGCAATTCCTCCTGTGATTCCTTCTTTTCTCCATCTTTCTCTTTCTT
GGGGTATAACTCAGGATGAATAACATAGCATTCCTCCTCATCATGACCTTGTAGTTTACA
CCTCTTGCAGTATTTTGGCATGTAGTCATAGTTGATATCGATCCACTTTTCTTTGATATC
CCCTGTAGCTTTGCTCCGCACTCCGATATTAATTCTCTTGGGAAACTATCCTAGTAAATC
CACCTCTACCTTGACCCTTGCACAACTTGGTCTTGTCTTGTTTTTTGTTGCCATATCAAC
TTGTAGGGGCTTCCCAACTGCCTCTGCCATCAAAAAAATCGTCTCTTTACCAAAAAAATT
TGGTGGAAGAGAGGGAAAAGATATCCAGGCAATAGCAATTGTCGTTTCTTCCTCTGGATT
GAAAAGCGGCTCCCACTTTAATGTACGCATCGGATAATTCCAATTCTGATGTTCTATGTA
GAAAATTGGTTTTGACAACAAGTGCACATAATCCTCCATGCAAGAAGCTCTAATTAGAAT
ATACCGATTACTTAGATATCCAATAGTGCATTCACTTTTGAGTCCACATTGTTTTGGCAG
CAATCTCCTTAATTCATGAATATCTGGCCAACCGTAGGAGAATTTCCCAATAACTGCGTA
TTGCAGTTTTTCATTCTTGATCATCTGTGAGACCTCGTCTTCTTCCCATACAATCCGTGG
CTCTCCATGCAAGTAGGTAATTTGTTTTTTCGGAATCGGTATCTTTTCCTCCTCTTTCGA
CTGAACAGCAGCCGCATAGGACTTCACCATAGGGTTAGCCGCTATCGTAAGTGCCTGAGC
AGCCCCCAACGCCGGCTGCCCAGTCGCCGGATCGGCCATGAAAATCAATATTACGTGTTC
TAGGGTTTTGAAAGAGTTCTTCACCTTGCACCCTAATTAGACAAGTCATCGAAAAACTGC
CCGAAACATGCTCATATGCTGGAGTATTAGATTTGATGGCTAAAAGTGGT
>sci_locus_1087_iso_4_len_6648_ver_2|Reverse transcriptase (RNA-dependent DNA polymerase)|GO:Not found|length=6648
AGAAAAGGCAAAGCCCACTTTCCTAATTCTCCACTCTATACTCCGCTTAATTTGTGAGTG
TGCTTTCCACTTCTTTTCATTAACCCTAAATGTTCTCTGAACTACCACCATGCTTCCTCC
TTTTTGTTGGTGCTTTTGTGTGCTAAAATATCTTAGCCTATCTGATGTAGCAACTGTAGA
TATAATCCTTTTTGTGATCCATTTTTTGTATATAACTAGGCTGCTTAGATAACACATGTT
GATATCTCTAACTCTGTTGATAGCTTTGTGCATGTGGCTTAAGGATCTTTTTGGTTCGGA
CTCTTAATGAAGGAATTTGTGCCTTTTCCACATTTATGATTTTTTTCCCCATTGTTGGTA
GCTGCTGAAAAGTGTTGAAGCTTAATTTCCCATCACATTCAAATGCTAAATTAGCAAATA
TAGTCTGCCATTTTATTGCCTTCTCTGAATGTATGTTGTGTTGTAGCTTCCACTTCTCTT
AATGCCTGCTTTAGTTCCTCAAACCACTCAGCAATCTCCCATGGTACCTTCCATATTCCA
TTAATGATTTTCACCATTAAAATTGAGTCAGATTCAATAACAACCTTCCTTATTCCCACC
CTCACACAGTACCTCACCGCCTCTACTATAGCCCTCATTTCTGCTTCCACATTGGTAGTG
ACCCCAATCTTTTCTGCTTCTGCATATATAAGATCCCTCACTATGTTCCTCAGACAAAAG
CCATATGTGCCAGTTCCTGGGTTGCCTCGACAAGCTCCATCTGTATTGCATTTGATGACT
CCCTCACATGGCATCTACCACTTAACTATAAAATGATATAGTTTGGGTTTGAGAGAGCCT
AATGTCGCAGTCATACCCTTCCAGTCCTTCCCGTTTAAGTTTATCCAGTGAGATTTCCTC
CTTACAAAATGTTGGATGATTTGTAATACTTGGTGAATCATACCATGTAAGGTGAGATCT
CCGCCATGTTTCCTGTCATTCCTTCTCCTCCATAAAACCCAAGTAATCACAGTAGGTAAT
GTCTTGTATACCATTCTCAGTTTACTTGGGCCTTCACTGTACCACCAACTCATAATAACA
TGAGATAGTCGCATATTCTCCATAGCAGTACCTGCATAATTAGCAAAATGCCTCCATAGT
TTTTGAGCTATGGGGGCTGTCAGAAATAAATGTTCCATGGTTTCTTGATGTTTTTTATCA
CAACACCAACATCTTGAGACCATGTGAATTCTCATTCTTTGGAGATTATCATCTGTGGGA
ATTCCTCCTTTCCATATCCTCCATAGAAAGAAGTTCAGCTTAAAAGGGAGCCCCTTATTC
CAGATATAATTGAAGATCTCCAGTCTCTCCTTTTTATGCCTCAACAGATTCCAAGCTGAC
TTAACACTGAAAGTCCCACTTGAATCCCCCATCCACCAAGGCTTGTCTCTCTCTTCTTCC
TCTATCAATGGGCTGATGCTTTCAACAATGTGTTCCACCATTTCATCAGATACATATTGC
CGTAATTTAAAGATGTCCCACCTTCCTCCATTTATGAATTCTCTTACTTCGATTTCCTTT
TCTTCAGACTCCCTGTCCTCAACATAATAAAGTGATCCCTGCTTAGTCCAGTTGTCAAAT
CAAAAACTCGCTTCCCCCAATTTCACCTGCCACCAAATGTTATGTTCTACTTCATCTCTA
ATCTGAATCATTTTTCTCCACACATGTGAACCTTCCACACCTTGTGCTATTACTGGGTGT
TTCTTCTTGCAGTATTTGTTCCACATATAGTGTGCCCATAGTAAACCTGATGAAACTCTA
AAATTCCACCATAACTTCGCAAATAGTGAGTCTGCCACACCATGTAATGATCTAAAACCC
AATCCTCCTTCTTCTTTTGGTCTTTCCAAGCCACCCAATGTTTCCCTTTGATTCCTTCCA
TCTTACTCCAGAAGAACTTTGCTATTATTTTGTGAATTTGATCAATTACCCCTTTAGGTG
GATTCATAGCTAACATTATATAAATTGGCATTGATTGTAGTATATACTTAACAAGTACAT
ATCTACCTCCATATGATAGTAATTTACTATGCCATGTCATGACCATTGTACTGATCTTCT
TGATTAAATCCTCAAAATGACACTTCTTCTTTCTTCCGTAGAAAATAGGACACCCCAAAT
AGGTAAAAGGAAAAGATCCAGTTGCGATACCTGTAATCCTCCTAATTCTATTTTTCACCA
CAATAGGCACCTTTTCATGCAAATACAAGAAACTTTTGTTCAAATTAATGAGTTGTCCTG
ATAACTTCTCATACCTACATAAAGTGTCCATCATTCTTTTAATTGAACCCTTATGCCTCG
AAACGAATAATATAGTGTCATCCGCGTATGACAAATGATTAATTTTCTCACTCCATTTCG
GCATCCCATACCCTATAAACTTTGAATTTTCATTCAATCTATTTAAGCTCCTTGATAAAA
CCTCAGCTGCAATTATGAATAAGGTGGGGGATAACGAATCCCCTTGCTTTAACCCACGAG
ATGATGAAAAAAAACCATAGGACTTGCCATTAACCAATACAGAATACCAGTTGTTTGATA
TTAGTCTCCAAACCATATCAATAATTCTTTCAGTGAACCCCAATCTTCTCATTACCTTGA
TCAGGTAAAACCAAGAGACTCTACCATACGCCTTAGCCATATCCAATTTTACAACCACAT
TATGATGTTTATTCCTCCTGCTTATGTCCCTTACAATCTCTTAGGCTAATAGAACATTTT
TGGCAATGCTTCTCCCCTTCATAAATCCAGTTTAATTCTTCGAGATTATATCAGGCAATA
CCTCCACTAATCTGTCATGAATAACTTTCGAGATCACCTTATTTATAAATGTACTTAAAC
TAATTGGCCTCAAGTTCTTAAAACTAGTGGCTTTTTCCTTCTTTGGAATGAGAACCAGAT
TTGTATGAGTTACATATCTTGGAAGTTCCCATCCACAAAAGAAAGCAATCACTAATTTTA
CAATGTCCTCCTTTATGATCTCCCAACAAGCTTGGAAGAATTTGCCCGAAAAACCATCTG
GGCCACTAGTGCTTTCACTGTTTAATGAAAAAACAACTTTCCTCACTTCCTCTTCCTCCG
GAGTTCTATCCATCTTCTCTTTTTGTTCTTCTGTAATTATGTGTGGGATGCAATTTAGCA
TGGCCTGATCGTCACTAACTGCTCCAGCTGCAAATTGATCTTCAAAGACTTTCACAGCTT
CCTCACCTATGCTTTTATCCTCCCTCAGTATAGCTCCATTTTCATCCTCTATTTCATTTA
TAATCAACCTCTTCCTTCTGCCTTTCACGTATGAATGAAAGAATTTCGTGTTCCTATCGC
CATTATTAAACCATTTCATACCTGATTTTTGTTTCCAAAAATCCTCCTCCAACTGATAAA
ATTCTGCAATTCCTCTTCTGCCTTGTTTAAGTCTCTCATGTTTTCATCTGAACAATGTAC
TTCCAGCTGCACTTCCTTTACCTTAATCACATCTTCAAGTGTGGATACTTTTTGAAAGAT
GTCTCTATATGATTCTTTGCTCCACTTGCTAAGCACCCTCTTTAGCCTATTCATTTTTTC
TTTCACAATATAAAACGACCCACCTTGTATATCCATTTCCCAATTCTCCCTTACCACTTG
CAAGAAGTCACCATGTTTGACCCAAAAATTCAGGAATCTGAAAGGCTTGCTGACCTTTCA
TTGTTTGAGTTACATTGCAATAATAAAGGTGCATGGTCTGACCCTTCTCTGACTAAGTGT
TGTACCTTTGACACTGGGAATTGTTGCAAAAAAACCAAGTTACCAAAATCCTTATCTAAT
CTTTTAAAAATGCATTCATCTTCTATTCTCCCATTCCACCACGTGTAGCTGCTTCTTGTG
CACTTTATTTCATTTAAAGCACATACATTGACACAATGGGCAAAATCCACTGTTTCAATA
TTAGTGACTGGCAAGCCACTCAGTTTTTCTGATGCATCCAAAACAACATTAAAATCTCCT
CCCACAATCCATGAAATGTCACTGCTGATGCTAATATTTTCTAGTTCGTCCTATAATTCT
AATCGATCCAGCGCATTACACCTTGCATACACAGCAGTGACACAGATCTGTTTTTGCAAA
ACCTAATTTTTGAAGATAATCGAAAGTTGTTGATGACTATCACTCAAGACATTTTCGACC
CATTCATCATTCCAGAAGACACAAATTTTAAAAGGTAGATTAGCCATTGCATTCACCATA
CCCAATCTCTTTCTATAATTTTCTAACTCATGAAGCCCTTTGAAAGGTTCTAAAAGAGCA
ATATACGATAATTTATTTCTCTTCTTTAGATCAATCACTCTATCAAAAGAATTTTGAGTG
CTGACTGATCTAATATTTCAAAATAATAGTTTGTCCATCATCATTTAGACATAGACGGTC
TTGCCGAACTACTTCTTGTACTTCTAACTTTACCTTCAGGTTTATTGATCTTCCTTCCCG
TTCTCAATTCCTTGATATGCCTTGGTAAAAGGTCACCATCTTTTGACACTTCAGTAATAT
TCTCCATGATGTTCTCATCCTCTTCTTCATCCCTTCTTTCAAATGTTTTATCAGGTTCTT
TTTGTATTTGCCTCAAAGAAAACAGTTCCTGTTCTTCATTGGTTCTCTCGTCTGTCTTAT
TTGTAGATGATCCCTCTCCCTCCAAGTTAGTGTGATCTGCATTTGGAGGGTCTGGTGGCT
TTTTCTCCATATTTATTTGTTCTGATTTATCATCTTTGCTGCTCACTTCTTTCTTCCTTT
TGACTTCCTCCATATTATTTTTGTCTTGTGTATCAGTATCCTTGCTAATTATCTCTATAC
TTGCCTCCCCTGTTTTGTCATTTTTCTGCATAGACTCTTTTATAGGGTCTTCTCTTTCTG
TTGTGGCTCCCTCTATTTTGTTGCTTTTGACAGGCAATTCCCCCTCTTCTCTCTGTGCCC
CAAAAATCTCTTCTACCCATTTCTTTGTTTTACCAGGCCCTTTACTCATTACATCCTTCC
CTGCACTATTCATTGATGTTGTATCCATTTCATTTTGTTGTTGCTTTGATTTCTCTTTCC
CTTCTTCTTCGGTTAATGCATCAAATTTGTTGCCTAAAATAACATTAGTTTCCTCCTTCG
CTTTCTCCTTATGATTCCATCTCTGAGTCAATCCCCCTTTGTTTTGATACCCTCTTCTAT
TTTCATTCTTTGTTTTATTCTCCTGATGCCATTTTTCCTTCCTTTTCCCTGTGCCCTCTA
CCCCCTTTTCATCATTCACCTGGCCCCCATCTTTTTTCATCTCCTCTTTTGCAGTGGCTT
CCTTTTCACTCACGTCTTCCTCTTTAAGGTATAGTTCAGGATGCAAAACAAAGCACTCCT
TCTCATTATGACCCTGCAATTTACAATTTTTGCAGTACTTGGGTAGATAATCATACCTTA
TGGTGACCCACTTAGCAACTATTTCCCCAGACTTCTTTTTAATACCAACGTTAACCCGCT
TTGGGAATTCACCCATTAGATCAACTTCCACCTTGACTCTAGCACAGCTAGGCCTAGTCT
TGTTGCTAGTAGCCGTATCCACTTGTAAAGGTTTACCCACTGCAGCAGCAATCGAAAAGA
TCGTTTCTTTTTCAAAGAAATTGGGAGGCAGTGCTGGCAGTGAGATCCATGCAACTGCGA
TCAACATTTCCTCTAATGGATCAAAGAAAGGATCCCATTTAAATGTACTCATTGGATAAT
ACTAATTTCTATGGGCAATGTAGAAAATAGGTTTAGAGAGCATATTCACATAATCCTCCA
TCCTTGATTCCCTTATGAGTACGTATCGATTACACAATAGACCAATATTGACGTCTCCTT
TTAATTCACACTGTTTTGGAATAATTTTCCTTAATTCCTGTATGTCTGGCCATCCATAGG
AAAATTTCCCAACAACTGCATATTCCAAATCTTCATTAACAATCATCTGAGATACCTCTT
CTTCCTCCCAAATAACCCTTGGTTCCCCATGTAGAAGAGACAAGGGTTTTATTGGTACAG
GAGCGCGAGTTGTCATCGTAGGTTGTAAAGTGGCTGCATATGACATCTCACCAGTCAGTA
GTTTGTTTGACAGACCATGAACTGGCGGAACAACCTCCAAAGGAGGTTGTCCACCGGCCA
AATTGGCCATTCCGGCACTTCAAAATCAGAAAATAGGGTTTCGACGGCTAGGTCGATATG
CGAATAACAATTGAAAAGATGTGAACTCGATAAAACTTGTATTATATGAACAATGGAAAC
ACTTATTCCCAACTCTTTTAACAATTAAAGTCAACTATTAACAAACTGGGAACATCTTCA
GATAAAGCATCTAAGGTCTTGTCAGCCTTTTATGGCCTAAGAGGCAAGAACCCATGAGAT
GTAGGAGGTGCTCTACTTAGATGCGGAATCATGTTATTGATGAAGCTAGAAATATAAAAA
TATTGTTTTTATTACCCGCACAACATAAATTTTTGATGAAGGATTATATAATTACGTCTT
TGCAAGCATCAGGTGACTTCTAACACTAACTTTAACGATCCTAAGCTGGTCTCTCTCTAT
CTCGTACTTCCTTTGAATCCAAATTGGAGTAACATTCTCGGAAATTAA
>sci_locus_1088_iso_1_len_663_ver_2|ADP-ribosylation factor 1 n=1 Tax=Solanum tuberosum RepID=ARF1_SOLTU|GO:Not found|length=663
AACAAGCAAGATCTTCCAAATGCAATGAATGCGGCTGAAATCACCGACAAGCTTGGCCTT
CATTCTCTCAGACAACGACACTGGTATATCCAGAGTACATGTGCTACTTCTGGAGAAGGG
CTATATGAGGGACTGGATTGGTTTTAAACAACATCACCAGCAAGGCCTAATGCAACTGAT
GTGGTACTATGCTTCTTGTGTTGCTATATCCGGAGAAATAAACATCATTGTCTCGAGATT
TTAAATATCTGTTCAGCTCACAATTCTGGGGAAGGCCTTACCCTTCTTCACTCTATGGTT
TATCGTCAAAGACCATGACATAGTTTCCACATTGCTGGATGCACATTGGCAATGTAATGA
TATTTTAGTATAATATCAGATGGAATAGATTTTCTAAAAGAAATAGGGAACACTAAGAAA
TAATCTTCAGTCAAAAACCGATAGGACAATGAACAACGAACAGCAACTGAAGTGAAATTC
TTACTACTCGCAAAATTCCGATACTTACTATTGATCTGTATTACATTTTGTACACCCATT
GCAACATCAGACACACAGGACAACAAAATGGTGCACACAGCTGCGCCAAGTTTCAAAACC
AGATATTATACTAAAATATCATTACATTGCCGTAGCCGTCTTCTGCTTGGAGTTCAGACG
TGC
>sci_locus_1127_iso_6_len_3613_ver_2|Reverse transcriptase (RNA-dependent DNA polymerase)|GO:Not found|length=3613
CATATGAAAAATATGAGCTTTCTTTTACATCGACATAAATGTATAGGGGTAGGAATTATT
CATTGTCATGGCTAATATAAATTTCTAAATCAAAGAACTGTACAAGGTGCAAAGTTAGTT
CTACCCACTACAAAAGAATAAAAATTTAGTGCATAAATTATCAAGGGAATATTCACAAGG
ACCACCAAACTATAGCACAAAATATCAAGTTAATTCATAGTGTTATCTGCTCCCTCTGAG
TACCAGTCCAGTACCAAACATCTTTGTCGCATTTCAAGAAGTTTTTCTATACCGTCTCCA
AATTCTGACTGTAAAACTGAAACTATGAGGGGCTAAAAAGTTGAATAACTTGTATATCAT
ATTTGAGTCTTCATCCACTTTATTTCCCTATAATAGGCCTCCCTACAGAACAAAGTTGCC
AGAAAGTTTCTTTATTTTCAGTCATCAAAAGTCATAAAACTAAAGAAAATGTTTCCTACA
ATTAGACAACACAAAAATAGTTAGAAATGTATCAAAAGAGAATATAAGTTACACTATATA
TCAAATGTGTCAATTTAAAAGTCCTGTCAAAGCTCAACTGTAGGTACTTAAGCAGACTGA
TCTTTTATAATCTTTTTATTGGTGTGGGTGATTCAATTTTCAGTCCTGAACTTGAAAATT
CTGATAAAACATATGATGTTTCCATCTAAACCTCACTTTTGGATAGAGGCTTGACCTTTT
GATGTTTCTCTTTATCATTGCTTGGTAGAAAGATGTTTTCCTTCTCTGTGTAGGACTATA
TTGATAAAGTTGTGTGCATGAAATTGGAGCTTCTCCAGGATAACCTCCCAATTGAATTCA
AAAGAAACATTTATATAGATACTGTTTTGCATGCTAAAAATGATTCAAGTCTGGCTAGAC
AACTTCCCAGAAATTGCAAACTAAAAACATATATGAAGTATACTTTACCTTCATAAATAA
GGAGTAACCCTGACAAAGTTGCCTCAAATATATGTTCAACTATCATGGAGAACATTTTTT
CCAGTCGGATCTACAGAAATTGACGCTTACGTTGAGCTACGACAGTCAATGAGGTCAATT
TGAAAGGTACAGCTGAAAAAGCGGACGACATGATTGACTGGGGTTTTTTACAGGAAGTGC
TTGTAGGTTATGGATTCGCTGGTGACTTTGTGAATATTGTCATGACCTGTGTAACCTCTC
CATATTTCACTGTCAAAGTTAATGGGGAGGGTCATGGTTATTTTGCTAGGAAAAGAGGGC
TAAGGCAACGGGACCCCATCTCTCCTCTGTTATTTGTTTTGGTCATGGAGTATCTGTCAA
GGGTGTAGAAGAATATGAGTGATTTGCCGGATTTTAAATTTCACCCTATGTGTAAAAGTT
TGAGGCTGACTCATTTGGTTTTTGCTGATGACCTTGTGATATTTTGTAAAGGGGATTTGA
AATCTGTCAATAGAGTTATGGAAGCTCTTAATAATTTTAGCTTGGCCTCTGGATTAGTAG
CTAGTATGGAGAAGTCGAGTATCTTCTTGGCGGGGGTTGATGATGTAACTAAAAATGCTC
TCCTGAAAAAACAAGGTTTGCTCTAGGTTCCTTTCCCATCAGATATTTGGGAATTCCATT
ATCTCCTGAGAAGTGGAACAAACTTGATTGCAAGATTTTGATTGATAAGATTACCACTAG
AATCAGTACTGGATATTTGAAGCAGTTATCTTATGCTGGGAGATTACAAATTTTAAATGA
TGTTCTATTTTCAATTCATAATTTTTGGGGGGCCATATTCGTCTTGCCACAAAGTGTGTT
GAAGGAGGTCGACCAGAGGTGTCGGAAGTTCATATGGAGAGGCAAAGATGATCAAAGGAA
GATTCACCTGGTAGCATGGGACACAGTTTGTAAGCCCAAGTGCAATGGAGGACTGAATGT
CCAAGGATGTAGGATCTGAAATTTAGCTTATGTTGGGAAATTGCTATATCAACTGATGGT
GGATAAAGATTCTCTCTGGGTAAAGTGGGTACATGGCATTTATATGAAGACTGATTCATC
AATTTGGGAACACAAACACCCTCATGATTGTAGTTGGTACTGGAAAAAGCTAAATTCTCT
AAAGGATGGCATGAGAGCTTGGTATACTCAAGGTAGCTACAACCTATCCCCCGAGAGGGG
ATTACTCTATATCGAAGAGCTATTTAGCTATTTTGGGGAGCCAAGTGAAGGTTGATTTTG
CGTATTTAATCTGGAATGGAGTAGCTTAGCCTAAACACAGGTTCATCGTGTGGCTAGCTA
CAAAGGATAGGTTGCTCACCAAAGAGAGATTGACTAAGTTGCGTATACCTGTGGATGACC
TGCAATGCTGCCTGTGTAACTCTAATGACGAGGAAACAACTAAACATCTATTTGATGAAT
GTGCATGGTTTCAAACTATCAGGGAAGATATGATGCAATGGACTGGAATTATACTACAAC
ATGGAGGTTCGAAACAAGTACTACTGGAAATCAGGAGGAAACACTGGAAGGCCATCCAAA
AGGAGATTATACCAGCTGTATGGGGGGCAATGATTTACCACACATGGAGAGCTCGTAATT
GGAAATTGTTTAAGGGACGAACTGTACATACAAACAATGCCATCAAGCAGATAAAGGAGA
TGTTACAGAGACTAACGATACCTTACCTATATAAAAAGTTACAAAGATGTAGAGATTTAA
TGCATAGATTACACATGTATTAGAGTTCCTTTGAGGCCTGAGACTATCCTGTCATTAGGA
TGTTGAGGTGCTCCTTAGAGTGTAATTTTGCTGCTTCTTGATAAGGAGATATTCATATAC
GCTCTCCAAGGATACATGAAATTCTGCATCTTTTTTCATTTTAATTTGAAGTTCAAATCC
TTCAATTTCTCCGAAGTAGTCTTATAAGGTTAGAAGAAACTATCTTTGCCTGAAAGTACA
GGGAATATAATACTATTTTTTGAACATCTATCGTAAGGATGTGTATATTCTTTCAAAGAG
GAAATACGTGCATATAATATAAAAAATGCTGTACGTACGGATTGTCGACAACAATAGTCT
CTCAACACTTATTTGAATGCGACCTGCATATTTTGGAGCTTCACAATGGAGAACGACTTC
TAGTATATCAAATTCTGTAGAGCATGAGTCAAATGAGTTAGGTACAATATCGTCACCATA
TACAACTCCCTTAATAAGTTGTTCTTGTAAAGTTTTGTAAAGGTCAGTGTCTGTAGTGAG
ACAGGTAAAGTGTTTTTTTTCTAAGGACTTTCTTGATGTCTACGTATGTCTACAATTCGG
ACCTTACATGTCCAATCTGGCATGTCATTTGTTATTCGATTGATGTTGAATCGAATAACA
AAATACAACCAGAGAGCTAATAAACTGCAGAAAAGAAATTTAGTGTGTATTTATAGGGGA
TACTCTGCTCCTTTCTCTCTAGCACTTGTTTTCACACTTTTTCTTGTCAAAATATTTTTT
ATCCTTTAGTCAGTCACGTATAAATAAAAAATAAAAAGTAATGATTCAGCTCAATTAAAT
ATATAAATCATCCATATTCATATTGTTTAAACATTAAGATATGGTTGTATTCCAAGTATA
TAACTAAGCAAAA
>sci_locus_1133_iso_6_len_2238_ver_2|Putative uncharacterized protein n=1 Tax=Vitis vinifera RepID=A5C5Q4_VITVI|GO:Not found|length=2238
GCCAGTCTCATTCATGGCAGGATTTGCTGTTGAAGACTATGGATTGGCTGTTCTTTCCGG
GGCTACCAGTTGCCATTTCGGAGATTGGGTCATGACGCCAATGGGTAACCAACGTTACCT
TCGTGGATGTGGAGTCTTTGCGGTCCTGGATGCAATTAGTGCTAAATTTGCTATTCAGAA
ACTTCTTGCCGACCAAAGATATCGTGCTTTGCCTATTCCTCTTTCAAAACAGGAACTCTT
GGACTGCATTGTTTTCACGGATGGCCTATCGTATCGTCTGATATATGGCTATGTTATGGA
GCATGGTGTCCATAGGGAGGTGGTGTACCCCTATGAGGGCTTGTTCAATGGAAATTGCCG
TTGTAGTGACTATGCAGTAAGTTTATATTTACATAAATTTGGTATGACATACTATAGTAT
ACTTGCTAAGTATTGTGTTTTTTTTTTTTGGGAAAATAATTAGGACATAGATTCTTCAAG
TGAAAATAATTTTGTACAACATTGTCGGTATTCCGTTGAATGCTTGGTCGTTCGAAACAT
TTGAACGCATAGGAGATCAATGTGGTGGTTTTATCGGAGTTGACGAGGAAACAAAGAACA
GAATCCACTTACTTTGGGCTCGTATTTGTCCTAGAAACTCCAGCAAGATGATTCCGACGA
ATTTGAATTTTGAATTAGCAGGTTGGATATTTGATTTGGGGATAATCTCGGAGATCCAGT
CTCCTCCTTCGCCCTCTGGAATTTCGACTGCTTATGACGAGGTTGAAAAGCAGCTGGGGC
CACACTCACAACCCATTGCACTTGCTAATAATCACAAATTTAGTGTGCCCGGCATGAGAA
GGTACATGTTAAGAAAGCAAGGGGTTCGAGGGATTTAGTTCCTAACGGGCTGGCCTATAA
GCACCCTCAAGGCTAGATATTTGGAATGTTTATTCAGTTGGCACTTTCTCTCCCCTGTAA
ACAGTGTGGATAACCTTTTGGATTGTGTTAGATTCCTTTCTTTAGCTTAGTAGAATATTC
AGGGAATTTCTTTTGGCTGTTTTACAGATAAGTTTTCTTCATGTTTTGTTTGAAGCAGCT
TTTTTTACTCTCTTGTTACCTTTGCATTTTTCTAATATGTTCTGATTTTGCTTTACCAAA
AAAATTCCTGACTCCCCATTTAGCAAGTTGATCTCTTGTGTAAAGTCTCGCATGAGCTGC
TAGCCGTAGGATAAAGGTCCACTTTGGTAGTCCAAAATTGTTGCAACAAGTTTTCTCCGG
TCCACTCTTATTTATTATTGTGTGGTGTTCTTCCAGGGTGAACCAAAGATCAGAGTCCAT
GGCTTTTCCAGGATTTCCATCCCGGATATCTGTTCAATGCTAACTCGTTACCCTCTCACT
GCGACCATGCCATTTTATCGATCTTTTGTTGAGCGTGGACGTTCCGAGGACTTGTATGAA
TCCCATCCGAATGAAGTTGCTGGGCAGGTTGGACGCCATGCTGTTCTGGTCATTGGATTC
GGTACTAGGTATGTTGATGGCGTAGATAGGGACTTCTTTATTGTGAAGAACGGCTGGGGT
TTGGAGTGGGGACTAAACGGATACACAAGAGTTGCTGCTGAAGTGCTATCGGAGTTCACA
TTACCCGGTGTTGTGATGGATGAGGCGGATGCTGATGAGTAATTCTCCTTGTGTTTGTGA
AGTCCCAACTTTGTTTTGTGGTTTGGTTGAAGTTCTTTTCTAGTCTGTATTGTTAAATTC
TTACTGGTAATTTTGTCGCAGTTTGCTACTGTCTTAGTATTTTTCATTTCCAAGTAATCT
GAACCTATTATATTGTCAATGTTGTCTGAGACTGAGGAAGTGTTTATATTCCTTGTTCTA
GTGGGACGTGTCTGGTAATATACGAGACTGGTTAAGTCCTTGCCGAACTTGAATTTCTGC
GTTTGGTGTCATTTAAGTTGCAGCAGGATGTATTGTTTGTTTAGGTTAGTAGGCATTATT
TGGGTTATGCTATTATCCAGCCCAGCATGAATTTGTACTTGTGTTATGCTCTCTTTTGTT
AAATATGATTTTTCCTGTCTTGCGCATCGCCCCAGCAACTTCATTCGGATGGGATTCATA
CAAGTCCTCGGAACGTCCACGCTCAACAAAAGATCAAAACAAAAGAGAATCAACTATTAC
ACCAAAACAAAAAAGGAAATCACAAAATTTATTCACATAATATACTGACAGAAAAAACAA
ACCTCGGAACGTCCACGC
>sci_locus_1139_iso_1_len_607_ver_2|Expressed gene of unknown function|GO:Not found|length=607
CCCCCAGTTCACAAGTCTCCATCCCCTTACCCACCGCCCCTTCTCTCTCTTTGCCATTTT
TCGACGAAAGCCATCAGAGGAGGCGATGTCATTCTCCCTCCCTTCTCTTTTCCAGGCGAG
ACCACCACGAGGCGATGAGCACCGACGAAACCCCTTCACCTTCTCCTCTCTGTTCCTCTC
TTCTCCTCTCTTGCTGACGAAGACGAGCAGGCAGCAGCTCCGACCAGCGATCAGCAGCGC
CAGTAGCAGCTACAACCAGTGAATTCCAGCAGCTCCAGACAGCAACCAGGTGAACCACCT
GCAGGACGATAAAGAACACAACAGCTCCATCAAGCAGTCGGCGAGATCCCAAGCGACCAG
CAGTCACCAGTGACGAGAAACAGCAACATTCAGCACCAAACAGGTCTAGCAAACTCCAGC
AGCAAACAGCTCCGACCAGCGACTAGCGAAGCTATCGCGAGGAGAAGCTCCTGTGAGGCA
GGCGACAGCAATGACGTTGCTCGAACCAGCATGCTCTAGAGAGATGGAACACCTTGGACA
ACATTTGCTTGGACCAAAATCTTAAAATCTTGGCTTGTTGAAGGCGGATCTTAACAAATC
TATCCGG
>sci_locus_1141_iso_1_len_2234_ver_2|Trehalase n=1 Tax=Nicotiana tabacum RepID=D2KWM9_TOBAC Pfam=Trehalase|GO:0004555 GO:0005991|length=2234
TTTTTTTTTCAGAAGAATAGCTTATGTTCATTTATTAAAGCAGAGGAATCATCTTACTTT
TACTTAATATATTAAGCTGTTTACAATTTAGATCCATACATGGTCTATGTTATCGGATTC
TCCAAAAATGCACTATTTTTGCAAAATCCGATACACGGTTGAGGGTTTTTTAAGAGTCTG
AACGACATAGTTCATGGTAATATCACTTGATATGGTACAAAAACCTTATGAAATGATACA
AACATGAACTATCAGCAAACCACTGCAGCTTATTTTAACAGAAGAAGAAAATAAAACTCA
ATGATGTTTCATTTGGCTATTCTACTTGCTCATTAGCAATCAATCTTCAAATCTTCAGGC
CATCCAAATTCCTCTAGAAGTGCCAGTACAACGCCATTTGACCATCCGAAACCCGTTTGG
GACATATATTCACCACCACCTCCATATGCTCCACATTTTGTGACATCATATTTTTCATAC
ATAGCACCGGTTTTCTTGTAAGTCACATAGTTAGTTCGTAACCAGCGAATAGCAATGTCT
TTTGCTAAGGTTCTTGCCTCTTCTAGTCCAGACCTTAAGAGACCTTCAATGATTATGTGT
TGAAGGGGGGGCCAACCATTCGGAAAATCCCATTGCTGTCCAGTATTAGACAAGGTCATT
GCAATCCCTGCAGGCTGAAGCAAGCCCGAGCTCATGAGACTTTGAACTACTTTCTGAGTT
GTGATATTATTATCTGAACAAGAAATTTCAGTCCACAGTGGAACAAAATTAGAGGCAAAT
GACTTCTTGTTCTGGTGCAAATCTTCCCATTTATAAATATCCTCAGATGTGTCGCTGTTG
GTAAGCCAGTAATCAAGCCATTGCCCCATCTCTGCGTTCCAAAAGATACAGTTTATAGCC
TTCTGTCTATTTTGAGCAGCTTCTGTAAAATGTGAAGCCGTGCTACTTTCTCCAACAAGA
TTTGCTAGAAAGGCTATGTCACGTTCCATCTTCAGAAGGAATGCATTCAAATCAACTGGT
AGAATTGATGTTGTACTAGTTGTTGTCAGATCAGATCCGTTGCTCATCCATCTTGAACTG
AAATCCCATCCACTTTCAGCAGCTGATGCCAGTTCACGGTATAATTCTCTTTTTTCACAT
ATATTTGGGAGTACGGAAGCTGTTTCACTGTCTATAGTTGAAGATTCTGGACGGGGCTTA
TTCCACATAGCATAGTACCGACTCAAGCTGTGGTTTGATCCCTGAGCATCTTGAATAGTC
ACCTTATGTATTCCTGAATTCCAAAAATGATTCTCCTTGAGCAAAGCAGGAAGGGATCTT
CTAACCAAATTTAAATCACCTGTCTGATTGAATATGCCAACAATCATCGTGGCCAGGACA
GGAGGCTGACTTCTGTTACTGTAGTATGCTCTTGCACCGTTAAGAACATAACCAAATTGA
TCTATCAGAGAAACCAGATTAGTCACAATCCCTTTTGCAGTTTCATACATTTTGCCTGCT
AACAAACCCCTTATTACCCAATAAGAATCCCAATAATAAACCTCCTTAAAACGCGATCCC
GGTATAATAACTGGATTTTTCAATGGAAGCAAAGTATACAACTCTGGTTTTTCCAATACA
TGATCAGCCACTTTCCTACTTAAATTCTTCCAAAGTGCATGCACCTCCAATGCCCATGCC
CTCACCTCAGAATTCTTCACCTTTGGCAAAAAGCCTTCAGGCTCAGCCACAAAATCCATA
GGCTCAACATAAACCAAATCCTTATCAGGACTACTCAAGTAACTACCTATAAAACCATCC
AAATCACTTTTTAATATTGAACCATTCACAATTCTTGGAAGCTTATTAAAAGCTTCAACT
GTTTCTGAAAGATTCTCTCTCAGTGACATATCAACAAACAGTTTAGCATCAAACCCTTTA
TGGCCATAAGTTTGAAGAGCAGCTTCTTGAACTTTTTCAAGAAAAATCACTAAAGGGGTT
GTTGGGATTACAGGACCCTTATCAATGGATTTGCAAGTTTCAGCTTTTATCATATTCATA
GACATAGTAAAAATCATAAAAATTATAGCTTTACCCATGTTGTATAACAAGTTAAAGGGT
TCAATACTGATGCCATAACTAATTTATGTGAACAAAAAAATGTTTTTTTTTTGAAGAACA
GAGAAGGCCGGCAATGGGAATTTTTGCAGGTGTTATTAATTGAAAAAAGCTGAAACTTGC
AAATCCATTGATAA
>sci_locus_1155_iso_4_len_1482_ver_2|UPI0001984F3E related cluster n=1 Tax=unknown RepID=UPI0001984F3E|GO:Not found|length=1482
CTGACGGTGACACGTGACACAGACATAATCACATGATCAACAGTATCCAACCTGTATCCA
CACTTGGCTTCCTAAGATTGACGATTGTTAATTAGGTTTCCTTAATTAACAACAAATTTT
AAATTTATATCTGGTTCATGTGTATGAGAGCCGCATTTATCAATTTATTCATCCAGATCT
TGTAAAGTTTTGATTATTTTATAATCCCCATAATCAATTATTATACTACTGGTACTAATT
TTTGCATCGCCAGATCCGATATTATTCTTCTGACGTTGCTTTCATTTTACTCCAAAAAAA
AAAAAAAACTTGACAGTAAGCAGAGCTCGCCGGCGATTTGTTTGTGAGTTTCCGGTGTAT
TTTGAAGATTCATTTGTGGGTTTGCTTTAATCAGCTTTGAATTTTATGAAATGGGTTGAT
TTTGGTTTCCCTGAAGGTTTGTTCTTTGGTTTTGATTGGGTTCATTTCTGACAAATCGGA
TAAAATTAGGGAGTGTTTTTAGGATTTTCGTTCTTCTAGTTTGATCTTGCTTATCCATAT
ATAAGTGTTGTTGCTTGTTAGATAGGGTTCTTCAATTTATTGATTTTTTAAAATCTGTTC
TGCTTATGCTTAGCATTTTCAGTTTTCTGCAGCTTATTTGTGGAGTTGGTGTTCAGGAAG
TGATTTGTTTATCTGAAGGTCCAATTTTCTGGAAATTGGTGGTTATTCTGGCATTGAGAG
CTTCAACATTCTCAAAATTGGATAAAGATTCAATTATTTTGTAGTTTCTTTTGGTTTGGG
GATTGTGGTTCTGAAGCCATATCCTAGTGACATCAGTTGTTCTAGAAAACCCCATGTTGT
TCTAGAAATTGCTAGACATTTGAGAAGCTATGTCTTCTTTTTCATCTAAAGATCCTTCCG
CGCTGTCCTATCCAAAGTCACTATTGTCTATCGTAACTACAGTAGGAGGTCTTGCTGTGT
TTTTAATTCTTGCTTCCTCATTTCTGGTTTCTCAGCCTATTGGGGCTGCAGTCCATGAGT
ATTTTTATGGTGTTCATCAGTTGACAAGGCCTAATTTATTAGATGGGGATAGGGTAAAAT
TTGCTGATCCTCGACGTGATGATGTTGGTATTAATGGTACACCTAACTTTAATTTGACGG
CGAAGGAAAACAATGAAAAAGGACTTGAGGATGAAAAGGACCAGATTTCCAAGTCTCAAG
ACGAAAAGAAAGAGCCAGATTCTAAGGGGGAACTAGTTGAAAATTCTACCCAAATACCTG
TTTTGTCAGAATCCAATCATTCTGTGGTTCAACCACATCCTGAATCAAAGCAAGAAGACG
AGAAGAGTAACAATGTTAGTTCGCATAAGGAAAGCAAGAATGAAGGGACTCTTCCATCTT
CTGATACCCATTCAGAGGACGTAAAATCTTCATCTACTGGACCCAATAGCGTAAATCAGG
CTAAGCTAGATCCAGAATGTGATCTATATCATGGAAAATGGA
>sci_locus_1159_iso_1_len_2748_ver_2|Kelch motif|GO:Not found|length=2748
GTTTCACCGTGTTCTTCTTCATCCTCCTGGCATCTTCATCTTCTTCAATTAGAACAAAAA
TTTCAAAAAATAACAAAATGAATCAAAATGAGTATCCTGAATTAGTACCGGGTCTTCCCG
AGGACATTGCCCTCGAGTGTTTGACCCGGTTACACTACTCAACTCATGGAGTTGCATCTC
GTGTTTGCCAAAGATGGTGTAGAATTCTTCAAAGCAAAGCTTTCTATTACCATCGGAAAC
AAACGGGTTTTACCCATAAAACTGCTTGTTTAGTACAAGCTTTACCTTCTCCGGTTGAAT
CCAAACCCACCGGACAACCCAGATACGCGATCTCAGTTTTCGATTTAGTATCCGGGATTT
GGGATCGGGTTGACCCGATTCCTAAATACCCTGATGGGTTACCGATGTTTTGTCAAATTG
CAACTACTGAAGGAAAGCTAATTGTTATGGGTGGATGGAATCCGGTGAGCTGGGATCCAA
TTAAGGACGTGTTTGTTTACGATTTCATGACTCGGAGATGGAATCAGTGTAAGGATATGC
CGGAAGCTCGGTCGTTTTTCGCTATGGGAGCTGCCGGAGGAAAGGGTTTTCATCGCCGGT
GGTCACGATGAGAGTAAGAACGCTCTGAGTTCCTCTTGGGTTTTTGATATTTCATCCAAC
GAGTGGACGGAGTGGCCTAGGATGAGTGAGGAGCGAGATGAGTGTGAAGGGGTTATAATC
GGCTCGGATTTCTGTGTCGTAAGTGGTTACGACACAGAAACCCAAGGCCGATTTAAAAGT
AGTGCTGAGTTATACGAAAGTAGCACGGGTCAGTGGAGACGAGTTGAGGATGCATGGAGG
TCGAGCCAGTGTCCTAGGGCATGTGTAGGGGTGGGCAAAAATGGAAATTTAACCTGTTGG
GCAGGAATCCGACCCGAATGTTAAAGTCGGAGCATGTGGTGTGGATCTTGGTGATCGGAC
CTTGGTTACCGGGTCGGCCTATCAAGGTGCCCCGCATGGTTCTTTTTCGTAAAAAACAAC
AAAAAAGGACAAGACAGTAAATTGACAAAGATAAATGTTCCTGATGAATTTTCAGGATTT
GTACAATCTGGATGCTATGTGGAGATCTGAAATAAAATCTCGGAGTCCGAGTTTGTGGAA
ATGAAAAAATTCTATTCAGGGTGTCACCTTCGCCTTTAATGCGCAAATTCAAAATCAATC
GAGCTTCAATGTGGATGCAACACATCAATGAGAAATTTGTGAGCTTTTAAGCATAGTAGT
TTTTTTAATGTAAAACTATGTTTGGACTATATAGTATATAGTGATTACAATCCAAAGTAG
TAATTTTAATAATAAAATCACCATTACTCAAATTGACATTTTTAAAGTTGGAAAAAAAGA
GTACAAAGAGTAACATACAAAAAGAAAATTTGTACTACTAACCTATTAATATTGACTCTA
TATTTTACTATATACTATATACTCCAAACATAGTTTTACATTAAAAAAACTACTATGCTT
AAAAGCTCACAAATTTCTCATTGATGTGTTGCATCCACATTGAAGCTCGATTGATTTTGA
ATTTGCGCATTAAAGGCGAAGGTGACACTCTGAATAGAATTTTTTCATTTCCACAAACTC
GGACTCCGAGATTTTATTTCAGATCTCCACATAGCATCCAGATTGTACAAATCCTGAAAA
TTCATCAGGAACATTTATCTTTGTCAATTTACTGTCTTGTCCTTTTTTGTTGTTTTTTAC
GAAAAAGAACCCATGCGGGGCACCTTGATAGGCCGACCGGTAACCAAGGTCCGATCACCA
AGATCCACACCACATGCTCCGACTTTAACATTCGGGTCGGATTCTGCCCAACAGGTTAAA
TTTCCATTTTTGGCCCACCCCTACACATGCCCTAGGACACTGGCTCGACCTCCATGCATC
CTCAACTCGTCTCCACTGACCCGTGCTAACTTCGTATAACTCAGCACTACTTTTAAATCG
GCCTTGGGTTTCTGTGTCGTAACCACTTACGACACAGAAATCCGAGCCGATTATAACCCC
TTCACACTCATCTCGCTCCTCACTCATCCTAGGCAACTCCGTCCACTCGTTGGATGAAAT
ATCAAAAACCCAAGAGGAACTCAGAGCGTTCTTACTCTCATCGTGACCACCGGCGATGAA
AACCTTTCCTCCGGCAGCTCCCATAGCGAAAAAACGACCGAGCTTCCGGCATATCCTTAC
ACTGATTCCATCTCCGAGTCATGAAATCGTAAACAAACACGTCCTTAATTGGATCCCAGC
TCACCGGATTCCATCCACCCATAACAATTAGCTTTCCTTCAGTAGTTGCAATTTGACAAA
ACATCGGTAACCCATCAGGGTATTTAGGAATCGGGTCAACCCGATCCCAAATCCCGGATA
CTAAATCGAAAACTGAGATCGCGTATCTGGGTTGTCCGGTGGGTTTGGATTCAACCGGAG
AAGGTAAAGCTTGTACTAAACAAGCAGTTTTATGGGTAAAACCCGTTTGTTTCCGATGGT
AATAGAAAGCTTTGCTTTGAAGAATTCTACACCATCTTTGGCAAACACGAGATGCAACTC
CATGAGTTGAGTAGTGTAACCGGGTCAAACACTCGAGGGCAATGTCCTCGGGAAGACCCG
GTACTAATTCAGGATACTCATTTTGATTCATTTTGTTATTTTTTGAAATTTTTGTTCTAA
TTGAAGAAGATGAAGATGCCAGGAGGATGAAGAAGAACACGGTGAAAC
>sci_locus_1160_iso_7_len_2694_ver_2|Emb|GO:Not found|length=2694
AATGGGTTGCTGATTATTTTCAGAATAGGCCAGGGTTAGATGTGTTGCAAGAAAGGATTG
ATGAGTTTATAATTGACTACGAGGCGAAAAAGGAACAGGAAAAGAAAGAAAAAGAAGCCC
TTGCTGCTGAAGATGGATGGACTGTTGTTGTACATCACAAAGGCAGGAAAAAGACCACAG
ATTCTGAAACTGGAATTGCAGTTGGTTCTGTTTCTCAGGCTGCAGTTATGGATAATGTGG
CCAAAAAGAAAAAAAAAGATGTGGGGTAGATTTCTACCGGTTTCAGAAAAGAGAGGCAAA
GAGAAACGGTCTGTTTATTCTATCTTTGCCTTTGTCGATACTTTCTGCCTCCATATGTAT
CCAATTGACTTTGTTTTCCTCAATTAAATTTTTTCTAAAAGGTAAATTTGAAATCTCGAA
AGTTTAACTTTATCTAATCAATCAATCAAAAATGAATAGTTTTAAAGAGCTCACCCCTTT
TTTATGGAGAAAGAAGTTATTGGAGAGAGAAAGAGTTACCTTCACACATGTTTGTTCTTG
GAATCTTCCATTTTCAAGATTGAGTTGTCCCAGCACTCTCTTCGTCTTACTTGTGTATCT
GCAGTGTGTGATGGCGGTTGTGAACTTTTCCCTTTTATCATGGAAATGTGGCCCATCTTT
CAATCGCATAAAAATTGGACTGCTTCAGTAGCTTATGTTTGTTGGTTTTAAGACCAATGG
TTTCTCTTCTGTTATTCTACTTGTAGTTTATGCCCAATAATGTTAAATTTTTCTTGACTA
AAGTACATGCCATGCTTTGACAACTATCTATCTTACTAATTGACTTCTCATTGGTTTGAG
TGCCAATAAATTCCTAGATTGAATTTCAATATGGTTATTTTCTGGTTCTTCTGTTTGTTA
CTTATCATTGTTGGCTTATGTATTGTGCACAGAGATCATGGTTCTGCAGAGCAAGTTTGA
GCAGGATAAGAAGCGGATACAACAGTTGAGGGCTGCAAGGAAGTTTCGACCTTACTGAAC
AAGGAGAAAATCTCCATAACAGAGTTATAGCTGCACAAATTTTACAGAGAACCGTATGTC
AAAGATTGTTCAGTTCAAGTTCTGCTGCCTTAAAGAGAATCAGTTTAGCCAACAACAGAG
GGTGATTGATAAGATTATATGATACGCGTGAGATGAGTGTAATGAACTATTGTTCTTGTA
TGTAGTCCCTAATTTTGGTTGTAGTTGAGTAGATGCCAAATCTTTTTTCACTGAAGCTTA
TGTTTTATGTTTCTAATGGTAGAAATTTCACTTATAACTCAGATTGATCGTCTGAATCCC
AAGCTTGTTGCTGGGGAAATTAAAAACTTGCATCTTCCCTATTGTAGCATTCTCTGTTCT
ATTTATCTTAATGACAGTATTTCCTAGAGAGTTTGATCATTAAAGCCTGTGAGTTTCCAG
ATTCAATAGTATTATGATAATATAGTTGTACATATTGTTTCTCTGGGATATTTCATGTGA
GAGTTCAGTTTTTGCATAAAGAATAGGGGAGTGGAAATTAGCTTATCTTTTTTTCTTTTC
GACCATATGACATTTGAATTTTGTATTTTTCGTGGCAAATTAGTGTGTATGCAAACAATG
GACAAATTAATGCACGATTTTTTTTCTTTGAAACAGACTGCAAACTATATCCTGCTTATA
CTAATCGATAGAACAAAGAACAACAATGGCTTGTAACTACTACAACAAGAAGCAACATAC
CAAATGAGATCTCACTAAATGGAGAAACAAATTGTACACAGGTCTTATCACTCGGGGAGG
TAGAGGCTGTTTCTGAAAAATCCTTTGACTCAATGCATCAAACTCAAATAAAAGAAAAGA
AAACAATGAAGAAAGCATAACCGTAATAATTGAACACAATAAGCAATATATGACAAGACC
TACAAGATATTGGCTAATATAAATTTAAATAGTAAAGTCCATCCTATAAAAGACCTTCCA
AATGGTTATTGCAAATCGTTGATAGAAGAAACAACAACAACGGTAATATGTTTTTGTGTT
TTTAACAAATAATTATTGAAAGGAAATAAGCCCTGTACCCAAAGAGGCCCAAATAAAAGA
TAAGCAATGGTGCATGTCAAATAATAGTGAAACACATGATAAAAGAAGAAAAAGAAGTAC
TGAATGTTAACCGAAATAAAGAAAAAACAAATACTAATAATAAAATCAAAGAACAAGCTA
GGAAGAAAAGTATTACAATCGATAGAAGCAGCAAAACATAAGTTGTCAAGAGTGTTTAAA
TACACAACAGAGATATGGTTCACCGGTATCTGGACAGACGGACCTTCAAATGGAAGATTT
ATCAAGGGAAAGAAATACAGAAGGGGAATGTTCAAAGAGTTTTAACACACCAAAAGAACA
TAAAAAGTACAAATATTTTCAAAATGACAATATTTTATATAGTCTCCCAAAAGGTTTATT
GCACACACCCAGACAACTGAACATTAAAAAAAAAAAAAAAAAACGTTATAAAGCTATGAT
CTGAATAGACTCAGCAGAGAGGTTTTTTGATAACCACACCACAGAACTGAATTCAAATAC
CAAAAACAGATATATTACTACTATAGTATAGCATACTAAAAAGGAGAATTAGACATATTT
CTCATTAATATATCTTCTCCAGTTCCTCATCCTCGTTCTCACTCCAACAGTTAT
>sci_locus_1188_iso_1_len_1053_ver_2|Catalytic, putative n=1 Tax=Ricinus communis RepID=B9RI62_RICCO|GO:Not found|length=1053
GTAACTTATATGATGTTTAATAGATAGATATGAAATAAATTATTCATGTATAAAACTAAT
ACAACATTTGGTTGACAATCTAGAAACCCACTACATTATGAGAAAATCTGTGTTATTATA
ACTAATAAATGAGATAAAATATGAATTCACTCATAACTAATACTTGTATAACTCTAGCTA
CTGGGTAAGATCATAATGTGGTAATGAATTGAAGAATGAGGTTAACCATGTCTGCATCAA
AAGCAGGACCTTCCATCTGAAAATGGGTAGCTCCTTGAATAAGATGAGTTGTGTTATGTC
CAGCAGCATCCTTCAACTTGTTCTCCAATTGTTTAACGCTAGTAAACCCATCATTAGTAC
CCATGACAAACAGTTTTGGCTTAGGGGATTGTAATATAGATTTTTGATGCCTTCCAAAAA
GAATCGAAGCAGTGAAACCAAAAGGGTATCCTAAGCTCACATACCCAACCACTTCCTCTA
CTTCATCAACTGCAGATCCCGCTATCGCTGCTCCTGTAATTATTTATCAATCACAAATTC
AATACAAGAATAATTCAAGTCTCAGTCCAATAACAAACAACAATATAGATTGACCTGCAG
ATGAACCAATAAGGATAATTGTGTTTGTAGTGAAATTGGTGTGAACCCATTTGCAAACAG
AGATAACATCGTTAATTTCAGCAGATCCAGTGAGGGAAGCACGACCACTGGATTTCCCAG
CACCTCTAGTGTCAAAAGTGACAGCAATCAAACCTCGACTTGACAATCCCTTAGCAATGC
CTCTCATCAATCCTTGACATCCACCAAGCACAGAATAAGGATGCACTAATACTGCAACAA
AACTGGAATTTTCCTCCGAAGTTGGCCGGTAAATACGACCGTCCAATATTACACCGTCGG
TGCTCTCAATGGTACAATTGCTTCTGCTATAGGTACCACTTTCTTCCGCCATAGCTTACC
AACAGTGTAATTGCAATTGCAATTACTAATAAGGCTGTTGTAGCTTGGGCCGTTGAAGGA
GTAGGTTTCTTTATTTTGTTGGTTGCAGAAATA
>sci_locus_1190_iso_6_len_4106_ver_2|Uncharacterized protein n=1 Tax=Glycine max RepID=I1JCN2_SOYBN|GO:Not found|length=4106
CGCAAAGTTAGGACCAAAGTTAAACTCTTTTGATCATCCTAGAAAAACATGTTTGCTTCT
TACATCTCATAGCATGAACGTAACAACTCCACAAGAAAGTTATAATAGTACATCATTTTC
TAAGGGAGAAAAGGGTAAAAAAATGTCCATAAACTATGCGAAAGGAACAAAAATGCTCTT
TGTTTGTAGCTATAGAGGCATTTTTGGTCCAAAGAATTGACTGGAAGGATATTTTTGAAC
CAAAATATTGACGGCAGATGCATTTTTGTTCCTTTCACATAGTTTAAGGACATATTTGAT
TTCCTTTTCTAATGTCCCTTCTCTTCACTGGACTCGGTGTGACTGGGAGAGAGTAATTCT
TGGCCTATGCTGCGCGGACTACTAAAATAAGTACTCTGAATTAATCATTTTCCCCTCCAT
TCAACATTTCTGATAATCTCTTTGAATTCACTTGTTGTCGATCTATGCGTGTGAACCATA
ATGGCCATTTAACGCAAATCTGGTTAGGCCGTCTTAGTTGTTAAACCAAATTGGAATCTA
AACATCTGGCTGTTCTGTTAATGTGGGAGTCAAGAAATGAAGCAAGGGCACTCTTCATCG
CTAACTCTTGCAGCTATCACTCCGAAGAAGCCAACTTCAAAGTAAACAAATAATCTAATT
TAGTATTCCGTTTAATTCAATGTCATGCTGAAATTGTGTTGCGTTATCTAATTATTCATC
CCTCTTGCGTGTTTACGTTGCAATGAATGATGGAATAGGGTTATCTGGGCCTCGATTTTA
GGCAATTGCAAAGTTTAGGTGCTCATTTGATTGACATGATTAGCTTTCAAATCTAATCAG
GAGTTCTGTAGGCAAGAACGAGGTACAATTTCTTCCCAAGGCCTGCAAAGTTCACAAAGA
ACAAGTTCCCTCCTTGATTTACCCAACAACTTAGGCTATATGAACCATTTCGCAGTGGTG
CTAACAACCCCAGAGCAAATACTTTATTATTTTCGAGGAACTGTACATGTGTAATAGCAG
AAATATTCTTTATGTATCAAAAAAGGACAAAAAAATATATGATGATATTCACAAGACAGT
AAGATTGATCTCCTGCTTCCTTATTTCCCTGTATAATAAATAAGCACACCTTAACCTATT
CATTGAGAACTCATAGTTCTGATGCAGAGTCTCCCTCAAGACTACGAGATTGATCCAAAG
AATATGATTCTCTTCCAGTAGAAAAATAAGACCACGCTAAGACAGCAGAGCCTATTGTAA
TTGTAGTAGCAATCGAACCCCATATCAATTTCTTCTGCCTTCTCTTCCTTATTTGCCTAA
GACGCCGCGCTGTCTCTATAGCTTCCTGATTCCTCTGTGACATCTCTCGATTCACAGCTT
CGTAATAATTCAACCTGTCCCATAGTCGAGCTATCTCAAAGTTCTTTGACTCAATTTGAG
CCTCAATTTCTGTCTCCAACTCAGCCTTTGCTATTCCCTTACCAATGGACTCTGATACAA
CCCGAAGGATGTGGACTTGTTGACACAAATCCTCCACCTGATCATCTGGTTGTTCATTGT
CCAATTCCTCTCCAGCAATAGGATTAGGAGGAAAGTTCAACCCCATGAGAGATAATCGTT
CACGAATCCTCCGCCACTGGGTTTGCATATTAGTTAGAACTTCTTCCACTTGCTTTCGCT
TTTCCAATTTCTGTTAATAAGCTCAATCTTATCTCTCGTAGCTCATTTTCAAAATCATTT
GTAGGTATCTGTGGCCCATTCTCTGAAGATAGTTCTTCCCAAGCATCATAAAATTCTCCC
ATTGGGGTCATGGAACTTAAACAGCGCTGGAATCCACCATTACTTTCACTCTCACCGAAA
CTCCTGACACTCAGGGATTCCTGTGGGTCAAAGAAATCATCAGCTTCACCCCCTCTCCGC
AAATTGAATGCAACAAACTTCATTGTACCATTTTGCCCAGCTGAACCATTATGCAAATCT
TGGTGAAGAATCTCCCCATCACAGAGGTCAGTCACTTCACCACCCTTAACCAGGTTATCA
GTAGTGAATAACAAATTATCCTCTTTCGCACAGTTAACTGCCTCCCTAGAAATAGAAGGG
TCATCAACAGATGTACTAGGGAGGTCCTTCTTTGTGTCTCTTAACTTCTCATCTATCTTC
TCTTCATCAAAAGCTTGTTGTTGAGTGCCAAAATCATCTTCGGTGAAACTTTGTGAAAGC
CGTGGACCTCGGCGCTTGTGATTGATTATGTAGGGTGATGGAGGAAATGACGAAGGAGAA
TCAGGAAATGAAGGAGAATCTGGAAGTGGTATTGGCTTGGGAATTGTGTATAGTGCAGGA
GATATTTGAGTCCAGTGGTCTTTTCTATCTCCTATTATCGAGGGCTTACCATTGGTATCA
TCCATCTTTACATTAGTCTGGATGATTTTCCTTTCTAGTTTTGAACTAGAACCATTCTTG
CTTCTATCAAAACTTGAATTAGGAACGCTGATCCTCCTCTCAAACTTTGATTCATGAATG
CTTTTTGAAGTTGTCGTGGATTTCGAGCCCCCTGATTCTATTAATCTATCCATAGCTATT
GCTGTATATGTCGGCATGGCTTACTATACCAACAACACCTATAAAAAATAACAGTTTACA
CATTGCACAACAACCAATTAATTCATTTTCCTTTAACGAATACATAAAAGACATCCTAGC
AAATAATCTGATCCTTAAGATAAAAGAATAGCAGCATAAAAAGGGGAAAAACTAAAGGAA
ATTCAAGTTGTTTCAAACTTTGATATTAAAGTACCAAGCAGATAAATTCCATGGAATCGC
AAAGGCAAGTTGACAAAATCTAGAAATGTTGGTATTAATTAATACAATGTTCGAATTCTT
AAGTCCAGAATCATGATTGCATGTTAATCCACCTTGTTAAATTAGGTCTTGAGCCTAACT
CACACCAAAAGCTAGTTCTCTCCCTGTATTGTTCAAAGAGATTGAAAATTGTTTTTGGGG
TGTGAGTTAGGCCTAACACCTAATTTAACATGGTATCAATGCAGGATCTATTTCATCCAA
TGTTGGGGCCTCCAAAATCAAAATTGTCCACGCACCAGATTCTAAGCTCTAGCGTAAGAT
GGGGTGTTAAAATATGACAAAAAGCCTTGGTTAATGAAATATGTGGACTCATTATAAGGC
CCCGAGAATACTCCTCACTTTGAGCTAGCTTTTGGGTTGAGAGTTAGACTTAAAAGACCT
AATTTAATACACCTAAATTCTACTTATCACCTATCAATTTTTAAATCCATTCATCCACAC
CTATAAAGAAGAATCAATATGAATGAAAAAAGCATAAAGTTGAGATGATAATTATAGGTC
CAAAATGATAAAATTAAATGTGTGAAAAGCTTCAACAAATACAAATGAAAACAACGACAG
AAAAATCCGATTCAATAGGGATGAGGGAGTTACCTGAAGATGGGAAAGAAACCCTAAGGG
AAAGGAAGGGGAGTCAGACGGTAGGGGGAGAGATGCAGAAATTGAGAATCGCGATTGTCA
AAGGTCATGATATTTGATTAAAGGTAGAAGATTCAGTGTGGAACAAGTTACCATTGATGC
AGAGGGCTTGTTCTCTTTCTCTCCCCTAACTCTAACTCAGACCCTGGCCTTTCGGAGAAG
GCAAAGAGCCTGTTCCCTAGAGGCAAGGTACCCTCACGGTCATGGAGTGCTTCTTTCTTC
CTTCTTTCTCTGTCTGTTTGTTAAGTAAGTAGCGTCTTTTCCTTTCCCTGCGTGACTCTC
TTCTATCAATTACACCTTCCTTATTTCTCTCTATCTTTCTCTTCCCCTCACACAATCAAA
GGCCGAAATGCAAACACAACCTCCCTCCCACTTTTATTCTATAAGATTCTTTTATTTTGT
CCTACCATCAAGAGGTCATGTCACGTCCCTTTCTTTTCTTTTTAATTCATAGTTAACACG
CGTGACCAGATTTTCTAAGTAATGCTACAATTAGATTACATTTTCTTAATTGAAAGACTT
ATTATAAGTTGTGTGGTTTGGCTAAATTGACCAAGTTCGTTGATTTACAAAATTTTATTG
TAACAACGATTGGAACACTTTTTCAT
>sci_locus_1216_iso_3_len_486_ver_2|UV-damaged DNA-binding protein 1A n=1 Tax=Arabidopsis lyrata subsp. lyrata RepID=D7M2J3_ARALL|GO:Not found|length=486
AATCTGATGTCCGGATCAATTATACCAATCTGACCATTATCCATGGGATGGCCTGTTTCA
CCTGAGACATCTCCCATCAATCTACATATAAAAGCATTAAGAACACCACAAAAAGGAGAG
ACTTTTAAATTTGAGAAAAAATTACCAAACAAAGAAAAAGTTCGCATTAATAAACAATGA
CCTTTTATTTGCTAAACTTTGACTGATTTTCTACAGGGCAAGCAAATTGTCTTTCAAGGA
TACAATAAAATGGATACAAAGATGAACTATACTACATCAAGATTCACGCATAAAACTCAA
AAGGACCAAAATAGAGTTATGCAGATTGACCTTGTGATTAATTTGCATGCCTCAGCATCC
CACTTAAGGACACAATATTCATGTCGCTCAGTTGTGATGAAGAGAAGATCTTGTATTTCA
CCCTTAGGACGGAAAAGTTTTAGTGATAAAATTCTCCCATATATTGGCACATCAAAGAAA
GGCTCT
>sci_locus_1274_iso_3_len_1257_ver_2|Putative uncharacterized protein n=1 Tax=Solanum demissum RepID=Q6L3H4_SOLDE|GO:Not found|length=1257
AGACAATTGAATTTATGTACATGTAAAGCATGGATTTTTATGAAATTATTGTTACCATAT
TCAGATAGTGATAACTTAAAAGCTCCTACCTGTGTAGGGCTTGTTCTCTTTTTCATTTTT
GTGGTCAAACAGCAGGTATATATTTACAATATTTAAACTATGCAGAAATAAGCCCCATGC
ATAGGCTAAGTTTTCATTAGCTTCTTTTTGGAATTCATTGTAGAAGTAGTTAACCGTGGC
TTAACGTTGGTTGCATCCAATAAAGACCAAGCAACATGGAACAAAGTGATTATGAAAAGT
AGCAGGTTGGCAGGAGAGATACTTTTCAAAAAAGGGGATTTAGAATTGAAGTAGAATTAG
TTTTTGAGATCACGGGTACAATAAAAAACACGTATAGGTAGTTGATAGTACATAAATCTT
GACAGTGCAGTAGAGGGGAATGCATTGGAACCTAAGTTTTAAGAGAAACCTAGATTGGGA
GGTGGGTATAGTAGTAATTCCCAGATTTGTTTGATTTGACATCCATCCCAACAATCACAG
TAGAAGAAGCATGGGGCCAGCAAGGTTGGAACCTAAAATTTAGAAGGTTGTATGATTGGG
AGATTTAGAAAGTTGTTGTATTGTTCAAACAACTGGAGCTGTTTCAAGGGACTACTTATA
ATGAGGATTCATTGCTCTGGAAAGGCAAGAATAACAAGTTGTTTACAGTTAAGTCTGCCT
ATTTTATTGTCTCGGGAAATGAAGTCAAGATAGCCAGTGGCCTAGTAGCAGATTTGGAAG
ACTAAGATTCCTTTCAAGGGGGCTTGTTTTACTTGGTTGGTTGCCAAACAAGCTTGTCTC
ACTGAGGAAAAGTTGATGAGAACTGGCATTCATATGTGCTCTAGATGCCACCTGTGTCAG
GCTGAAACAGATAGCAATAGTCATCCTGCATTGTGTGGTAGCAGATCAACTCTTTCAGTT
GCTTCTTAACATGACTGGTCTTAAATGGAGCATGGCTAAGACTACAAAGAAGCCGTTAAG
TTGCTGGAATAGCTCAGGTGATACTGTTAAGCAAAAGAGATGGTGGAGAATAATACCGGC
TTGTATCTGGTGGATATGATGGAAAAAAGGAATGCAAGATGTTTTGAAGATAGAAGTAGC
TCGAAAAAAAGTGGGTATAGTAGTGCAAACTGAGGGCCCCGCTGTTTATAGAGGTCAAGG
CTTCCTCTGAATAAGCGGCTCGTACTGTCATTCTTCTTTCTAGGATTAACTGGTATT
>sci_locus_1286_iso_5_len_1084_ver_2|Uncharacterized protein n=3 Tax=Glycine max RepID=I1JI55_SOYBN|GO:Not found|length=1084
CATTCCAGCAGTTCACAATATCTGTTGTAGCAGTAAATTTCTGGAAAGAGGAACTGGTTT
CTGCATATAATTTTTCTTTAGAGAAGGAATTGATGTTATATACTAGGTTGTTTGGGGACG
CGGAGTCCGCGGTGATATGGACAGTCGTAATGTCATGAATACTAGGCCTCCTCTTATCTT
TGCCTCCTGATATCTGTCTCTGATAGTATTTCTGAGCATGACTAGCTACTTGAGTTGGAG
TTCTCGAAATTACCATTTTCTTCGATATGTTCCTCCAATCCCCTTTTCCATACTTCTCAA
GTCCCATCAGAAATCTCCTGTGTTCTTCTTCAGTCCATGGTACACCTTTTTTTCTTCTTG
ATCAGATGATTTACTCCCTCTTTTTCTAAATGTTTGTAATCCACAATGATCAACCAATTC
CAAGGTAATCGAAGAGGCGAAATAACCAGGATTTGGAACCAATCCAGCTTCAATATCAGA
AACATCTGAAACAAGTGCATTATATTGATTCATTACATCAATAATTGACTTTCCAGGGAT
GAGGGCAGCCACTTTAAACCATCTATCAGGAGTTTTCTCATCATATATTGCAATAGCACT
TTCAAATTGCTTGTTCTCTTCTTTAGTCCATTCTCTCTTCTTGTTCATCCAACTTGAATT
TGGTAAAAAAGAAGTAGAAAATAAAGTTTCCATTTCACAAACAAGTGGTGTGCAAGGTTA
GTACTATATATGTGTAGGTGATAAGATTTTTGTGATTGCCCCAAAGATAGTTATAATTAA
TTGATCAGAATCATATACTGGGAATAAGAATACCCTTTTTTGAACACAGAATATTGGATT
AGAGAAAGAGGCTACTACTTTTCAGAATCAAAAAATTGCAATAGAGAAAAAAAAAATGAA
GTTTGAGAAAGGTGATCAATGTACAGTGGCAACGGATTTGTGATGTATCAATGAATAGGC
TTTGTATTATATGAAATTAAATGAAATGATGAGTGGAACAAAAACTCATAATAAAAAGGA
GACATCGATCGGGAGATGGGTCCACCAGTCGTAAGATTAGATATGTGTAATACTACATGC
TACA
>sci_locus_1294_iso_7_len_1297_ver_2|Uncharacterized protein n=1 Tax=Glycine max RepID=I1MIF7_SOYBN|GO:Not found|length=1297
AAGAAATAATTAAGAGTCTTCAAAAGTGCAAGAATTAGTTGAAAATAATTGTCTAAATCA
AATGTTTACCTAATATTAAATTACCATAAATAAACAAGTAAGAAATCTGTCAAGAAACAT
TATTTTCCTTTGAGAAAAGGGAGAACCAAATCAGAATTATTTTAAATTATTTTGCTCAAT
CAAATATAATTTTACTAAAATATAACAAGAATCAACTACACTCCAATTACGCCAATTATG
ATCAATTAGCATTATTAAATAAAATAATAAGGAAAATTTACCTTACCAAGAGACAGGAAA
TCTGTCTGGATTAGCACAATGCCATAAAAATTACCTTAGTATCAATTAATCAATATTAGG
CAAGGATAAAATAACTATATTAAAGGAAGAGAGCACAAATCAAGGAATATAATATTCACA
ACAAGGAAAAGAGCAATCTGCCAAGGGTCAATCTAAACTCAAGTAGCAAACCCAATATTC
AATTTAAACATACAACATTATTACCACTACACACATCAATTAAAGGGGTTAAATAACGTT
ATGGGAGGTAAAAAAAAAAAAAAAAAAAGGACATCTCAAGAATCGGCGATTTCATAACCA
ACTTATCAATTTTAACTAAGAAATCAACAGTCCAGGTAAATGTTACAAATACAAGGGCAA
ACTTCTACACAATAAGCTAAGCAAACAAGAACATCAACCACTTGAAGGTGACTATACTTC
CACCTTCTATCACACCTAGACAATTTATAAAATCTGAAAATTTTAACTAGCAGTTCAACC
TTAGGATTAAAAACTTCTACACCAAACATACCTAGGGCTTTCATCACATTACAAATAAGA
AGAATAATAAAATTGCAGATCACCGAGAAAATAGTCATTGGTGGAGATTTTAATGGACAC
ATCGGGGCAACTTCTAGTGGCTTTGATGATGTTCATGGAGGCTTTGGTTTTGGGGAGAGG
AATGGGGGCGGTTCTTCGCTTCTGGAGTTTGCTAAGGCTTTCGAGTTGGTGATTGCCAAT
TCATGCTTTCCGAAGAAGGAAAACCACTTGGTTACCTTTCGTAGTTCGGTAGCGAAGACT
CAGATAGGTTACCTACTCCTTAGAAAGGGTGATAGAGGCCTCGTTAAGGACTGCAAGGTT
ATCCCAAGTGAGGATTGTACTACCCAACACAAGCTTTTGGTGATGGATCTGGTAATTAAG
AGGGATAGGAGGAAGAAGATTGTATTTGATCGACCGAGGATTAAATGGGGTGGCTTGACC
CCTGCCCTCTCTCGGGAGATGGGTGAGAAGTTGACTG
>sci_locus_1319_iso_2_len_2063_ver_2|B3 DNA binding domain|GO:Not found|length=2063
TTCTAACCGTGTGAGGGTAAATAGTTAAACATTTCCAAAACTTCAAAATACAAACCGAAG
CTTATTCACGGTAGCTTCTGCTAACTCAAGCGCAGCTTCACGGTTCTCGCCATTAACGCA
GGGGGGAGAAATTTGTCAAAAGACAACGTACTTTGTCAGGAGAAGAGGGATGGTTCACCA
CAATGAAGCATGTGAAATGTGCACCCGCACGTGCATGTTGATACATGGACAAAGGGATCC
CTCACCAATTGTTAACTCTTTCTTCAAAGTCATGATCGACAAGCGCTTCTCCAAAATTCT
GTACTTTCCCCCCAGATTTGCTCGATTGGTGTCTCACTTGACTGATCAAGAAACTTATCT
GGAGGACTCAAGTGGACAGCAATGGAGGGTGGGAATATGTAATCATAATGGTTCGCTTGC
AATTCGACAAGGATGGCGTACCTTTTCATCAGAGCATGGTCTAATAATGGGAGACTTTTT
GGTTTTCCACTATATTCAGGGTCAGCACTTCGTTGTTCAAATATATGGAACAAGTGGTTG
TCAGAAGATCAACTCTTACAATGGCACTCATACGGGGAAGAAAAGACCGAGAACTAATTC
TACAGAAACTTCCCATGATGAGCTGTCTCTGGAAACTGACATAAATTTGAGGAAAAAAAG
GAATTCAACACCCTCAGTTACTGCTGTACCAGAGTCTGAAAGGGCTGGACACCAGCCAGT
GACCACAACTTTTGCATCAAACATTGATGCTGAAACTGGAGAGCGACAAGTAGTTCCCCA
AGAAGAAGGAACCAGTGATGTTCTACAAGGTGAAAATAGACCTCACAATCACACCGATAT
AATATCACAAAGGGAATCAAGTTCAGTAGATGTGGTTCCTTTGGAGATGGAGCTCTTAAC
CTTGAAAGCACCCTTCCTTGACGTAAAATTCACTCAGACTGAAAAAATTTCTGGACCAGT
GAACAATATTTCACTTTTGGGCCAAACAGATGAAAATGACCATCATGTGGGTCTTATCTC
TAGCACATCTCTGAAATCAGCTGAAAATGGTAGCAATGCAAAGGAAACAAGAGTAGATAA
GCTAGAACTGAAGGAGATGGAAGCAAAAATTCGTTGCCCTTCTAAAAAGTTGAATGGTAT
AACATTTTCATATTTAGTTTATAATTCACTGATATCCCTTTCTCATAACTGCTCGTCATC
CCATGCATGTATTCACTGTTGAATCCCTTTGACCATCTTTCCCGCTGCTTTCTTATTTGA
TGTATACTGCATATGAGCAAGTGCAGGAAAAGAGCCAAAAATAACAGAGAAAGATGGTCA
AGGTTATCCTGAGGCTGTCATTGGTAATAACATAGCTATAAAAAGCGAGCCTGCAGATTC
AGGAGACACATCATTTCCTGATGCTGGCAACTTCTCATGTTCACTGCAGGTGGATGGTCG
AAATTTTCTGGAATTACCACAAAGCTGGCCACAAGTTATAGTGGGCAGAAGGAAGATGGG
AAAGATTATTATTTATCTCAAAGGACCAGATAATAGACGCTGGCCTGTCATCTATCATGA
GAATTTCGGTTCTAAGATTTTGGCAGGAAACTGGGAATTATTTGCTGCAGTTTATGGCCT
GAAACCTGGAGATGAATGTCTATTCCAACTTTCAAATCCGTCAAAACGTATGTTTACTGT
ACACGTAGCCCACAAGGTAGATGTCACTCAAACTACTTTGAGTTGATTATTGTCAGACAG
TTGTGAGAATAATGTGATGGGAGCTATGTCGAAATTTTACTTGATGGTTCTTATATAGTC
ACTTGATTTAAGCAAATCTGTAGTGGATTTTGGATTTATTCATCCTGTGCTTTATCTGTG
AATGCTATGTTGATACTTCCATTTAGCAGCATCATACATACATTGAAGCAAATAAAGGTC
TCAAAGTTGCAGATTTGACATACACCCTTTTCTTTTTTCTTAGAAGCATAGCAGTTGGAA
TGGGTTGCTGTCTTATAAGTGTACATAGTCTATGAATATTGATCGCGGACTTGATTCTTA
TATTAATATTTGCCTCTTATAAG
>sci_locus_1332_iso_5_len_539_ver_2|Putative uncharacterized protein orf108 n=1 Tax=Nicotiana tabacum RepID=Q5MA28_TOBAC|GO:Not found|length=539
GAAAAACAAGGGCGCAAGATTTTGACATCATAATCTTTTTTTTATTTCATTTTTTCACCG
GGCTTGGACCATGTCTCCCGAACAATCTCAGTACATATGGCGCAAGACGATTCCACATAT
CGAGGTCGGAATGGGATCGGGTGTTTTCACGTCTTACCGTAGTGCCCGGTTTGTCTTGAT
TTCCGATTGATGAACAAGAAGGAAAATGGAACAATTGGATTTTGGACTCGCCCCCGGCTA
CGTGTCCTTTGGACCCTTCGCCCGCCCGCCACCAGTGGAAGCAAGCTAGCCCCCTATGTT
GGAAAGTTGGGGGAAGAGTGCATTTCCATCGCGAAAGATTCAATCCAGCCACAGGTTCCC
CTACGGCTACCTTGTTACGACTTCACCCCAGTCATGAACCCTGCCGTGGTAATCGCCCCC
CTTGCGGTTAAGCTAACTACTTCTGGTAAAACCCGCTCCCATGGTGTGACGGGCGGTGTG
TACAAGACCCGGGAACGTATTCACCGCGTCATGGCTGACCGGCGATTACTAGCGATTCC
>sci_locus_1379_iso_4_len_3633_ver_2|Putative polyprotein n=1 Tax=Solanum lycopersicum RepID=Q0PY40_SOLLC|GO:Not found|length=3633
TAGTTAAAAAAAAAGTGATTGTTATAACTAACATTATTTATATATATATATATTAAAAAA
AAAGAGTAGAAAATCAAGTTGTTTTTTATTTAAAATATATATAAATTTATTTCCAAAAAT
TGAGGTGTTTGACTTTGCTTTCAAGAAAATAAGCGTTTCTCGAGTAATATCAAAAGTTGT
TTCTTTCAAAAAAATTAAAAAAATGTTTTCGTTTTCAAATAAAATCTTGATAACGCATAA
ATGTATGTTCTAGTATTGATAAGTAAAAATTAAAAAATTATTAGTCAAGTAAGAAAAATA
GTTTTTAAAAATAAATAAATTTAAAAGTTTGTACAGTCTTCTTCTTTATTCCTTTCTTGA
GAGTATCCTTGAGTTGAGAGAGACGGGAAGTACTATGATGGTCTGAGAAATCAAAGATTA
CCACTGAGTTGGAATTTTAGATCCCAACATTTATAAATATAAATTTCTGACATTATCTTA
AGCTCTACATATAAATCGAAAACATGGAAATAATATGATAGAAGGAGAAAAACATGATCT
TGACATACAAAAAAGTGCTTATAAGAAGATTACAGAAGGCTCTTCATGGTAGGAATGACC
TTTAGAGAGATTTTATGATTAAAAGAATAAAACTAGGTTTTGTAGATAGAACCTGTTTGA
AGAACATGTACACCGCTCAATGGGAGAGATGCAATGTAGTGGTAATGTCATGGATAAGCA
GTATAATAGCCCCTAATTTGTTGACTACAATCATGTGTGCATCAAATGCTAGAAGAGTTT
GAGAGGATTTCAATTAGAGATTTGACAAATCAAATCTCACAAGAGTATATTAGTTGTGGA
CAAAAGTTGCAAACCTGAAGTAAGGTACTGATTCTGTCACTGACTATTATTCTATGTAAA
CAGACATTACTGAAGTTTCTAATGAGATTGAATGAGATCTTTAGTCACGTGAGAAGTGAT
ATACTTCTTATATCAGAAGCACCTAATGTCAATCAGACATATTCCACTGTGGTGCAAGGG
GAAAGTCAGAGAGTGTTAAGTGTGATAGATTTAAACAAGGAAACCACTCACAATACTGGC
CGGAAGAGGACAAAACTACAAAGGAAAAAAACCTCTACTAGAAACCTCATGTGAGTTTTG
TGGATGTAGAAACCATCTCACTGTTGACTATTACAGCCTGGTTGGTTACCCATCTGATTT
CAAAAGCAAAAAGAAGCCTATACAAAAAGGATCCGATCTAACAAGTTCTTATTAGAATGG
AATACGTAATGCCAGACCTGGAAACTCTAGTCACACGACGGCCAAGAAACTTCCGGCCTT
ATGCCAATAATTCAGCAGTTGAAAAATAAGATCAGAATCTTGAGCTCAATATTGATTAGC
TAGACCAGGTTAGGAATTTTCTGCACAACAAAGGATCAAAGGATCAAAGGAATGCAAAAC
CAACTTGGCAGGTAATGTCTCTCTAATAAACAAATTATATGCAAATCAAAGGATCATTGA
TTCGGGAGCTACTCATCATATTACCTCATGTAAAAACATATTGCATGACTTGAAATAACT
AAAGGGATCAAGCACAATGCAAATGCCAACAAGAAGGAAAGCATGAATAATGAACACTAA
CAATTCTACTATCCTAAGAGATCTGTCATTGACAAATGTTTTCTATGTGTCTGACTTCAA
GTTCAACCTAATCTTAGTTGTGAAACTCACTAAGGATCTCCATTGCAGTGTTAGTTTTTC
CCTAACTTCTGTATATTGCAAGGTATTAACAAGGCAGGGCGATTGAGATGGGTAGAGCAT
AATGAACTATATTTATTGAAGGATGAAATAACTGCAGTAGTTGGTGTAGCAATAAAAACT
GTCAACCAAACTGACTTGTGGCACATCATGCTTGATCATCCATCTTTCAAGGCAATGCAA
CACATCTCATCTCTCAAGGATCATATAGATGTTGGAAAGTATAATTGTTGCCATACTTGT
CTCATAAATAAGCAAAGTAGACTAGCTTTTCCCGATAGTCATAACAGGTCAGACTGTTGA
TTTCAACTTATACATGTAGATGTACAGGCGTCTTATAAGAAGCTTGCCTATGACAAGAAA
CAATATTTTGCTACAATTGTTGATGATTTTAGTAGATTTACCTGGATTTGTCCCATTCAA
TGTAAAACAGAGGTACACCTCATTTTGAAAAACTTCTTAACTATAATTAATACACAGTTT
GGTGCAAAAACTTAGACTCTTCGGTCTGATAATGGTACAAAGCTCTTTAATCTGAAATGT
AGCACCTTACTTTCATCGATTGGTATTTTCCATCAAAGTTCATGTGCATACACTCCATAA
CAAAATTAAGTGATAGAGAGGACACATATGCATATATTGGAGATTACTTGGGCCGAGAAA
TTTTAGAGTGGAGTGCCTATTAGATACTGGGAACATCGTATAAAAATAACCACATACTTG
ATTAATAAGGAACCTAGTGGTATATTACAGGGCAAATCCCTTAAGCAATGTTATATGGTA
AGGACTTTGATCTAAGTCACCTAAGAGTTTTTGGCTGTTTATGCTCTCCATCAACCCTAC
CCAGAGTAGACAAACTTGCTCCTGGAGCTAAGAAAGCATCCATGATGGGTTATTTAGAAA
CTTAAAAAGGGTATAGACTATTGGACCTAGAGAGTAATTGCTTGCTCAATATGTACAGTA
ATACCAACAACAATAGTAATACCCTTAATTTTATTAAAGTTTTGCAGTGCAAATATTTGT
CACAATTCATGCAAAGGCCAAAGGTTTCTCATTGGGAAGCAGGTTTTAGACTAGTGAGAT
GCATCAAAGGTTGTTCAGGACAAGAAATATTGGTGAGTAGTGATCTTAGCGCACAATTTG
AAGGATTTTGTGACTTAGATTGGATAGCATGTCCCAATACTAGCGGGTCAGTGACCGGAG
ATGTAGTAAAGCTGGGAAGCTCACTCATATCTTGAAACTCCAAAAAACAACACTGTACAC
AGAAGCTCAGCTGAAGTTGAATACATGAACATATCAACACTAGTCTCCGAAATTATTTGC
TAGTAGGAGTCACGAAGGAGATGGATGCGTTTAGTGATACACCTGTTAAGTTGCACTGTG
ATGGTAAGGCAGCAATACAAATCAGTGCTAATACTATCTTTCACGAGGAGACCAAGCATT
TTGAGATCAATTGTCATTTTGTAAGGGAGAAAATTGAGGATGGATTGATCCAAACAGAAA
ATATCAATACCTAGGAGCAGCTAGCAAACTTACTTGGGTGTAGCACAACATCATATTTTA
TTAGGCAAGCTTGGAGTACTTGATGTATACACAAACTCCAACTTGAGGGGAAATATTGAA
GTCAGTAAGGCAGTTTCTGTTAGTGAGTGTACAACTCATGGTCAAGTTGTTAGGATTGAT
GAGCTGTCAGTTAGTTGTATACTCTATATAAAACTATTGTATTAGCTCATTTCAATTCAC
GAATTAAAGTCATCTTCTTCCCTATTTCCTCTCTTTACTTGAAGTCAGAAGTCCATATCA
ATGATCATGGCTTCTCAGTCCAGTTAAGTGGATTTGTGTTCACAATTTATCAGATTGTTA
TTTAAATTCTATTATATCAAATCGTTTAAATTC
>sci_locus_1438_iso_1_len_2170_ver_2|Putative polyprotein n=1 Tax=Solanum lycopersicum RepID=Q0PY40_SOLLC|GO:Not found|length=2170
GTTCATATGATTATCTTCAATATCTTGCTTGTAAATTTAGTTCAATATCATGTTAAGGTT
GCTGTTCCATTTGAACTTTGTCATTTGTTTGAAAGAATCGAGTCTTTATCGGAAGGAACC
TCTTTGCATATATAGATTCAAAGAAGAAACATTCAATCATGAATCCAAAAAAAATCCTGC
TTGTTTCCAAAGGCAGGGATTAAAGAATCTAATCCAAACCTTTTCCTTTGCACCTGAACT
TTCATTGCATCTCTGCATCTTTGGCTAGTAGCAACAGAAACAAGAAGGCTATGTCAAAAT
GTAACTCAAAACATCTACTTAGACAATCAAAATTGATGTATCAATGGTCGTATTAATATA
TCAATGGCTGATGAAGAATATTCTAATTGATTTACGTATCTGTGAAATCTCAAATAGTTG
TATAAATGGGAAATGATGGACAATCAAATAAAAAACGCTGTGATTTAGTCGCAATACACA
TTCTAACGAACTCCAAAAATATATTTCGGTGGTCAGGTAAGTTTCGTCCAAAGATTTGAA
TGACCAGCTAAGCTAAAAAACAAACAAACCATCTTTTACGTATAACTACAATTGATATAT
AATTAGCAACTAAACTATAGTGTTTTCTTCTTACAACCATTTCAAAGTATGGATCTTTGT
TGTTTATGTTGATCACACTGAATCTGGTCGTCTTTGGAAAATTTTCATCATTTCCACCCT
CAACTTCTTCCTCTTCTACAACACCTGTAAAGTGTAAAGAATAAGTTTCTTATTTTGGAG
ATTACTAGTAACACTTACCTGACGATTCGTTTTGCTCCATTTTAATTTTCTTCAATTTTC
TAGCAATTCCAACGTCATGTTCCTCTTCCGAGGAACTGCTGAGCTCCTGAAATTCTCCTT
TGCCAGAAGAGTTTTTGAAACTTTTCTGAGTGTAAGGCAGGACTTGGAACGTTGATTTAT
CAATGAGAAAAAAGATCAAAATGTCCCCTATCTCCAACTTATAATGCACCACAAATTGTG
GCCAATCTCCTTCACATATGAAGTAGTTGGATTAAATCTCACGATCTTTGATTCACACGA
CATTCCAACTACATTTGTTTTCAATAAGCAAGTCTTGGCCAGCATCTTCTTGTTTTCTTT
GATGAAAACAGGTGGCATGAGCTAAAAAAAATGAAATCAAATTATCAAGTTACACCATAG
AAGAAAATAAAAAGATGTAATGAAAGGAAAAAGTATAGTAGACTCTATTTTATCTATGAA
ACCTTGTCTGAATAATAGTTTGCAAAAAGATGGATACTTATCTGTATCCACAACCATTTT
CAGATTACAAGGTCTCAATTGAACGGATCGAGCAAACTTCAATAATACGAAACTGAAATG
CTATTGCTTAAATATCATGAGAAATGATAGGAGAAAAATTGTGTCGAGGGAAAGAACTCC
TAGAGTGTAGTTTAGCGAATTCCCTATGTAATTAGTTAAGCTGTTAAGACTAACTAACAC
TATCAAGAAGTTAGTTACACATGCTGTTAGAGGTAGTTATAGAGATAATTCATCTCAGTG
TATAAAAGGGGTCTTTACACCTCTATAGAGGCAAAAGCTCTATCAGTTCTTAATGGGACT
GGATGATAACTACCTACAAGCTAGGAGTCAAATATTGTTGATGACACCATTGCCATCTGT
GAATCAGGCCTATGCCATGATAATTGGTGATGAAAGTCAAAAGGCTGTCACAAGCAATCC
GGCTGGTCTGTTAGGAGCAATGCCTGATAATGTGGTCATGTACTCTAAGGCAAACTCTCA
AAAGTTCAAAAAGAAGTATAATCTTTACTGTGAGTTTTGTAAAATGAAGAATCATACCAA
GGAAAACTGCTACAAATTGGTTGGTTACCCTTAGGATTCTACTCTAGGTTCAAGAAGAAA
GGGGGAGCAGGTTTGTCTGCTGCATATAATCTGATTACACAGGGAACTTCAGTGTTGCAT
CTAATGAGGAACAGGAAAACAAACAATATACAGGGCTGAATCCTGGAAATCAATCTATCC
CGGTGCAACAGATGGTTCAGGCAGGAGCTTGTAGTTTCACTAAAGAGCAGTATGATCAGA
TTGTTCAGTTGATAAAACACATTCAACTAGACAATTCAACAACACAAGTCTCATGTGCAA
ATGCAGCAGG
>sci_locus_1468_iso_1_len_1648_ver_2|Proteasome subunit beta type n=1 Tax=Physcomitrella patens subsp. patens RepID=A9S713_PHYPA Pfam=Proteasome subunit|GO:Not found|length=1648
CTCACTGATTGTGAAAGCGAGATGACTACAGAAACATATCTCGCCACACAGGGGGCAAAG
TTTCCCTTTTGGTTAAATTAAAAACTGAGTGATCGTTTATACATTTTGAAGGAAAGAAGT
GAATTTTGGCTCCGAACTCTGTAAATGAAAGGTGGAGTTGGAGAAGTGAGAAGAGAAAAG
GAGAAGTTATAATGGTGTGGGATCCACAACATGTATTTTTATCAATTAAAAAAATCCCTC
ACACAACTATGACATGATATGCCTCACCCACCATAAATTTTTTCATGGGTTCCTTTCGGC
ATAATTTACGACAGATATATTCTTTACTTCGCAAGCACCTGGCAAACATCTCTGCCGAAC
AACCCAAAAAAACTTAAGACTGCCACTGCTAGGAAAACTATTGAAAGCAGCAGGCCAACA
CAAACAAACTACAAAATCCTTCATTCAGCCCAAACGGATATTTCATTCTCCAGCAACAAT
TTGTTTGAAAGCTATATCTAATAACGTAGATGGAGCAGGTCACTTAGAAAACTGCAAACA
CTTGATACTCTGGAAATTGTTTGAGAATGCAACACTCCTGGAACTTATTCTTCCATAGCA
TCTCCACCTTCAATCACCTCTACCATCTCTCTCAATGGTATAATCTTTGTAAGAAGAACT
TCAGTCTTTTTAGGGAATGAGTAACCCTTCTGTGGATAGGTACGAGGATTAGGTGACATA
TGATTCCTTAAGTACTCCGTGTGACCCTTTGTTATCACACAGATATCAACATTGCTTCCA
CTACCAAGATCATTGAACACCCCAGACAATATGGCCTCCGCTACTAGCTTTATCCCTTCA
TCTTTCTGAACCAAGATTCCATCTCAACATTTTAATAATTTACAATGTAAAATAGAGGCT
AGATTCAGTGGACTGAACATAGCTGCAGAAAATGAACTTACACTTAACCCTTCCCGGTAT
TTTGACTCAAAACTTAACCCTTCCCGGTATTTTGACTCAAAGATAGCCATAGCTGCAAGG
GAACCAGAGCCCATTGTAGCATATGGCAGGGTATCAGTTGATCCATGTGGATAAATAGTA
TGCAGATGTGGCCCTGAGACATCAACCCCACCAAGGACCAAAGCAGCTGAGACGTGCCCC
TGATAGCTGAATAGATGAGACTTCAAAAGAGTGAGAGCTGTCACAACCCTGGATTCACGA
CCAGTGTGATACCTGTGAAGCTTCAGGTGGGAACTGACCATGTCAGTTACTGCCTCAGTA
TCAGCAGCTGTTCCTGCTCCACAGCAATATATGTTGGGGGCCATGTAATGAATCTTCTCA
CAGTTCTTATCAGCAACAATCGGTCCTTCAGTGGCTCGTGTGTCTGCTCCAAGAATGACG
CCATCCTGAAAAATTAAGCCAACGATGGTAGTACCAGTCTTAAGGAAAGAAGGAGAGCGA
AGTCCTTTATTCACCAGCATCTCATTCCTTCTGCACAAATCAAAACTAAACCCACCCTTC
GAAGTAACATCCTTAGACGCCATTACACACTGAAAACACACTCTTGATTACAAAAGAAGC
AGAGTTTGCGTTGATGATTCGAAACCAAAGAGCTGATCTTGTAAATTGGCCAAGCCTTCT
TTATTCACCAGCATCTCATTCCTTCTGC
>sci_locus_1479_iso_6_len_1481_ver_2|Uncharacterized protein n=1 Tax=Arabidopsis thaliana RepID=F4JUG3_ARATH|GO:Not found|length=1481
CTCCAGCTGGAGATTGATCTCATAAGATGCAATAAATGCTGATAAAAATGTCCGCAAAAC
ACTTCTAAAACCAGTAATAGGACCCTGAAAAAAATCAAAATCCCTCAGTATATCATTTTC
AATAATTTCAAGAAAAGAACTCAATGATCCAGCTTCAAAAGCTTGGCGGACATAACCAAT
ATGATCGATCTCCATCAGTTTATTGTTTTCTTCTTTTCCTGGAAGAGATGAAATTAGACA
GAGAAACACTGCCCATGCCAAAACCATTGGTCCCGATTCATTGTTTTCGAAAACATCAAA
AGTGGACACCATAGCATCAATTTCTTCCACCTCCGACAAAGAAAAAGTAACATAACCCTG
CCTGAACGGAGTTTCATCATGAACCATCTGCAAAAGATTTTCCAAATCCAAAGTTTCTAT
GAGGATAAGCAGCAGCTGCAGTTTGGCATGATAAATAGAGGAAACCGCTTCAGCAGATAC
AGCCAACTTCCCAAAATTATAAGAATTTGAAATGAATCCCTCATAAAGTGAGCACAATTT
TTTCCACAGTTCACCCGTGCAGGGGCAGAACTCGTAAAATATGAGGAAAAGAACATCCAA
TACAAGATTGTCTTCAGTTACTATTTCTTCAGCCCACAAAGTATAAAGGTCAACATCCAT
GTTCTCAGGAAAGTTAGAGTGTAGATTCTCCTGCAGGACAGAAAAGAATTTCCTGTCCAG
TCCATCAGAAATCAATTTCTGTGCCTCATCTACAATAAACGAATCTTGAGATCTTGTCGC
GATATATAAAGCTTGCATAATTATATGACGTGTGCACTTCATTAAACATTGCCGTTCCAA
ATAATACTGAAGCATAACCAAATGAGGAAGCTCGTGAAATACACCATCAGCAACGATACT
TTTTTGATTAATGGTTCTATCAACAAGAATATATGACTGCACCTCATCCAAACACAAAGC
AGAACTAATTTTCAAGGCTGCTTCTTTTTTATCAGTTTTTACAGTAATCTGGTGTAGACC
AATCTTCAGTCGGCAGGCATCTAAAGCCTCCCTTGATTTCAGGTTTGGTGGCTTAAATAG
TGAAACTGTGTCCAGAAACCATGCATGGTTTTCCTTTATCTTCTTCTCCAGAGGAGGAGG
GAGGTCAGAGGAGGGAGAAACAGATTCGAGTTCAGCGAGCAAGTGTGGGAAGGGGTCCCA
CCAAAGCGAAGCATCAACAATCTTGGTGGTGCTTCTTCTTGAAGCTTCATCATTAGCTTC
TGTAGTTGTGGCCATTGGAGTAACTAGAAACCCTAGCAAACCAATTCTTCCAACCCGCGC
TTTGCTTCGTTCGAATTTGAGAGCACCAAGAGCCACGGCGCAGGGTTTTATGAGCAACCA
CCACCTCCATACTACTACAAGTCTCTGAGTAATAAAAATAAGATATTAATAGCTGTAATA
CATAGCAGAACATTGATTTTCTAATGCAAATTTCAGTTCCA
>sci_locus_1498_iso_1_len_929_ver_2|Predicted protein n=1 Tax=Populus trichocarpa RepID=B9MX83_POPTR|GO:Not found|length=929
CTAAAGTTCTTAACTTAATAAAACTTATTTTTAAGGATACCTGTATCCTCATCAATTTAG
GTCCTACTATAGACAGAGCCCTAAAGCTACTTACTATACTCTTCACTGAATTCCTACGCG
GAGAGCAGCCGATCATGGACAGTGGAAGTGTCACCCCCTGGGCCGATCTTCCTAAAGAAC
TTGTCGAGAAGATCGGCAGTTGGCCCGGTAGCACACAAATTGACGTCCTTCGCCTTCGTG
CAGTCTGCACAACATGGCGTTCAGCAATTCCTCCTTTCAAAAACTTTCCTTCTTTACCTC
TCAAATTGCAAGTCCCCATCATCCCCAACGACACGGACACTTTTGGAAGCAATCCTGAAT
TTTATTTAATCGATAGCACAGTTTATCTCATTCAACCCATTGATACTAATAAGCCTTCGT
CTTCGTCTTCTAGATCTGGCTGGTTGGTGAAGGTTATGCAAACAGCAGATGGAAAATTGC
GGGTTCTGAATCCACTATGCCACAAAGCAATGGACGTTACGCCAGAGGATGTGCCTAATA
AGGTATTGAATCTACTAGACTTCCGCGTTTCTCAAGTTTGCAAATCTCATAGTGTGCAAT
ACTTCGAGTTTCCCAGCTAATCACGATGTAGGTGATCTTGTTAGTAAAATTTTGCTAATT
TCTACCCACAATTGTTTTTCTCTAATGGCAATTCATCATAATAAGGTTGAGTTATGTCAC
TTTAAGTCAGGGGACGAGAAATAGACTACGTTAAGAGATGACAGTTGCAAGTCAATTGCC
GACATCATTGTGTATAAAGGGAATTTTTATGCTGTCGATCTAGATGGTGAGACCATAAAA
TTTGATTACTCGCTTAATGAGACCAAGGTAGCTTCCAGGTTGCACAATATGAGGGTTGCT
GTTAGACGTATGAAGAAGAAACGACTTGT
>sci_locus_1512_iso_1_len_2124_ver_2|Multidrug resistance protein ABC transporter family protein n=1 Tax=Medicago truncatula RepID=G7IDR9_MEDTR|GO:Not found|length=2124
CTTGTCTCCTTAATTCCAACTTTAGATAATACGTTACCACGACAGCTTAACACACATTTA
CAATACTTTATCACACCATGCATTGAAAGCTACAAATTACACATTGACTAAGATTTCACC
ACACCCCATGGATTTTTTCGAAGTCACAAAATTAAATTAAACTTAATTAAGACTAAAATC
CATGGATGAAATCCTACCACAGAATTTAAAAGAGAGAAAACCAAAGACGTAGAAACGATG
ACATGGCAGCATTTGATTGGACAAATACGGATCAAAACAACCAATGGCGAATTTTCGCTT
GCATGCTCTTTTCTTTAATAGTATCTAAACTGGGCTTCCATCCTTTTCCTGACAATTGCC
TGCTTAAGAATTCAGGCCTTCCTTCAACAATATCACTGAAATAATCATGTTTAGATCCTT
GTTCTTCCTCTTGTTCCTTCTTCAACAAGTAAAGATTTTTATCCGAATTAAGAACATGAT
CGCCACCATTACCCAATGATGATAGTACTGCAGCTGGACATATACGAGCAAATACAGGGA
AAAACCCGGTGTACGAAGCTAACAGAGACTTGGACTTAAGCATAGTGCTTGTTTTTGTTA
GAATTTTCCGCGCTTCTTCAGATGACAAGTTTGATGGTTTACCTTTCCTTATTGGAAGCA
TTATGTAAGCCTTGTTCTTCTCCAGTTTCATATCAGCAGGTAATGGAATTGGCCTTTTCC
CATCAGCGATCGGCTTGAATTCAACCACCATTTGCTGGGGATGTTCCAGCATCAACTCTG
CAACTGTTAAAGGCTTGTCGTAACAATGAACCGTTCCATCTGAGAAAACAACCTTGCTTG
TGCCCTGTGGAATGGAATTTCCCATTTTGGAGTTTGTTGGTGATGGTTGGAGAAGTCTAT
TTAAGATGAGTTATGGAGATAGGAATTGAATTTTTTAATGGACATTAATATAGTAATAGA
TAGTAAAGTACATATATATTTAAGGAAAAAGTTTGTTAAACCGCTCCATCTTGTGATTTT
GTGAAGGACATAATGGTGGACTTGGTGGTAATGACTCCAAATAATGTCAAGAAAATGGAA
ACTAGTTGACCTGCTCCTTTTTACTGTATGATCTCATGGAGCGGTTTAACAAACTTTTTC
CTTAAATATATATGTACTTTACTATCTATTACTATATTAATGTCCATTAAAAAATTCAAT
TCCTATCTCCATAACTCATCTTAAATAGACTTCTCCAACCATCACCAACAAACTCCAAAA
TGGGAAATTCCATTCCACAGGGCACAAGCAAGGTTGTTTTCTCAGATGGAACGGTTCATT
GTTACGACAAGCCTTTAACAGTTGCAGAGTTGATGCTGGAACATCCCCAGCAAATGGTGG
TTGAATTCAAGCCGATCGCTGATGGGAAAAGGCCAATTCCATTACCTGCTGATATGAAAC
TGGAGAAGAACAAGGCTTACATAATGCTTCCAATAAGGAAAGGTAAACCATCAAACTTGT
CATCTGAAGAAGCGCGGAAAATTCTAACAAAAACAAGCACTATGCTTAAGTCCAAGTCTC
TGTTAGCTTCGTACACCGGGTTTTTCCCTGTATTTGCTCGTATATGTCCAGCTGCAGTAC
TATCATCATTGGGTAATGGTGGCGATCATGTTCTTAATTCGGATAAAAATCTTTACTTGT
TGAAGAAGGAACAAGAGGAAGAACAAGGATCTAAACATGATTATTTCAGTGATATTGTTG
AAGGAAGGCCTGAATTCTTAAGCAGGCAATTGTCAGGAAAAGGATGGAAGCCCAGTTTAG
ATACTATTAAAGAAAAGAGCATGCAAGCGAAAATTCGCCATTGGTTGTTTTGATCCGTAT
TTGTCCAATCAAATGCTGCCATGTCATCGTTTCTACGTCTTTGGTTTTCTCTCTTTTAAA
TTCTGTGGTAGGATTTCATCCATGGATTTTAGTCTTAATTAAGTTTAATTTAATTTTGTG
ACTTCGAAAAAATCCATGGGGTGTGGTGAAATCTTAGTCAATGTGTAATTTGTAGCTTTC
AATGCATGGTGTGATAAAGTATTGTAAATGTGTGTTAAGCTGTCGTGGTAACGTATTATC
TAAAGTTGGAATTAAGGAGACAAG
>sci_locus_1514_iso_2_len_1731_ver_2|UPI00015CBE1C related cluster n=1 Tax=unknown RepID=UPI00015CBE1C|GO:Not found|length=1731
AAAAAAAATGCATTATAAAAAATAAAAATAAAAAAGAGAAGAAAATGGAGTTCATTATCT
ATAAGCCGGTGGTGGGCGAATCCAAGTTGAAAATGGCATTTGCATTAGTTCAATTGCAGC
CGGCCCCATTGCGATCTCTTGTTAATGTCCGAAAAAGAAGATTTAGTAATCTTTGTTTTC
AACTCGTCTCTACTTGTTCGCCCGCTCCTAAATCGCTCAACACTCAATTCTTCACCCGGA
AAGGGAATAATAATTGTTCTATAATTGTAAAATCTTCTGTGAATTTTTCCCCTATTGTGT
CTCCGGAGGATGAATGGGGTATTTGGATGTCTCTTTTTGCAACTGGCGCTTTTGGTCTCT
GGTAAATATTTTCATTATACTGTTCACATTTTAATTATATTACAGCTCAACAATCCCAAT
TGTTTCTTCATTGATGATCCTAATATTTGAACTTACTATGTTTGATTCAGAGGCTATGTG
GGCATTTGTCCGTGTTTCATTGTGATTTTTTTTTTTTAAAAAAGGTAGTTTTTGTTTTCA
AAGTGGAAAATGATAAGTAATTAAATTTGTTGCCTTTGGCCATGAATACATACTGTAGTT
GTTTTTGACTTTTTCTGACTAATTTGGAATGAAAAAGTGAATTTTTTTTTTTTTGGTTTT
TTAATCTTGAAAATTCTGGATTCTTGAATTCCAGAATTTTATGGACAAAAGTGTTTGCAG
TTCAGCTTTGGAAAAAAGTGAAATTTTTTATGGCCAAACGCTTAAGTTAATACTTGAATA
ATAATCTGATGAATTTTTGATATGTTTACAGAGTGAGAACAAAAGCTAATAGGTTCACAT
GAACTCGGAAGCGGGTCTCTAGATTCTCACCTGGTTTGAATTGTATAACTATCTCATCTA
GCTAACTGGTTGAATTGTTTCAACACACATCTTCAGTTTCCCCTTTTTTGTTTATTGGTG
TCAAATTCGCCTAATAAACATTTATGTGGAATTCCAAAGAACATATGTTAGATAGGAGGT
TATGGAGATCACTTATTAAGGTAGGAAGTTAGTTAGATAGTTGAGCGTTGTCCGAGTTAT
TCTTTTATACTATTAGCCGTACCATTAGCTATGATATTACTCTTGTAGTTGCTTGTCCTT
TGAGTTTGGTTATTATCTGTGGATTCTTGTACACTTTGATTATCGTTTTATATGTGATGA
CTATTGTTAGGATGATTAGTCAGTTGTCGATAGTATTTTGTCATGACTTTCTTCATTTTT
GTTATTTCTTTCTGTATATTGCTTTGGACTATTTTTTTCTTGAGTTGAGGGTCTATTGGA
AACAATCTCTCTACCTCTAAGGTAGTTGTATGGTCTGTGTACTCTCTATCCTCCCCATAC
CCCACTTTGTGGAACTACAATCAATATGTTGTTGTTGTTGTCCAAAGAACCTATATTGGT
TTGACATCTGAAGTATGAGAATGTACTGAACTCTGAAGGTCAGAGAAGACTAAAATTGGG
AGTATGGTTAGTGCTGCATTGGTTAGCACATTGGTGGGGCTGACTGCAAGTAATATGGGA
ATTATTCCTTATGAAGCGCCAGCCTATTCAGTTGTGTTGAAATACCTGCTGCCCTTGACA
ATACCGCTACTGTTGTTCAGAGCTAATATGCGGGATGTGATACGCTCTACCGGTCCTCTA
CTCTTGGCTTTCTTGCTCGGATCAGCTGGGACGATTATTGGGACCATAGTG
>sci_locus_1524_iso_1_len_1322_ver_2|Photosystem II reaction center protein K n=6 Tax=fabids RepID=G7JQB4_MEDTR|GO:Not found|length=1322
ATAGAATTCAACTTAATTTATTGATCATTACATATAATTCAATTAAGATATTGTATGAAA
ATATTATTTTTTCGATTCTCCTTTGAGAAAAGGAGGATTTTTGATTGGGTGGGTTCAAAG
AAAAAGAAGTATTTTTTGTTTACCTTCCTTACTTTCCTTTTCCTTATATAAATAACTCAA
TCAAAATGCAATTATCTCCAAGAACAAAAAGTCTGTTATGCTTAATACCTTTAGTTTGAT
CGGTATCTGTCTTAATTCGACCCTTTATTCGAGTAGTTTTTTCTTCGGCAAATTGCCCGA
GGCCTATGCTTTTTTGAATCCAATCGTAGATATTATGCCAGTCATACCTCTGTTCTTTTT
TCTCTTAGCCTTTGTTTGGCAAGCTGCTGTAAGTTTTCGATGAGATCCTTAATAATATCC
TAGAAAATTCATGATTTATTCGAGAAAAAATTATAAAATCAATAAAATCAGATAAGCTTT
ACCGTTTGAAATCTCGATTCAAACATTGAAATTCTTGGATAGTCACGAGAAATCCGGCTT
AACCTATTTCCTTCTTTTTTGGCGCTTTCCTTTCCAGTGAAAGACCTTATTAGGCTCCTC
TTGTGTATATAAAAAATTTGGTTAATGACAAACTCTTATTATAAAAGAATTTATGAAAAT
TCTTTTAGAGAAAGAGCTTCGTTGCTTGGTGTCAAACTAGGATATGCGATGGATGATCTA
TTCTCTTTTTTTTTTTCAAAAAAATCATCTTGGAGATTGTGTAATGCTTACTCTCAAACT
CTTCGTTTACACAGTAGTGATATTTTTTGTTTCTCTCTTCATTTTTGGATTCCTATCTAA
TGATCCCGGACGTAATCCTGGACGTGAAGAATAAAATAAAAAAGGTTTTTCCTTGCTTGA
TTTTCAAATTTTCTTAGGATTTGGTCTATTCCATACATTTAACTAAGAATAAGAACAAAG
GATTTCGAAATTTGAAAAAAAAAATCAAGGCATCAACGGAAAGAGAGGGATTCGAACCCT
CGGTACGATTAACTCGTACAACGGATTAGCAATCCGCCGCTTTAGTCCACTCAGCCATCT
CTCCCAATTGAAAAAGATAATTAATACATGAGATAGCACATTAAGATAAAGGAAAGAATC
TTTCTTTCTCTCTTTTCTTCTTTCTATATTATATAGATATGTACAACTTTTATCATCAAT
TTCCTTTATCTCTTTATCTTTTATCTCTTTATCTAAAGTAAAGGAAGGGCTCAGAAGAGC
CAAGAATCTCAAGAAAAATAAAGAAGACCTCTTTTCTTTGTCTTGATTTTGTTCGAAAGG
AC
>sci_locus_1528_iso_5_len_1509_ver_2|CYP92B3 n=1 Tax=Nicotiana tabacum RepID=A1XEL8_TOBAC Pfam=Cytochrome P450|GO:Not found|length=1509
TTTTTGAGTATTCTTGTACATTCATCCAATTCAGTAGATGATTTTTTTCATCATTATAAA
CTCTCAAGTTGTTTTCTTGAAGATTAAAAAATCAAAGCCAAAACTTCCACTCTCTCTCTA
TTTATATATTCCTATGTTCTTTCTTTGTGATCAATGAGACAAAGAATAGAGAAAATACAG
CACTCCTTCATTCTGCAGAATTTTCTATCAATTCAAAATCTTTGTTAGATTCTGGCTCAT
AATTCCATATTAAAATAGATTATTGAATTCTGGGTCACATTACAAAAATTTGCATGATTT
TCCAACACATGTAAATTAAGATGGAGAATTATTGTTGGGTAGTTTTAGCCATTATAACAT
GTGTTGTTGTGTTAAAACTCTTCCATGATGATAAACAAAATCTTCCACCAGGTCCAAAAC
CATGGCCTATAATTGGCAATCTACATCTTGTTGGTTCCGTCCCTCACAAATCCCTTCACA
AACTCGCGATAACTTACGGAGATTTAATGCTTCTAAAGTTTGGTACTCGAAATGTGCTAA
TAGTATCTTCTCCAGAAATGACAAGAGAATTTTTAAAAACAAATGATGCAAATTGGGCGT
CTCGCCCTCAACTTGCTGCTGGTAAGTATACTGCTTATAATTATCATGACATGACATGGG
CGCCTTATGGTCCATTTTGGAAACAAGCACGACGAATCTACCTCAACGAGATTTTCAACT
CTAAACGTCTAGATTCGCTTGAGTATATTCGAGTAGAGGAAAGGCAGAATTTTATTTCTC
GACTTTTTCATCTCTCGATGTTAGGGAACCCAATTCTTCTTAGACAACATTTAACACGTT
ACACTCTAACGAGTATAAGTAGAACAGTGTTGGGTGAAAAATATTTTAGTGATCACTCAA
ATGGTAATTTTAATGATAATTCTATAATAAGTTTGGAGAAATTGCAGGATATGCTTGATA
AGTGGTTTTTACTTAATGGTGTGATTAATATTGGAGATTGGATACCTTGGTTAGGGTTTT
TGGATTTGCAAGGTTATGTTAAGGAAATGAAAGAGTTGCATAGGAATTTGGATAAATTTA
ATAATTTTGTGTTGGATGATCACAAGGCTAAGAGGGAATTAGGAGATAAGAATTTTGTGG
CAAGGGATATGGTGGATGTTCTGTTGCAACAAGTTGAGGATCCTAATCTTCATCTCAAAC
TCAACACTGATTCTGTCAAGGGTCTAATGCAGGATTTATTAGCTGGTGGCACAGACACTT
CAGCAACAACAATTGAATGGGCTTTTCATGAACTTATTAAACAACCAAAAATGATTAAGA
AAGCACAAAAAGAGCTAGACCGTGTCATTGGAGATGGGAGATGGGTGCAAGAGAAAGATT
TCACTCAACTCACTTACATTGAATCAATTATCAAGGAAACTTTAAGGCTTCACCCATTAA
GCACCATGCTTCCGCCCCGTACTTCCCTAGAGGATTGTCATATAGCAGGCTACGACATAC
CAAAAGGGA
>sci_locus_1548_iso_3_len_4342_ver_2|Putative uncharacterized protein n=1 Tax=Vitis vinifera RepID=A5ARV9_VITVI|GO:Not found|length=4342
TTCATGTCTCCTGCTTCCTTATTTCAAATTATGCAATCACCATGTTCTAGGCACTACCAA
GCAGCACTACATACTTTGCGATATCTTTGTCATGACCCCGGGATTGGTTTGTTCATGTCT
CCTGCTTCCTTATTTCAAATTCTTGCTTATTGCAACTCCAATTGAGCTACATGCCCTGAA
TCTCGTCGGTCAGTCAGTGGTTTCTTTTTGAGTTTAGGTGGATCTCCCATCTCGTGGAAA
TCAAAGAAGCAACCAGTTGTATCTCTTTCCTCCGCAGAGGGGGAATATAGTTCAATGCGT
CGACTGGTAACTGAAATTGCTTGGATTGTGCGTCTTCTTCAAGATCTATCTGCTCCACCA
TTGTTGCCTATTCCTCTCCATTGTGACAATCAAGCGGCCACTCATATCACCAAAAATCCA
GTTTTTCACGAGAGAACTAAGCATATCGAGCTTGATTGTCACTTTGTCCGTGAGAAGCTT
TTGGATGGTTTGATTTCCCTCTCATTTGTGCCTTCCTCTTCAGAGATAGCCGGCATTTTT
ACGAAAGCTTTATCTGAACCTTTACATCGGCATTTGTTAGGCAAGTTGGGTATCAGCTCC
GGGACCTCCAACTTATAGGGGGGTGTTGCCGGAAAATCTTCACCTCCAACAGAATCTCAA
GCACATATTGAAAAATGTGGATTTACTTAATTTGTGCCAAGGGCAGAACAATATTTGCAG
CTTGTATATATTTTTCTTTTCAACATTTTATTTGTTTACTCAAGTTAGAGAGTTTGTTAG
ATAGTGTAGAGTTTGTTAGATTATTATTCAGTCGGTTAGAGAGTATGCTAGATTAGTGGA
TTGCGCTCCAAGTTTTAATCTGTATAAACGCACCAGCTCTTGAACATAAATATACGTAGA
AAAATAGAGATTTTATCTCTGCAAATCAGTCTCTTCTTCTCGTTTTTCTTCATATCAGAA
ACTCCTTGACTCATATTGTTGAGTGCTCTCTGAAGTTGAAACAACTTTGTTCCATCAGCT
TGACCATACCTCTCTTCAAGCTCATTCCAAAGATCCAATGCAGTCTGAGAGTATATCACA
CTCTCAGCTATTTCTGTACTGAGAGAATTGAGTAGCCAAGCAATAACCATATCGTTGCAA
TGAACCCATTGCTTTAGCATGTTTGAACCTTTCAGTGGTGCTGGACAAGATCCATTTATG
AACCCTAACTTGTTTTTTGCAGACAAGGAAATTAGGATTCCTCTTTTCCAGTTACCATAA
CTGGATCCATAAACTATGGCGTTTACAAGATGCATACATGGTGCATCAGAAGCAGAAAGA
TAACAAGGATAGGATACATCAATCTTGTTGGGATCTTCTATACCCGTGTTAGAAGCTTTT
GGATCTGTACTGTCATCTGTATTGTCACCCATTCCAGATCTGTATTACTCAAGAAAATAT
TTCAAAATATAAAAGGAGAAGTTATTGTAAGAAGTTTGGACATGAGAAGGAACAATGCTA
TAAATTGGTCGGGTATCCATCACATTTCAATATCAACAAACCAAATCGAGGGAGCTATGA
ACATCAACAAGTCCTTAATGCAGAATCCAGTGAATCATTCATTAATGGAGCAGGAGGAAA
TGCTTTGTCTAACCTGGTTAATAACCAGAGTTTTTCAAAAGAACAATGTGACAATCTAAT
TCAGTTGTTCCAGTCTATGCAGGCAGCTAATTCCAACGTACAGGGAGGTAGTTCAAATGC
TTCAATTTCTGAACCAAATGCAACTGCAAACCTGGCTGGTATGAATACTAACTACCAATT
TTATTCCTTTTTTTGTTCCAAAACTCCCAACAACTCATGGATCATTGATTCAGGGGCTAC
ACAACATATGACTTTTGATGAATCCTTATTACACGATGTTATTGTTCTTAAGACACTTGT
AATGGTCCATCTCCCTAATTCATATAAATTTCCAGTCCATAAGATAGGAAAGATCTATAT
TACATCTCAAATTGTGCTTCATAATGTACTCTTTGTTCCTATATTTCGGCACAATTTACT
TTCAGTCAAGAAATTATGTGAGCAATTCAATTGTGGTCTGACTTTTACTAAAATTGGGTG
TTATATACATGCCCCTTCATTGATGAAGGGTCAGGCTTTTGGTGATGCTTTTACTGATCT
CTACCTGTTGAAAGATAAACCTTGCCTACTACAAGACAAATCTGACAAATCCAGTGCACC
AATGTCTTCTTTTATTGATTTTCCGCAATCAAGTTATTTGAAATCTTTTTCTTTTCCTAT
TCTGTTCTTCCAAGAGTTTTTAGCTCTAAGTCTCAGAATTCTGTTTGTAATGAAATAGTT
GATATCAATGAAACAGTTTCAGTTTTTAACGTTTCTGAGTTAGAGCAATTGTGGCATTGT
CTACCTTTTCATGCTATGAAATACATTAAAGGGCTTCCTGTTAAGATTGCAACTCAAAAA
GATTTGTCCTGTACTATTTGTCTCTTGGCTAGGCAAACTAAGCTACATTTTCCTATTAGT
TCAACCTCCTCTGAGCATTGTTTTGAGTTAATTCATATAGATACTTGGGGGCCATGTCAT
ACACCAACCTATAAAGGTAAAAGATATTTCCTTACATGATTTTTCTAGGAGTACTTGAAC
TTTTCCTCTCAATACCAAATCTAGTGCTTTTCCTACACTCCAAACATTCCTATCTCTCGT
AGAAAGACAATTTTCTACCAAGGTCAAGATAATAAGGTCGGACAATGGTTTTGAATTAGG
GACTGGAAATGTTCCTAAGGAATTTTTTTCTTCTCAAGGTATTATTCATCAAACTTCATG
TGTAGGAACTCCACAACAAAATGGTTTTGTAGAGCGCAAACATCGACATCTTTTAGAGAC
TTGTCGGGCACTTTTATTTCAGTCTCATGCACCTAAGAGGTATTGGGGTGATGCTTTATT
GACTGCTACCTATTTGATCAATAGGTTCCCTTCCTAAATTCTTCATAACAGATCTCCTTA
TCATATTCTTTTTGGTCGGCAACCTAATTATGAGTTGCTAAGATGTTTTGGATGACTTTG
TTTTGCTTCTTCACTTCCTCAACAAAGGGATACGTTGGATCCTAGAGCCATACCTGGTGT
TTTTCTTGGCTATCCATTTGGGCAGAAAGGTTACAGGATCTTAAATCTTCTTAATAAACA
AGTTTTTAATTATTTCTAGGGATGTGAAGTTCATTGAGACTGTATTTCCTTTTTCCTATC
CTATCCCATTGCAAAAATTGCTTTCTTTACATTATCCACCTTTCGATCCTATTCCATGTT
CTACATCTCTTTCTTATGATCCTATTGTGCCATCAATATCTTGTACTCCATCCCAGCCTA
TGGACCAACCTAGTGTATCAACTCCCAGTTCACCTATCCAACCTGTGTGTTCTTCCCCTG
CTCCTTCTGATTTCACTTCTACACCATTACCATCAGCAGGAGAGCCTGTATTGAGGAAAT
CTCAAAGAGAGCATCACCGACCTAAGTTCTTGTCAGACTACATTTGTAATGCTACTTTTT
TTTATTTTTCCCCTAATCTGTCTTATTTGCCTATTCATTCTTTTTCTTTCTCTGCTTTAA
CTCAAGACAATCAGAGATTGGTAACCTCTATTTGTCAAATTCAAGAACCTATTTTATACC
ACCAGGATATTCGATGTATTCTTGCAATTGCAGTGAAACGACATTGGAATTTATATCAAT
TAGATGTTAATAACACATTTTTACATGGTGAGCTTGATGAAGAAGTGTATATGTGTTTTC
CTCCTGGATTGTCTGCTCTTGCTCCTGCTCCTCCTCTTGTTTGTCGACTTCGGAAATCTT
TATATGGCCTAAAACATGCATCTCGTCAGTGGTATTCTCGCTTATCATCTTCTTTAGGCA
CCAGGGGTTTCATCTAATCACTCAACGACTACTCACTTTTCTTCAAAACCACTGGAACTT
TAATCAAAATTATTCCCGTTTATGTTGACGGCATTATTATCACAGGAGACAATGAGAGTG
AAATATCTGAGATCAAGGAGTTCCTTCATAATGAGTTCAAAATCAAGGATTTGGGCTTCG
CCAGTTATTTTTTGGGATTGGAACTGATTCGTCATAAAGGACTTGTTGGCTGAATTTGAT
TGCTTGGATGCCAGACCTGCCTCTTCTCCTTTGGATCAAACTCTTAAACTCGCTTCCACC
TGCGGTCCTCCCCTTTCAGATCCTACTATTTATCGTCGCCTGACTGGAAAATTGAATTTT
TTATCGCATACTCGGCCAAATCTCTCCTTTGCTGTACAATCTCTCAGTCAATTTATGCAA
TCACCATGTTCTAGGCACTACC
>sci_locus_1552_iso_1_len_2494_ver_2|Putative uncharacterized protein n=1 Tax=Vitis vinifera RepID=A5BYF9_VITVI|GO:Not found|length=2494
ACACTTCCTCCCATTCTCATAAAAAAAAAATAGAGTGAAATATTTCGTCATGCTCTCTCT
ACATCAGTTTTCCTCTAATCTTAAGGAATTCATGGTTGAATGTGCGAGCTATTTGCGTTG
TGGAGGTTCTAAAACAATCTTTCTTTAATTAATGAACTTCCGTACCATTTTGTTCATGGT
TCAATGTGCAAGCTATTTGTGTTGTTTACTATTGCTTTTCTGTGTGCTTATCAATAATTT
TTCTGAATTTAGATACTTAGGTACAAGCCCATAAGAAGTATTGCAAATTCTATGTCAGTG
TCCCTTTTAGTTTTGTGTTAATTGGATGTCTCCTCCAATCTAACAAATTGCACAATACTT
TGTTTCGTCTATCCTAACTAAGTTTAAGAATTGATGCACCTAAAACTATGTGAAAGTACG
CTTGAAGCAATTGAAAAATCAATATATTTGAAGAATTTTAGCGCAACTAATATGTTTGAT
GAAATTCCCCAGTTGAAAGGTTCCAGCAAGTCTGTTAAATGGCGTATTGTTATACAAGTA
CCACACTGTTTTGCTATTATATGAATATGTAGAGACAGATAGAGGTATACACTGTAGAGG
GAAGACAGAATCCTTACTAATGAGGAGTATGCCAAAAAATCTAAATTGATGTTGAAATAT
GAAGAGTTGATAAAAAAGGAGGAGATCTACCGGAGACAAAAATCAAGGGCTCTATGGCTG
AAGAAGGTGATAAGAATACTAAATTCTTTCACAAGATAGCAAATGCACATAGGAGATATA
GCAACATTGATCAGCTCATGATACAGGGAGAATTGAAGCAAGAGCCAAGCTGAATTAAAG
GGGAAATTGTTGAATGTTATAAAATGTTGTATAAGGAATCATCTCAGTGGAGACCTGAGT
ACATAAATGTGCAATGTCCTTTCCTAAGAGAAGAAGATAATCAGGATATGCAAAGCAACT
TTGAGGAAAGTGAAGTGCTTAGATGTTTGAAGTTGTGTGCAGTTGACAAAGCAGCAGGTC
TAGGTGGTTTTACTATGGTTTTTTTTAATTAAATGTTGGGATGTGGTAAAGCAAGGAATA
TGGACACCTTTCAAAACTTCTATGAACCTGAAGTTTTTGAGAAGAGTTTTAATGAAATTT
TTATAGCTCTTATACCCAAAAAGAAAGGTGCCAAGGAGTTGAGGAACTTCAGGCCTATTA
GTCTAATTGGTAGCATCTACCAACTTGTCCACCACCCTTTTCAGCCATTCAGACACAACT
TTGGAGATAAGTTTGTAGATGCTACCAATTAGACTAATAGGCCTGAAGTTCCTCAACTCC
TTGGCACCTTTCTTTTTGGGTATAAGAGCTATAAAAATTTCATTAAAACTCTTCTCAAAA
ACTTCAGGTTCATAGAAGTTTTGAAAGGTGTCCATATTCCTTGCTTTACCACATCCCAAC
ATTTAATTAAAAAAAACCATAGTAAAACCACCTAGACCTGCTGCTTTGTCAACTGCACAC
AACTTCAAACATCTAAGCACTTCACTTTCCTCAAAGTTGCTTTGCATATCCTGATTATCT
TCTTCTCTTAGGAAAGGACATTGCACATTTATGTACTCAGGTCTCCACTGAGATGATTCC
TTATACAACATTTTATAACATTCAACAATTTCCCCTTTAATTCAGCTTGGCTCTTGCTTC
AATTCTCCCTGTATCATGAGCTGATCAATGTTGCTATATCTCCTATGTGCATTTGCTATC
TTGTGAAAGAATTTAGTATTCTTATCACCTTCTTCAGCCATAGAGCCCTTGATTTTTGTC
TCCGGTAGATCTCCTCCTTTTTTATCAACTCTTCATATTTCAACATCAATTTAGATTTTT
TGGCATACTCCTCATTAGTAAGGATTCTGTCTTCCCTCTACAGTGTATACCTCTATCTGT
CTCTACATATTCATATAATAGCAAAACAGTGTGGTACTTGTATAACAATACGCCATTTAA
CAGACTTGCTGGAACCTTTCAACTGGGGAATTTCATCAAACATATTAGTTGCGCTAAAAT
TCTTCAAATATATTGATTTTTCAATTGCTTCAAGCGTACTTTCACATAGTTTTAGGTGCA
TCAATTCTTAAACTTAGTTAGGATAGACGAAACAAAGTATTGTGCAATTTGTTAGATTGG
AGGAGACATCCAATTAACACAAAACTAAAAGGGACACTGACATAGAATTTGCAATACTTC
TTATGGGCTTGTACCTAAGTATCTAAATTCAGAAAAATTATTGATAAGCACACAGAAAAG
CAATAGTAAACAACACAAATAGCTTGCACATTGAACCATGAACAAAATGGTACGGAAGTT
CATTAATTAAAGAAAGATTGTTTTAGAACCTCCACAACGCAAATAGCTCGCACATTCAAC
CATGAATTCCTTAAGATTAGAGGAAAACTGATGTAGAGAGAGCATGACGAAATATTTCAC
TCTATTTTTTTTTTATGAGAATGGGAGGAAGTGT
>sci_locus_1555_iso_1_len_2960_ver_2|1,4-alpha-glucan-maltohydrolase n=1 Tax=Solanum lycopersicum RepID=Q5NE19_SOLLC Pfam=Glycosyl hydrolase family 14, Glycosyl hydrolase family 14|GO:0000272 GO:0016161|length=2960
AATAAGAATCTTAATTCTTTTAAAATATATTATAAATATATATATATATATATAAAAACT
GAATGATTGCAACTTTCAGCTACTACCTATTCATTACTATAGCGAAATTACGGTTTCTAC
CAATATGTATATAGAATCTGAATCTAAGCTGCTTGCATCTGGAGATGATTACTGGCAATA
CGTTCTTCTTGTTTCGTTGGTTGATCATCCGAATCCAGTTCTGGTTGATTAAGGTTCCGA
ACGAATTGAGTGAATGCAGGGAAATGTTCAGGAGAAAAGAAGTCAGCACCCATTCCTTTG
ATATGTGAACAAGTTCATTTCTTTTTACTTGACAACTTCTTCTTTATCTGTTCGAAACCA
TTTGGTACATTTGCAACCATTGAGTTTTGCCCCAAGATTTCCACTCCGTGCTTTCTGCAA
CATGATGTAATTTGAGCAACCAACAACTCTGGGCTCGAGAGAGATTCGTTTGGGTCTGAG
AGATCCATCCCAGGCAAGATAATTTGGCACGAATGCTTTGCAAACATCTCAACGACTTCT
ACATAACCATCTCTGTTGGCTGTGTTATAGAAACCGGCTGTTAGCTCGCTAGGATGGGAT
CGGGTTTTATACCAAGAATGCACAAGGGGAACTTTGCCACAAATGGAGATTGGAACGTCA
TGGAATGGTTCCAGAAGCAAGCGAAAGAAGTCGGCTTCCATGTGGAAATGAGCTGCTCCG
AGTACCAAGAAAGGAAAAAGTTACCATAGGTTGTCCCAAGATCCTTCATTCTCCTTGAAG
AAGTTACTTCTCATGGGTGGTTGATCATAACCAGGGGCATCGTGCGGACAACCCAATCCC
CACAGAGGATTACCGTTGCTTTCAGCATACTGTTTGAGAGAACTCATCATGTATTTATCA
TAACACTGAAACTCACCAGCTCCTTGATGATTGTTCATTTTGGATGGATTGTGATGAGAA
GGATAGCGAAGCTCGCCTTCTGGTCCTAGACCAACAGAAATGCCCGTGATTGTGGAGCCC
ATGAACGGTGAAATGAAAGATGACACAATGTACTAATGAGTTTAACTTTATACATTGAAA
GATAACTACCATTAGATTAGATTGGTGCCACAATACTTTACAACCAGTGTATATAAAGTT
AAATCCAATGCAACCAGAATGCCCAAAAGGCTTGAAAGTTAAACTAAACAATTCATACCG
TGATTGTGGAGCCCATGAACGGTGAAAATGCAGTCTTGAAGCTCTCACAGAACTCTTTGT
AGACTTGAACCGGAGTCTTTCCATCAAGGACAGGAACATCGGTAGCAGCAAACGAAAGAG
AACCTTTATAGTGTTGTCCTGATTGGTCCTTAAAGAAGATACTAGGATCAGATTCACCAA
TCTGAGAAACCCATTCTGGGAGTTGGGACTTGGCTTCCTGTGATGCATGGAAGCAAAGTG
ACACATGAAGCTTAAATTCCCAACTTTTGGATCATTTCAGCAAGTGCAAGGTAGCCTGTC
CAGTCATACTTTCCCCTGGTTTCCTTCTCAACAACTCCCCACCAGACTGGGAGTTCTATG
CCATCTACACCTAGTAACTTCAATGCTTTTAATCCAACTGCAATTGCTCTAGCATGGTTT
ATTGTAATTAGTACTTGAAACAGCATCAAGTGGCAACCCAACAAATAGTTTCACACCACC
ATCAGTCGTCTTAGTTTCTCTGTTATTCTTCGATATGAGTGGTTCAGCTTGTGAACAAGA
AGATGCTTTCAAACTAAACCTATTCAAAGACTTGGAACGCAATTTTATACACAATTTTGA
ACTTTTCAAAGAAGAAGAAGAGGAGGAAATGTTTGAATTGAAACTCTTTGTAAAACTACA
ATTTCCAACTTCTCTACATACCAAATCATTCCTACCCAAATTCACCTGAGAACTTCCCAT
CACTGAAACCTCCATAATTTTTAGTTGAATCTGAAATTAATGATATAACTAGAAAAATTG
GGCCTTTTGTCAGACAAACAAATTTTTGACAATCAGCAGAAGGGAATTTCAACTAGTTTG
GTAAAATGAAGAATTTAGAGCTAAAAATTTGAAGAAATTGTACAAAGAGTTTCAATTCAA
ACATTTCCTCTGCAAGAAAATTTCCAATAGAACAAGACATGTCAATATAGCAATAGAACG
ATGTTTTAATAACGCAAAAAGTGAGAAATGAAGCGCACACTCCCTTAAAGTGAATCATGA
AATTTTCAAAATTAAAAGAATATCAAACACATATGAATCTAGTACTATGATAATCAAATC
ACAATTAACATAACCAATTTTAGCATACAATAACCAATCATGCCGGTATTAATCCAACTT
CTCATTGATATTCCTAATCATTGAACTATTAAGGACATTTGAACTCAAAGGATCATTCGC
AGAGTTATCTTCATCTAAAGTTCTAATATAAATGCAAACAGTGGGCACATCATGGTATGT
AAAAAGGCAACTCAATACTCCAGAATTGACTTAAGGAGACAACATAAGCTCAAGTTGCAT
GATTAGAATGGTAATAACACCACAAGATACAATAACATACCAATATTACAACAACATATC
CAGTGTAATCCCACAAGTGAAGTCTGAAAAAGGTGGGATCTATCCGGTACCATCTAAGAG
GTAGGGAGGTTGTTTCCGATCTAACTCGGCTCAACAATAAGATATCAATATTATTCCAAA
TATTTGTACCACTAAGGATTTCAACCAAAAACATCATTTTTACTTCCTACTTCCCCTCCT
ATCCTACATATCAGGGGAATACTTTGTGAATGCTAATCCGTTTTTGTTTTTCACAATTAA
TAGATACAAACCCCCAAATTCTAAATAAAAAAACAACAACATGACAAATAGCATTTTCCC
TACAAATTTCAAAACAAAAATAAATAAAAACACGAAGATGTGGTAACTTACCGTCTTAGT
TTCTCTGTTATTCTTCGATA
>sci_locus_1578_iso_1_len_838_ver_2|Putative uncharacterized protein n=1 Tax=Vitis vinifera RepID=A5C8P7_VITVI|GO:Not found|length=838
AATTTGATGATCCTCGTCTTGTTTTTTTGCGATAAACACAACTTCTAACACTGTTGCACC
ATCCTCCACCCTCCAATTGAATAAGCCAACTGTTTGCCCCAGACCCATAACCGCGATGGA
TGTGGTAACCTGGTAATGTTCCATCCAGACACACAGCTCCTCTAGCAGCAGCACCATGTA
TGATTGTAAGACCAATCATAAGTGGAGGAGCAGCAGCAGCAGAAGCTCCATACACACTTT
CCAAGAATGCCCCTTCAGTTTTATTGTAAAAAAAATCTTCAAATTCATAAGAATCAACTA
ATTTGGTAAGCACAAAAAAGACACCCAAAAACCACATCAATAGCTTGGCCATAGCTCTCT
CTCTCTCTCTCTTTCTGGGTGTGGCCACACAAATCTTGGGGAAGAGAGAGAGCAAGAAGT
ATTGATGGAGTTTTTGTAAATGTAAAGGTTTTTGTTTTTTTTTATTTGGTGTAATGTTTT
TAGCTTTATGAGAGGAATAATAACACGGAAAACACGAACAAATGTATAAGTAACAATTTA
GTCGATTCTTATGAATTTGAAGATTTTTTTTACAATAAAACTGAAGGGGCATTCTTGGAA
AGTGTGTATGGAGCTTCTGCTGCTGCTGCTCCTCCACTTATGATTGGTCTTACAATCATA
CATGGTGCTGCTGCTAGAGGAGCTGTGTGTCTGGATGGAACATTACCAGGTTACCACATC
CATCGCGGTTATGGGTCTGGGGCAAACAGTTGGCTTATTCAATTGGAGGGTGGAGGATGG
TGCAACAGTGTTAGAAGTTGTGTTTATCGCAAAAAAACAAGACGAGGATCATCAAATT
>sci_locus_1612_iso_4_len_794_ver_2|Predicted protein n=1 Tax=Populus trichocarpa RepID=B9N2V3_POPTR|GO:Not found|length=794
ACGCTTAATACAAAACTAGGCTCCACCATAACTACCCACTACTTATTAAATCCTATAAAT
AGATGGGATAATCTATTGTGAATTGAATCATAAAATGTCATCAAATATGATGAATAAAAT
GATTTGGAGTATGGTATTGCTAGTGATATTATATGGTAATTGGGAGATAAAAATAGTAAA
GGGAGAGGTGAGTGAATCAGTTTGTAGAGAAGAAAGGAGTATTGGTAAAAAAGCATGTCT
GTCTGTATTGTTTGGAAGTAATCCATCAGCAAAATGCTGTGAAAGAGCTAGAGTTACTCA
TTGGGAATGTTTTTGCCCAATTATTACTCCCAAATTGGCCGCCATACTCAGCCCAAAGCG
AATTCTTCGCCTTATTCAAGGCTGCGGACGCACCGTTCCTCGTAACTTTAAGTGCGGAAG
TATTACCACTTCACCTTAATTCTGGGATGCATGTTTAATTAAGTCATCGAGATTTTTAAT
TAAGGGCAAACACATCTTAATTTTGTTGATCTGTTCATTTTTATTTGTTCTTCTGCTCTC
TTCCTGTCCAAATTTATACGATCTAATTTCCTTTTTAGTTAGTTCCAAAGAAAAAATAAC
TCATTTTTATATTTAGTACTTTTTTCTATCTCAATTTATGTGACTCATATTGACTAACTT
TAAAATTTGCATTTATCTTAAATGAAATGATTTATTGTTTCACAAGCATATATGACTTAT
TTTAAACTACAAGTTTTAAAATTTTTATTTTTCTTCTTAAATTTCACGTCAAGTCAAATA
TCTTATATAAATCA
>sci_locus_1629_iso_3_len_1030_ver_2|At2g44370 n=1 Tax=Arabidopsis thaliana RepID=O64871_ARATH|GO:Not found|length=1030
TTAATAACAACGACGAGTTAAGATCGTCGATATACATAAAAGAAGGGCTCGATTAGGCTC
CTTCCCTTAAACGTTATCGTAATATTACGAATCTTCTGTTCTACACATCTAACCTGCTTG
CGTGGTTCACCAATGCCAAGCAGAACACTTATTTCTTAGACAACCTATGCCTCATCACAG
GGCCACCAAATTATACTAGAGCACACCATACACCTATATGTTATTTTTCTCTATAGCTGA
CAAGTCTAGAAAATCTTATTTTAACTAAAATAATACAGTACATGAGGATTAATAATTTTG
CATATTAATTAATCCTCTATACCATATTACATATTTTCAAGCACTTGATCAGCTAGATAT
TTTTTTAATTTACTTAATTTTAAGCATATTAAGTCTCTCTTTAATCCAAGAAGGTCCAAT
TTTACCCTTAGCACAGTTGATATGTGCAATATGGCCAGTATCCTTGCTATAATACATCCA
ACCTTCCTTAGACACCTTCTTGTTACAAACGTTGCATCGCGCTATAATATTGTCACCAAA
AGGAAACGTGTAACAAAGTCGAAGTTTTCCATTTGATTTATCGGTTCTCTTGACGATGTT
GTACAAGGTGGCACAAGTGACATGAAGATCAAAATGGCAGAGGTCACAACAGTAGAGAAA
ACTTTGCTTAATGTGTTCACAACAAGCGTCACATGTCTTCCCACAATGCTTGTAGTAGGA
CGGGTAACGAAGTGTCATAGGGTGTGCAGGGTGTGCATCGTGCTGGATCTTCTGTGGAAG
ATCGAAGCACGATGCATGCAGATAAAATTGACAACTTTGACAACCGTAACCCGATCCAAC
AAGTTGCAGCCCGCAGACTTTGCAGTTGGTTTCTGAGTATTGTTGGAAATTGTACATGTT
CAAGTTGTGGGAATGGCTAAAGTGTTTTATGACCCCTTCGTCATCAGTACATGAGTCTGA
ATAGTCTGGATTTGATCGACGATTATGGTTAATCGTTAGTTGGGAACGACCAAAACCAGC
ACCAGCACCA
>sci_locus_1655_iso_1_len_2622_ver_2|Microtubule associated protein (MAP65/ASE1 family)|GO:0000226 GO:0000910 GO:0008017|length=2622
AGAAAGTGAAGAGAAATAAGTTTAAAGCTTAACGAGGTCATTCATGTCGCACGGATAATT
TAGTTATTTATAAAATCCAGTCCACGTTCAATATTCGTAGACTTTTTAAAAGAAGCCAAT
ATACAGATTGACCTTTTAACCATTAAGCAAGAGAACAGAACAGGATTAGCTAGCAAATCA
TAAGTACTGAAAGCAGTAGTTAATAATGAATTTTCTGTCTTTTGTTGGTGTTAGACTTGT
GTTCTGGGAAGAACAAATCCAAGCCTCCTCTCCTCAAAAGAATACTCAATCTCTACAGAA
ATCTCCTCAACTGGCTTGGAATAATTGTAAGGAACAAGAGCATTATGAACCGGTGTTACA
GCCGTCTGCATAGGGGCAGACACAGTTAAAGGAGTAGAAGGGACAGGAATTGTTGCCACT
GCGAGAGGAGTTCTGTTCTCTTCTTCTGTAGTATAAAGTGTCTTCACTGGAGTAGAGAAT
GGAATTTGGCTACTTGGAAGCATCTTATTCGCCATCTCATTATGATTATGCTTTCTATTC
AGATCTTCCAAAATGTTAGTTGCATTGAACTTGGATGAATCAGTGGAAGAAATGGGGGAG
AAAGGCTTCCGTGTCATAGTTTTCTCCATTTCACAACCATTTACTGTATTGAACTGCTTT
TTCAAAGGAAGTCCAGCAAGATCTAAACCTTTCCGCCCTGCTGATAGAGCTGGCAATCCA
TCATCGATAGAATAATTGAATTGATCTCTTTGATGAAAGAGATCAGATTTCTTTGTGTGA
TGTGTGTTTGGTGTAGCTTTGGTTGAATGGAATTCTGTCTTTGGAGTTTGAGGCATTGTT
CCTCCAATAGAAAGCTTCGGAGTTTGGAGCACTGTTCCTCCAACAGAAAGCCTTCTATTG
GTTGCACCACTGCATGACATTCTACGACCCTTTTTGGCACTTTGGTTCTTCATAGGGCTG
GGCTTTGAGCCATAGATAGCTTCATGTTCTGCCATTAATTGTCCCTGAAGTTTCTTCTGG
TCTCGTTGTCTTTTACGTTCTTCCTCCTTTTCTTGTTGTAAGATGTTATACTCTTCAAGC
ATAGCGAGAAGACGGATTCCATCATAAGTGAAATCGATTCCCCTCTCACTTTCCCATGCT
TTTGTTTTTGATGCCAATGCTTCTACCATTGCTGGAAGCTTATTAACTAAAGTACGAGCT
TTCTCAGCACGCTTTAGAGTAAGGTGGGCACCTCGTCCAGCATTGTATCGATTTTCATCC
CTATTGTATTCTTCAAGCCAACACTCCTCCTCACATGCGGCTATCCATTTCTCCACCTTG
TCTAATATTTCTTTCCTGCTGAAAGCTTCTTCTTTAACTTGTGCTATTTGGAGTTCAATT
TGCTCGAGGATAGAAGCAGCATCAACAGCTCCAGATTCAATAGCTTCAATAGCAACATCC
ATTGCATTATCTGAATCAGCAACCATGTGTGTTTTTCTGCAGATCTCTTCTAGTTCTGAT
CTTTTCTTTAAAACAAGCTCTTTCATTTTGCTTGCTTTCAACTCTTCCAAGCGGGACAAT
TCTCCCTCAACATAGTTAATGAATTCCACTGACAGGATATTTGGCTCTGTTATCTCATGT
TCTGAGGCAGCTATCTTACAAGTAACATTCTGAAAAGTCTGTTGCTCTTCAATGGGGGTG
TCCATCAAATTCCAGAGTTCCAACATGGAAGATGCAAGCTCTTGCAGCCGTTTCATCCTG
AGTAACTTAACCTCTCGTAGTCTTCCTATTGCAGCAGCTAAATGTTGGATTGTATCATTA
CTTATATTCTTGGTTCCTTCAGATTCCCCTAGACTCGGATGAACCTCATTGACAGTATGT
TTGAAATCCATACCAAGAACTAAGCATAGTGAGTTCAAAGTACTTATGTGGTCCAAAACT
TGTTTCAAGCGTTCACTCTTCTCCTTTTGAAGTGCCTGCAGTTCAGCATGTAATTCTTCT
AGCTTTCTTAAAGATAAATCACTTTCATCAACTACCACAGCAGTAGAAGTACAACCAGTG
GGCTTAAAAATTTCATCCCTAATCTTCTGTAACTGCTTTGTAACTTCAATGAATTGATTC
GTTCTATCAGATTTCCTATTGCGCATCTCTTCCAATTCTGGAAGAATGGTTCTAAGTTCT
GCCTTCAGACCTCCAAGGCTCTGATCAGACTGTCTAATATGCACTGGTCGCTCCCCCATC
GCAGAACAGATAGCTGCAAGCTCTGCTTCAGCATCAGCAATTGCCTGCCTTAATTGAGCT
CTACTCTTATTTGCTTGATCCACTTTTCTTCTATATACTTCTAAACATTCTCGTTCAAGC
TCATACAGCATTTTGTCCCTTTCAGTATCAGATTCCCCAACTTCATCCCATATAATCTGC
AATTCATATAGCAATGTTCCACATGTAGTTTCCATTTGCTGAATTGGATCACCTTGAGCA
GCTGTCATCTTAAAAGATGTTGGATCTGAATCAACAGTTATGTTGCAATTTGGAAATCGG
AAGCTGAGATGTTTTTGTTCTGGAAGCTGACTGATGGAAAGATGTTCAAAATTATTGATT
CAAATGTAGCTAAGATAGAGAGAGAGAGAGAGAGAGAGAAAT
>sci_locus_1663_iso_1_len_285_ver_2|Putative uncharacterized protein n=1 Tax=Vitis vinifera RepID=D7TZJ5_VITVI|GO:Not found|length=285
TGCCACTCAAGAATATCATTTGGAGAAGGCCGGGCCACAACATGGGAGACAGGTTCTTTA
CAAAGTGCTCTATATTCCTTCTGGAGTCGCTTTACACATGCCTTTTCTGCCATGTCTAAG
CTTCAAAATGCAAGGAAACTACAGGATGATACTTGGAGTTTCACTTATTCTCGCACTGAA
AAGGGGAATTGAAATTGAGAATCCCAAATTCCCAAGTGGAGCTTTGACCCTTTGTTGAAG
TTTTTCTGACTCTTTTGCCACTCAAGAATATCATTTGGAGAAGGC
>sci_locus_1712_iso_5_len_3635_ver_2|Acyltransferase-like protein n=1 Tax=Nicotiana tabacum RepID=Q589X7_TOBAC Pfam=Transferase family|GO:Not found|length=3635
GTTTATAATGGGGAAGGATAAAGGGGTGTTACAGTTTAAGTTGACCCTCCTAAATAAAAA
AATAAATTTGTAGCATAAGCTACAGACCCAAAATTTAAAGATTGCTTGAACTCCTATATA
GACCCTCCCACTGTTGCTGACGCTACAACTAGTTATAAAAGATGTTCACAGAGGCAAGAA
CGACTCGTTCACAAGGAAGAAGAAATAGGAGCATCTGGCGAGTAGCAGTCGGTGGAGTTC
TGTAACCCAGAAAGGTTGAGCAGAAGACAATGAATGGAATGGTCCGGAAGTCACTATAGA
AGATCGAATGAGTTTTATCGAAGTTCTTACAGTAAATTGATAGCTTTTGGAAAACGAGGA
AGACACTATTTCCATATGTAAGTCTTTAAGGTTTAAATTCATAGCTTTCGAAGGACCTGA
CCTGTGCTCACAGAAATGGACGATTATTTCACAAAAAATCATCAAGCCCTCTTCTCCCAT
CCCTGCTTCATGTATACGTCACAATCTTCTCTCTCAGTGATCACATGGCTACTCCTGCAT
ACGCTCCAATGGCAGTCTTATACTCTAAACCTGCAGCAAACAATGTAAAGCCAGATTCCT
GAAAACTCCCTTTCAAAAGTATTAGCCTTTTATTATCCCTTTGCCGGAAGATTAATCATG
GATGATAAATGCTCCTATGTTGATTGCAATGTCATAGGTGCGGAGTATTTAAATGTCTGA
GTCAGTTGTCCAATGTCTGAACTTCTCAACCATGCTACAGATTTAGTGTACTCACAAGAC
TTGCCTTGGAGGATTCCTAGTTCATTCAACGACAGAAGGCTAGTCCAATTAAGCCATTTC
GATTGTGGTGGAACAGCAGTCAGTGTATGCATATCACATAAGATTGTTGATGCATATAGT
ATCTCTAAGTTCCTGAATGATTGGGCTGCTATAACTCGAGAGTCAGATGTCAAACCATCT
GTTTGATGCCAATTTTTTCTTCCTACTAATGGATGATCCTCCAGTATATGTTGTACCCGA
TGTTCTACGTGATCAACATCAACCATGTGTGTCAAGAATGTACCATTTCTCATCCTCTAG
TTGGGGCAGACTCAAGGATACACTTTCAACGAATCCAGGAGTGCAGAATCCAACTCGATT
TGAAGTTGCCACAGCACTTGTTCTTAAATGTGGAAGGCAGCATCAGAGGCAAATAATTCC
GGCTTGTTCAAACCATCTCTATCGTGCCATCTAATGAATTTACACCCACCATTGCCTCTA
AACACCATCGGAAATGGTGTTCATTTCTTTAACACAATAGCAGCGACAGAAGATGAGATA
CAAGTGTCCCACTTCGTTGCTCAGCTACGCAAGGTTAAACAACATCTTCGAGATCAGCTA
GCCTCACGTCCACTTATGGAAATCATATCAGAGCCAGCGGGTAAGAACTCATTAGACATG
GAATATGATTGTTATCTATGTGCCAGTTTGTGCCATTTAGGGCTATATAAGGTTGATTTT
GGATGGGGTAGCTCTACTAGGGTGACTCCACCAAAAAATCCAATGAAGAACAACTTAACT
TTCTTGTTTGACCCAAGTGGAGACGGGATAAATGCACTACTCACTTTGACAGAAGTTGAT
ATGTCAGTATTTCAGAGTAACAAAGAGCTCCTAGAGTTTGCTATTAAAAGAAGCTTTGCC
AAGCTAGCCATTATGTGATCTTCATATCCTTTTTTTAGTCTTTTTGTTTTTTGTGGAGGT
TAGGGGTTATACAGTTATTCAAGTTATATCTTCGATCGATCAGTTGCATGTCTCTATCAA
CGTTTACTTGGCATTGTACTTTGCTTTTGCTTGAATGATGGAATAACATTTGACCTTCTA
ACTTAGAACAGAGGGTAAATGAAATCATGTACCATGTAAAATATAACAATGACATTCTCC
ATAACATCGACAGATCTAGCAATACTAAAAGACTTAATTAACAGTTCAAAACAGAGTGCA
AGAAAAAAAAAAAAACAGTATCAGAGTAAGTAGGAGCATCCAAGAGCAGTTTATACAAAT
GTGAAAAATGTTTAAAAGAAACATCTGAAACACAAGAGTTTTTGATGGAACAAGTGTGAG
ACTCACCAGTATGCCCTATTCAGACTAATTCTCCCCTCAAGCTCAAAGCTCAGACCCAAC
CTCAGCTTCTGGATCTGTCACCAAAAGAGTTAGAAGAGCTTGCTGAGAAGTATTTAGATT
GATGATATACCTACTTTGAAGCTTCTTGAGCTGCATGGATATGTGGATTATCAGCTAATG
ATTTTTAAAAAAGAGTTTACCAAGAACAACAGCAGTATATGGCAAATAATGGTATCATTG
TACAGATTCACAAAACTCTACATAATTAAAATACTAGAGTGGCTTGAAAATAGCCTATGA
AATTATTGGGAATGGGCATAGGCCTATATTTGTTGAACCATTTTAAGTCTTACTTATTCA
ACATTCATTGATAACAAATGAGTTTCTATTTTGCAGCACGCACCCCCCACTCCTACACAC
ATACAAATGGTGACATACTCAAAAAAACATAGAATCATGAATATTTGGTTGGTCTAGCTG
TTGTGATTTCTTTTCTTCCTTTCTCATTCACCTGAAACCACCTTCTAAGTGATTGAAGAA
TACGAGGTTTCAAAATAGAACCAAGAATACTATATCTGAAAGTTTGTTTCAAGATTAGGA
TTATGAGAAATGAAATAAGATATGCAGCTTGAATCATGGTCCATAAAGCACTATTTAGAT
CCACATTGCAGATTCCATTACTAAATGTTATACAACAAATGAGAATAAACCCAAGTGTAT
ATCTAGCACATGATTAATATTACACCATCTTGGCTCCTTATCCAGTAGTTATAGTTGAAC
CAGCAGTTTTTTAAGTCAAATGAGGGTGAGATTTTCATTAAACACTTGGGATGTAAAAGG
TATCTTAGTTTAAGATAATGATACACATTTGAAAATGCAGAAGATAAAAATTATCTATTT
CTGCTACATTCAGTTGCAATACATATATGAAAGGTTTCTTTGTATTTTTATCTTGAACTG
GGTCATTCCTAAGACTACCAAGTAGCTATCATTGTGTCTAGGAATGAAAGGACTTGGTAG
TTCAGATAAGTCAGGCTAGCAGGTTTCGGATACCAATTTCTATCAAAAGGTAACAAATCA
AAAGAGATCTAGACATGATAACAGCTTAACTTTTTGGTGTAGAAAGTATATTGTTTATGA
TGCTGAAATAGATCTCTTTAAGTCCTAGCAAGAATAGTTAAGGAGTATGAGTTTCTTGTA
ATGCTATATTGTACATATCCAGAACTATTTAGTGCTGTTTTGTATAGAATTTTATTAACT
GATAAGAAAAAATGAATGAATTTTCCTAACATGCCAAGAAAATATAAAAGAACAGAAACA
GCTCAGATGTAGCCAAACAGGTGAAGGAAAACTGCTAAAATGGGCACAAAAAGTGCCAAG
CTCATGCCAGGATTTGCCATGACAAAATCTTTGGTAATCTTGAGAACTTGTATTCCTGTT
TGAATCCTTGCTGCCCATCTCACCATTCTTTCCAACTCATCTGGTGACATAGATGAGATG
ACCTGTTCAGCTTTCTGTGCATCCTCCTTTGTAAG
>sci_locus_1722_iso_8_len_7726_ver_2|Reverse transcriptase (RNA-dependent DNA polymerase)|GO:Not found|length=7726
GACGTCTTCATTTTCACGGTGTAACAGTAACAATAAGCAGCGATCCAACAACAATACGCG
TGAATGACACCAAGTGACCCCTATACACGCCTTACCTCTCCTCACGCGAGAACAAGCAGC
AACAACGATCAAAAGAAGGATACAACAATCACACAACGTTAATAGTACAGAGGACATGTA
TTCTTCCTCAGTGCAGTATTGTTCTCGTACAATGCTTTCGGCTACAGCAGACTGGAGTCT
CATCCTTGTAGCCGCATCTCGTCCTTGCATCATGGGATTGAAGCGGCGTAACATTGGAAG
GACGTTCAATTCATCTGAGACGTCCACTTCACCCTTTCCCCTTTCAGAATTTGTTGAAAT
TTCAGAAGGAATTGGCATATTCCTTGAATTTTAGATAATTTTTGAAATTGTTGGGCCTTG
TTCTTACCCGAAAATTTTCCCTTTTCCCCCAAATACATGAACCCTAATTTTCATCTATAA
ATACCTTTTTTTCTCCATTGTTAGGGGTTGGATTTTTATTGAGCGAAAATACAAAGGAGA
GCTTGAGCACAAGTACATAAAATACACACTAAATACACTTTGAAAGTAGAGGAGATAATA
GTTTATGTGTTGGGTTTAACTTTCTGCACAAATTTCTTGGTTGTTATTCGTGTTTGAGCT
TGTGTAGTAGAGATCATCGCATCCAGCTTGTTCATTTCTCAGTTCGCTGCCCCCCGAAAA
GGTAAACTTTTTTCAATCTTCGTTTGATTTTTTTGTCTAGTTGGTGTTCATTTGAGGGCT
GAAGCTCTTCGTTGACTCTTCTTCTCCCTCTCATAGATGTCGCTATTTTTTTTTTGTTTA
CTATTGTTGTTAAATTAAGTGTCGTTTGTTTTTGAATTAACTCGTCTTGGTTGATTAAGG
TTTAAAATGGGTTTTCTTCGTGTAAATCTAAGCCTAAGAGCTTTTTGAATTAACAACTCT
AGTTTTCTTTCGATTTTCGCTTTATTTACTTTGTCTTCATGGTTTTGATTGCTCGTTTAG
TTGGATACTGGCTTAAGATGGTTGAAATATCATTTGTTGTTATTAGTTCGATCTTCATAT
CTACATGTTCTATACTTCGATGTTTGAGGGTTAATAGCCTTAAATCTTCTTTGCGAGTTT
ATGGATGGTTACTTGATTAATGTATGTTCTTCTATTTGATTGATCTTTAAAAGTTTCAAA
TGAGTTAAGGGGTATGTTGGTTCTAGTGTACGTTCGTATTTGTGGTAGTCTTTTCAACAT
CGAGTTCTTGCATTGGTCTGTTAATGTCATCCGCATTACAAGATAGGGGCAGAACCTTAA
ATCTAGTCGATATGGAGTTTGTACGTTGCATTATTTATTGTTTGTTGGAGGCAGTAACAT
GTTCTTCCTCCATCTTTCAAGTCCCTGATTTGTTAGTCTCATTATCATCTCGTTGCTAGA
CTTATGTCTTAGAAAATTGCTAAAGCATATCTATCATTTCCTATATTCCTTCATTAATTT
GCAAAGTGTTAAAATCCTTTCTTCTTCACGTTTGGGAATTATGCGAATTCTTATCTTATT
TTTTTCTAATATAATTTTGAAGATTTCTACATGTCAAAGCATTTAGTTTCACTTTAGTAT
TACATAGATTGTTTGCTACTTCGCTTAGTTGTTTAAGAGCATGATATGTATCTTCTTCTA
TTTCATTTGGAGTTCATTGTTGGTTAAGAAGAAAAGGATTGTTTATGTGTATTACTTTAT
GATAAGTTGAATGTTTGGTTATCATGGGCTATTTTTAGGATTTTAATTTTTCTAGTAATA
TTGATTCATGCTATGAGAAGTATTGCTTTGATCCATTTGCTTTTTATGTTACTCACACTT
ATTAGAATGTATCAACTCTCTTAATGCTTGATGTTGGCAATTCACTACAAAAAATTCGCC
TTTTAGCCACGCGTGAAACCGTGGCTTAATGGTAGCCAAACCGTGGCTATCACGTATTGG
CCACGACCACTTAGCCACGGTCGGCTGCGTGTCGCCATGAAATTTGCCATGGTTTTAGCG
TTCGTGGTAACATTCTTCTAGCCATGGTTTAGATTGTGTTTATCCACGGTTTAGATTGTG
TTTAGCCACGGTCTACCCATGGGTAAATTTGCCTACAACAAATCATGACTTAGCCATATA
TTAACCGTGGCTAATTTAGGCGTTGGTAATTTGCTCATAACTTTCATACAAAATATGAAC
TAGCTACGGTTCAACCGTGGCAAAAGTGTAAAAAAAAAACAATAATTTCCCTACTATATA
TCCCAATAACAATACACTAATTGACAGTCACTTCCTCATTTCCTAAAATTATTTCTCACT
AAAATATCTCTCTAAGAATTTTTCTCTCTAAGAGAAACGATTAAACGGTCCACTTAAGTC
ACTAACGGCTAGTGTGAGCTTCCTAACGGTTACACTAGGTTAGCTCTACACTTCGTCGAA
ATGGCTACACAGCCACCGGAAAGGCCAAATAGGCCACCAGACTTGGCTCAAATTATCCTT
GAGGAAGAATCCAACAAATCCCAACAAGAATCACAACAAAATTCATCCCACAGCTCTTCG
AATTTGCATTTGAACATTGCAAGTTCCGGAAAGGAGATGGAAGGGATTCGCGAAAATATT
TCCCCAGATGATAATGGAGTCACAAAAGTAAATGTGGAAGGAGAAGTGGATTCGTATAGG
GATGAAGCCGATACAATTCAATTTCCGAAGAATTCCACCGCCCCAATTCAAGAATCCCAA
AGTGCGACACGTCTAAGAATCACCAGAATCGCCAAACATGCGAACTAATTCAGAGAATAT
TCGAGGGGAATCAATGATTGGGGAATATTCCCCACAACCTGGGGAACATCTCACAGCAAT
TTAAAATAGTTTGGACGGGCAAATCGCCGGGGAGCAAATTATAGCCAATGTCGCTGGAGG
TCAGGTAAGTACTAATAAAAGTGCTAATAAAAATTTCTCTGTGTCTCAGGTGAAAAAGAA
TTGACGAGGAGAGGAATCAATCAACCAAGAATGCAAAAAATGTTTGTGCTGACCATAATC
AAAATGATTATTCGAACGCCTCATGGTTCTCATTTGGGATCGACCCTATGATCCTAGAAC
AGAATCCTATTCCTAGTCACCAGGAAAATTCTCAAGTGCAGGTTCAACAAAAACAAATTC
TGAGGAATGAAGGGAATCAGAAGTGCAATCAAAGCAATACATCAAACAAAATGGTGGACA
ACCAGCAAACAACAGCTAAGGGACACTCATGTATGATCTCTAACACCATTAATCATGTTA
ATCCTAATTCTATGGATAAGGGGAATGCTCAAATGCATGAAAATACAAACGAACAACATA
CTTCGATTCATAGAAAATAGACTCAGTTCCAATCCAATGTCCAGAATCTCAGAAATAACA
ATCAACATACACAGGGCATTAATCAAGTATGGCAAGCTAAGGACAATCAGCAACCCCTTC
AGCAAGCTCAACATAAGACTAATGATGATCAGAACCAGCCAGGTAACAGGTTTCCTAATG
TCTCTAGCAATTTTGAATAGCAAAATCCCAACCAAAGAGGTAGAGCTGACATCAATCCTA
GTTTAGTCAAGGAAAAACAGGAGCAACCTCAGTCCAGCAATGCCAAGAAGGATCATATAC
CTGAACCTGCTCCCTATACTGTGGTCCAAACTTATGCTGCTAAACTTAGACATAATCAAT
CTAAAATGATTAACAATATCAAGTTGACTACCCCTGAGCTCACGTCAAAGCAGGGATTAC
CAGCAGTGTTATTTGAAAAAAAAAGTTATGGGGGAATTAGCAGATACTTGTAGATACACT
CTCATTGGGAAGTTCACTAACACTATGCCCAAGATGGAGATTATTAGGAAGAGTTTCATT
ATTCAGACTCAACTTTCAGGGGGGTTAAGATTGCTCACTTTAATTCAAGACATGTCTATA
TAGACTTTGACAATGAGTTGGACTACAACATGGTTTGGACCAAACAAAGAATGAGCATAG
AAGGTCAACTTATGAGAATACAAGCTTGGACACCAGCTTTCAAACCTGCAGAAGAGACCC
CTATAGTACCAGTATGGGTTTCACTGCTTGAGTTACCATGGCATTGCTACAACATGGACT
ATGTGACAGGCATTTTATCTCTTATTGGAAAGGTTCTATACTTGGAATCAGCTTCCATAC
AAAAAACTGAAGGAAGTCAAGCTAGGGTGAAGATCCAATTGGACCTCACTAAGAAGAGAC
CACCTCATGTTTGGATGGGATACAAGGGAGAAGATATTATTGATGGCAGATGGCAATCCA
TTGAATATGAAAGTGTGCCTGACTACTATTTCCATTGTAAAAATCAAGGACATGTAGACT
CTGAATGTATTGTGAAGAGGAAGATCACAAAAGAAGGAAAGAAATAGAAGCAGAAAAACA
CCAAAGACAAGGATAACAAGGAGCAACAACAAGACAACCAAATGGCGTAGGAGTTGAGAG
AAGAATCATCACACAATAATAATAAAGGGTAGGATGCATCAAAAGAAGTAAAGCAATACC
AAGAAGAACAATGACAGACTCAAAAGTGAAAGATCAACAACCAATTACCAGCACAAAAAT
GAATGCAAATGGAAATAGACCAACAGATCAGCAAGCAGCCAGGTATGACATCCATCCCTA
CTTACAATACAATTGCTGATCTTGATATGCAGGAACAAACCAATAGTCAAGTAGAGGAAG
AGAATCAGCAAGAAGGAAAGAATGCAACCTTAACTTCACAGGTTGCACCAGAACCAACTC
CTAAATCACCTATGCATAGCAAGGTACTAATAAACCAACAGAGTAAAGAGCAGGAAAGAC
AAAACAGGAAGACCATAGGTATTGACTCAGTGCTCCCCAAATCCCAGAACCCCTTTAGTA
TTCTTTCTGATATTGCTGATGAAGTTGAAGGAGGTATGGATGGAGGTGTCAGGAGAAGCC
AACTAACTTGCAGGAAGAGGTTACCAAAGGGGGGAGTTTGACTCATGTTCTACATGAGGT
TGCCTACACAGACCAAAGGCCTGACCTTAGAACTTCTACTACCACTCAACAAGTCCCTAC
CAAACAGAATCACAACCAGACTAAGGAGATAGAGACTGTTAAGATGCAAAAGGACTCGGG
TAAGGTGAAGAACACAGAAAAAATTCAAAAACAGTCAGTTGTCAAGGATAATACACCTAA
AGGTACTCCTAGTAGCAAGAAGAAATAGGGAGATCATCAGGTATCTGCATGGGAACAACA
CCATCAAAATGATATAGAGGTTACAGGAGAACAGACTAGCAATAAAGTTCAAGGCAGGTT
AAGTAAGAAGAAAATGAAGGCTATCAAGAAAAGACAACATAATGAGGCTAAAGAACAAAG
TAACACATGCCATGATAAAATGGAGACAGGGGATCAAAATCAGAAACAAACTATTGGTAG
AACAAATCCTAAGTCTGATTATGATGTACTAAACTCAGAAGATGAATTGGATGAGGATAC
TCAATCCATCAATAAAATTGATGACAATGAGGAAGATGAGGAAACTAGTGCCCATCTTAT
TAAGGCATTTGGTTCCATATTTCCCCCGGATTATCAGGATGAAGTACAAGAAGTTACTGC
ACAACATGGGTTGTCTCCTAGAGGAAGGAGGACTTAGAAACAGTCCAAGCAACTGACTAC
CACCAGCTCATCTGCTACTTCTAGCAGGCCAAACACAAGGTCCAAAATCAAAGGTTTTTA
ATGATGAACACCATATGTTGGAACGCCAGGAGCATCAACACACAGGGTTCTCTGGAAAGG
CTACAATCCCTCAAGAAAATACATCATATATCCATCATTGCAATTCTTGAACCCTTTGCT
GACAAAAATCACATCAACAATTACAGAATCATGCTTAACATGGATAATTCTCTCTCCAAT
GACAATGGCATGATTTGGCTCTTCTGGACCAATGATATCACTTACACTCTCAAGGAATGT
GATGATCAACAAATCACTGGTGTAATTAAGTATGATGCATTTGTGGAGAAATTTATTTTT
TCTGTCATTTATGCTAAATGTAAAGATCAGTTAAGAAGACTCCTTTGGGATAGAATGCTC
CAGATTTCAACAGATAATGTCCTCTGGTGTACCATTGGTGACTTCAATGTGATTAACTCA
ACTGAAGAAAAGAATGGAGGAGTGCCATATAATATGAACAAAAACCTGGAATTCATTAGT
GTTATTGCAGCTTGTGGACTGGTTGATTTGGGCTACAGTGGTCAACACTTCACCTAGTGT
AACCAAAGAGCTGAACAGGCCAGGCTAGGGTGTGAAAGAGGCTAGACAGAACCATGGTAA
ATGACAAATGATTGGAGATCATGCCTCAAACTAACATTAGTCATCTGCCATCTGTGGGAT
CAGATCACACCCCACTTCTCATGGAAATGAGAGTGAATGATAATCAAGGTATTAAGTATT
TCAAATTCCTGCATTGTTGGGTTGATAATGACAGCTTCATGGACACTGTGACATCTTGCT
GGAATAAAGAAGTGCATGGCAATCCTATGTGGAGATGGCACCAGAAAATAAAAAAGTTAA
CTACCACTCTTAGTGCCTGGTCTAAAAAGGAATTTGGAGACATTTACTCCAAGGTAAAAG
AATTTGAAGAAAGGGTCAAAGTAGTAGAATATGAGTTGATTGACAATAACACTGAAACAA
ACAGACAGAATCTTCACTACATCAATCTACCTACATCAAGTATTTGAAAATAGAAGAAGC
AATTCTCAAGTAGAAAACTCAGCTTCAGTGGTTCAAAGAGGGAGATACAAACACTAAATA
CTTCCATGCCCTTATGAGAGAAAGAAGGAGGAGATTATTCATTCACAACATTTGTAATAG
TGCAGATGAATGGGTTCAAGGGGACAGTAACATTGCAACTGTAGCCTGTGAACACTTTCA
GAAAATCTTCACAGGCCATGAAACCAGAATTGATGAAAGAATTCTTCAACATCTTCCTAC
ACTGGTGACACCTGAGCAAAATCTGATCTTATAGGAGATACCCAATATGGAGGAATTGAA
ACAAATTGTTTTTTCCATAAACCTCAATTCTGCTCCTGGTCCTGATGGTAAGTGGAGGAA
ATTCTATCAAACTTGTTGGGAGGTCATTAAAGAGGACTTACTTGCTGTTGTACAGTCTTT
CTTCAATGGTCAAACTATGCCCAAGTTCATGTCACATGTCTGCCTGGTCCTGCTTCCTAA
AGTTGCTCAGCCTAATAATTTTCTGAACTTAGACCTTTCAGTCTGAGCAATTTCACCAAC
AAAATCATTTCCAAGATCCTAAGTGTAAGACTGGCTCCCATCCTTCCTCACCTCATATCT
CAAAATCAATCAGGGTTTGTTAGAGGAAGGAATATTGCTGAGAATATTATTTTGGCACAA
GAAATCACTTACGGTATCAAAAAACCTAAAGAAGGAGACAATGTGATTATCAAGCTTGAC
ATGACCAAAGCCTATGATAGAGTCTCTTGGGCTTACACTTGTTAAGTTCTAAGGAAAATG
GGCTTTGGAGATGTGTTCATTGACATGGTTTGGAGAATCATGAGCAGCAATTGGTAATCT
ATTATCATCAATGGAAGAAGACATGGATTTTTTCATTCCACCAGAGGTCTCAAGCAAGGG
GACCCTCTTTCCCCTTCCCTATTTATTTTAGGTGCTGAAGTCCTCT
>sci_locus_1727_iso_1_len_427_ver_2|40S ribosomal protein S24 n=1 Tax=Physcomitrella patens subsp. patens RepID=A9U2W2_PHYPA Pfam=Ribosomal protein S24e|GO:Not found|length=427
GAAGCGGCGGCAACCTTGGCTTTCTTGGTACCTCTGACTTTCTTGGTTCTGTTCTTTCTT
TCCTTTCTGAGCTTTCTGGATTGTTGAACTTTGGTAGCAAGTCCAGCCCTCACAAGTCTG
TACTTAGGTTCGAATTTCTTAGTTACTTGCAAGTTATCGTAGATGAGGCAAAATCCAGTG
CTTCTACCACCACCGAATTGTGTCTTAAATCCAAAAATTTGAATGGTTTGTGGATCTTGA
ACTTTGTACAGTTTAGCAAGTCTTTCTTTGAGTTCAGTTTTGGAGACATTTGCTCTTCCT
TGGTGGAGAACATCCAAGATCATTTGCTTTCTCTGCAACAAAGGATTGGTCATGAACTTT
CTAGTTCTGATGGTGCAAGTCTTTTCGTCAACCATTTTGATTATATTGCCTCGATTCAGC
AGATGGT
>sci_locus_1730_iso_9_len_3143_ver_2|Predicted protein n=1 Tax=Populus trichocarpa RepID=B9NFQ3_POPTR|GO:Not found|length=3143
TACAAGTTTAAGTGTCTACCTATGCACACTCAAAGTTGAGGGTCATAGTTGACCGCTGAA
TACAAGTTAAGGGTCATATTTATGTATTATGTCAAAGAAATAGTTGTTACTTCAGAAAAC
CAAGAGGGTATAATTATTTATTTGTGGAAGAGACAAGGGTAATTTAGTCAAATACCCTCT
TATGATTAATGTTACTAAATACTTTATTGTCAACAGTATTTTCTCATAACATCTTGTTTT
GTTTTTTTAAGCAAATACATTATTTAAAGTCAAAACAAATAAGTGTTTTTCATTACCTAT
TATTTTATTGAATTTATTTTATAGTGAATAGACAAGAAAAGGATCATCTTAGAATACTAG
AAATGTTATAGACAAAGCCACACAGAAAAGCCAAGAGTTATATTCAATTTTCCAACTGAA
TTAATAGTTAAAGATATAATAAATGTTCCATCAAGACAATTGGACCACAAATTGCTTAGT
TTTATCATAGTATTTCTTGACTGTGGAATTGACTTAGTCACTAGTCTAATTAATATCTTG
CTAGAGGTAGGCGGAAGAAGTATCAGAAAGAGGTTATTAGACCGGATATGACGTAGTTTC
AGCTTATCAAGGACATGACCGTAGATAGGAGGTTGTGGAACACATAGCTTAAGGTAGAAA
GTTAGTAGGTTCGCATTGTCTTGCTTATCCTTCCATTATAGCAGTCCTAGCATTACTCTA
GTAATTTCTTATCCTTCGATTTCTGTTACTATTTGATGTTTCTTATACTTCAATTTTCGT
AATTTTTCATCTTCTCAATAGTACTTTTTCATGACTTCTTCACTTTTGTGTACTTTTTCA
TGACTTCTTCACTTTTGTTATTTCTTTTTATGTTTTTCCTTGAGCCGAGGATATATAAAA
AAAAAAACAACCCCTCTACCTCCAAAGTAGAGGTAAAATATGCGTACGCTCTACCTTTAT
GTAACATCATTCAACTAGAAGCCAATTGCCTTGATTTGCAAATTATTTTTCCCTTTATTG
ATATTATTAGTCATACATGCACCTAACATAGAAAAGTAGAAGTTGACTCTAAAGTCTTCA
TTGTTCATCCAAAAATCACGCTACAAGTTAATTCATGTTCTTGATTTGTTCAAACAAATC
ATATTTTCTCTTGCAATGTCTAATTATATTTCTTATTTTCTTGTAATATTTCTTCTTTTT
TTCTTTCCATTACACAATTTAGCTCAAAATAATGGTAGAATAGCTACTAGTAGCTCTATT
AGTGCAACAGATGAAAGTACCCCATGGCTTTCACCATCTAATGATTTTGCATTTGGTTTC
AAAAAAATTCAAGAAAATAAAAATGAGTTCTTGCTTTGTATATGGTATGCAAAAATTCAA
GAAACAACTATAGTTTGGCATGCTAATATAAGTAATTTAGTGCCACAAGGATCAAGATTC
AATCTTGATTCTCAAAGAGGTTTAATACTTAATGATCCTCAAGGGAATACTCTTTGGAGA
AGTGATTTGGTTTTTGGTAATATTGATTATGGATTGATGAATGATAACGGGAATTTTGTT
GTAATGGGAAGAAATTCTAATGATCCATTGTGGGAAAGTTTTAGAAATCCAACTAATACT
TTGTTGCCAAATCAAACATTGGAAAGAGGAAACTTCCTTGTTTCTCAAAAGTCACAAGCT
GATTTCACTCAAGGTATGTACGCATTTGAATTGTCGTATCTATCATACATCCTATCCTCC
CCAAACCCCACTTGTCAGATTACACTGAGTATGTTGTTGTTGTTGTACACGTTGAATTGT
GTGACCAACTCATTTGATTGTTTGATTATATTTGGTCTCTAATTAACATGATATCTATAT
TATGGGTTGAGAGTACGATTTTGATGATTTAATTATATTATGTCTCAACAGGTAGGTTTT
ATCTTCGGATGCTTGATAATGGGAATATGGTGCTTGTTACACAAAGTGTGCCTTCCAATA
TGGATTATGATGATGAGTACTATAATACTCAAACTTCAGATACAACAAATGCAACAAACT
CAGGGGATAAGCTCGTTTTCGAAGAAAATGGGGTGATGTATGTATTGAAGCGAAATAATC
AAAGGCAAATTCTTACTCCGCGATCCATTCCTTCAGCTTCGGACAATTATCATCGTGTGA
CACTTAACTTTGATGGAGTTCTTAGTCATTATTATCATTCAAGGATTTTGAATAGCAGTG
GTTGGAAAATTCTGTGGTCTCAACCAAATAATATATGCATCGCAATTGATGGAGACAAAG
GACCTGGTTCTTGTGGTTACAACAATGTATGCAGTCTTGGTTCAAACAACAGACCAGTTT
GTAACTGTCCTAAAGGATATTCGTTGGTTGATCCAAACGATGCTTATGGTGACTGCAAAC
CAGTTTTTTTCTATAAGTTGTGATGAAGTTGGGAGAGGTTCACCTGATGATTTATACAGT
TTTATAACGATTCGTGATACTGATTGGCCGAAATCAGATTTTCAGCAAATTAGCCCTTCT
ACTGAACAAGACTGCCAAAATGCTTGTTTGAATGATTGTTTCTGTGTTGTTGCCATTTAT
AGAAGCAATAGTTGCTGGAAAAAGAAGCTTCCGTTATCGAATGGGAGAATAGACACCAAT
TTGAATTCAAAAGCTTTTATGAAAATAAGGAAAGATGGTGTTCCTCCTCTGAGTACTCCT
GGCTTTCCAAATTCAGGATCTAGTCGAAGCAAGAATTGGCGAAATCTGTCTGTTGTGTTG
TCCGCTCTGTTAGGCAGTTCTGTGTTGGCAAATATTCTTTTCATAAGTGTATTCTGTTGG
GGGTTCTTCCACATTTATAAAAAGAAAGTGAACGTATTTCGCCCTACAAGTGACGTGACG
GACTCTGTCTGTCATAGTTTTACGTATAAAGATCTTGTAGTAGCCACGAAAGAGTTCAAG
GAAGAGCTAGGCAGGGGTGCATTTCAAAAAGAAAATGAAGATATCGTGCCCTACGAGTCA
TGTGGTAGACTCTATGTGTCATAGTTTTACATACAAAAAACTTGTAGAAGCCACAAAAGA
CTTCAAGGAAGAGCTAGGCAGGGGTGCATTTGGGATTGTTTACAAAGGGGTAATGCATAT
CGGTTCAAGAAACGTAGTTACTA
>sci_locus_1741_iso_3_len_1444_ver_2|Hypothetical chloroplast RF2 n=1 Tax=Simmondsia chinensis RepID=G0YEM0_SIMCH|GO:Not found|length=1444
TTGTCAATGGTGTCTGAGCTTTCCACCTCAAGGGTGATTGTCTTCCCAGTGAGGGTTTTG
ACAAAGATCTGCAATCTGTACACAAAATTCAACAAAATTAAGCGCATATACTCGAATAGG
CACAGACACGAAGCTACAAAATGAGAGGACAGATTTGAGTTTCTGAAAATAGAATTAACA
GATATTTCAGATCACAAACCAAAATCTAACAGAACACAGCACAAAATATAGAAAATAAAA
TGAATCAACAGCCACTATCACAGGACTCAGCCAATTGTCTTGATTGTCGATTATCATTGA
AAAATAGGAATCCAGGTTATCGATAGCTTTCCTTATTTCTAATACGGAATGGAGTCAATC
ATCCACTTTTGGTATCTTATTGGAACAAAATGGTGATATTTTTCACCCATTGATCAATAA
TTCCAATTTTTGAAAAGTATCATAATCATCATCCAATAAGATGGCTTCCAATTTTTTCAA
AACAAAATAATTAACAGGCTTTAGATCATAAACACAGACCAAACAGCACAAATAACAGAA
ATTTAAAGGGATAAGCAGCAGCTATTTTAATGTAATGAGAACACAAAATTCAACTTGGTG
CATAAACAAAAACATTGAAACCAAAATCAAGATTGAGTTTGTTTCAACTTCTATATGTGT
TATTTTGGTTGTATGATAGGTGCTGCTTCGTTTTATTTTCTGATTTTTTTCTGTTTGTGT
GAGGTAAGTTTGTTGTTGAAATAGCATGCACCCTCTCCAGACTCCACTTGTGGGATTTGT
ATTTTTTGCCTGTGTGTTTCTGTTGGATCTTTGTTTAGGATATGAAGAACCTTCCTATTT
CTATTTGTAAAAACTCAATCTTGATTTTGGTTTCAATGTTTTTGTTTATGCACCAAGTTG
AATTTTGTGTTCTCATTACATTAAAATAGCTGCTGCTTATCCCTTTAAATTTCTGTTATT
TGTGCTGTTTGGTCTGTGTTTATGATCTAAAGCCTGTTAATTATTTTGTTTTGAAAAAAT
TGGAAGCCATCTTATTGGATGATGATTATGATACTTTTCAAAAATTGGAATTATTGATCA
ATGGGTGAAAAATATCACCATTTTGTTCCAATAAGATACCAAAAGTGGATGATTGACTCC
ATTCCGTATTAGAAATAAGGAAAGCTATCGATAACCTGGATTCCTATTTTTCAATGATAA
TCGACAATCAAGACAATTGGCTGAGTCCTGTGATAGTGGCTGTTGATTCATTTTATTTTC
TATATTTTGTGCTGTGTTCTGTTAGATTTTGGTTTGTGATCTGAAATATCTGTTAATTCT
ATTTTCAGAAACTCAAATCTGTCCTCTCATTTTGTAGCTTCGTGTCTGTGCCTATTCGAG
TATATGCGCTTAATTTTGTTGAATTTTGTGTACAGATGCAGATCTTTGTCAAAACCCTCA
CTGG
>sci_locus_1781_iso_7_len_850_ver_2|NL27 n=1 Tax=Solanum tuberosum RepID=Q9ZS31_SOLTU|GO:Not found|length=850
AGACTCTTCGATAGCTTTCAAGAGTTCTTCTGGGATGGAATCACCTTTCTCTAGCCTTTT
ATCATCTTGAAAGGGAATATTCCACTCTTTTCCAAACCTTTATACAAGTGACCTGTAAAT
TTTCTCCGAGTGTCGGCACCTCTAAAACTTAGAAAGACATCGTAGTTCCATCGAGGACAG
TTTTGTGAATCACTGCATAAGAAGAAGAAGAAGATGCCATGGATTCGGTTAATTGTCTAA
CAAGAAAAAATAAAGTGTATGGATGAGTTCAATTGATGAACAAAATTGTATTGACGAAAA
AAAAATAAACACGTACCAATTCAAGCATGAAAGCTTCTATGAATATTCGCCCTACTCCAA
TCAACTAATAATATTAATAGGAAAATTTATGGTTATGGTCCACTATCCATCTGCACAAAG
AAAAATGGGACCATATATTACTATTAATTATCATGAGCAAACAACACAAATCTAATTAGT
TTTGGGGGTCAAATTATGTGTGTTTATTTTAATTTTCAAAATTACCTCCTGTACCACATT
TACTCATGCGGGTCAAATAAGGTGTAATTTATTCTAAATACATTGTAGTCAAATGTGATT
TGCATGTATTTGAGATATAGCGATGTATTTGAGTAAGTCATATGAATTGAATTGACGAAT
TCCAACATAAATTGAGAAAAGGTCACCAAACTCCAGCTTCAGTAATAAATGGAGTTAAAT
ACATTTGGGATGTGTTTAGTAGAGTAAATATACACATATATTGTACATATTTCAATTTAA
CATTTCGACAAAAGAAATTGCTTGGAAATAATCTTACAATTTCAAATAAACAAGGTCCAC
AATTTGTTAG
>sci_locus_1822_iso_7_len_1785_ver_2|AMP-binding enzyme|GO:Not found|length=1785
ATAATAAATAAAATGACAAAGGCTTAGGCCCAAAATAATAAAATACAATTTTTTTTTTGG
AATCAAGAGTGGGCCTTTGGTCCCCCTTTCTCATTTTTCGTCCATATCGGCTCCGATTCC
TGTTCGTCAATTTCTGAGGGACCTGTTCTTCAATTTTATAGCCGGCTGACTCGAATAAGA
AAGAATTTTGAGCCTTTACGGCTCTCCCGAAATGCAAAAAAAAGATAGGAGTTCGTAGTG
AACTCGGATAGATTTCACATGCAACCAAAAATAATAGTGAAGAATTAGAACCTCGAAATA
ACAAAAATGAAAAATAATAACATATCTAAGTATCACGTCGACTCTTAGAATATTATAGCA
AAATGAGCTCGATCAAACTAAATACTGAAGATCTAAATGATGGGGGACAAATTCATGAGA
AAGAAAAAAGACTAGTGGCCTCAAATCATGCTAACAAACAAAGTAATGAAAATCCAAGCT
ACTGTTCCGTATAAGTACATTAAAAATGACTCCTAATAGTATAAATAAATTAACTAATTA
ACCTACTATGCAATGAGCATTACAGATGATTAGCATTATAACAAAAATAAAAAAAATAAA
GAAAAAAAAATGCAAGACCAAAAGGGGTCGTTTATAGTCACAGAGGGGCATATCTTAATT
CTCTGGCTGCAGCTCTTCTTGCTGAAATGACTTCAATGCCTGTCTATTTATGGACTCTTC
CCATGTTTCATTGCAATGGATGGTGTCTTACTTGGACTGTGGCAGCACAGGGTGGTACAA
ACATTTGCCTGAGAAACGTAACTGAAAGAGGGATTTTTGACAGCATAACTCAGCACCAAG
TGACTCACATGGCTGGTGCACCTACGGTTTTGAACATGATAATAAATGCGCCACGAAGTG
TTCAAAGACCACTCTCAAGGACAGTTAACGTTATGACAGGTGGTGCCCCACCTCCTCCTC
AAGTTCTACTTAAGATGAAAGAGCTCGGTTTTAATGTTACTCACGGATATGGTCTTACGG
AAACCTATGGTCCAGCAACTGTTTGCATTTGGAAACCAGAGTGGAACTCTCTATCACCTG
ATGAGCAGGCTAACATTCAGGCTCGTCAAGGAGTGAACCATCTTGGCTTGGAGGATGTAG
ACGTAAAGGATTCTGAATCAATGAAGAGTGTACCCTCAGATGCAAAAACAATGGGTGAGG
TGATGATTAGAGGAAACACAGTAATGAATGGTTACTTAAAAGATCGCAAAGCTACAGAAG
ATGCTTTTAGAGGGGGTTGGTTTCGAAGCGGGGATTTAGCAGTGAAGCATCCTGATGGTT
ACATAGAATTAAAGGATCGTTCAAAGGACATCATTATTTCCGGTGGAGAAAACATTAGTA
CAATCGAAGTGGAGTCTGTAATCTTTAGCCATCCATCTGTTCTTGAAGCTGCTGTAGTGG
GAAGACCAGATGATCACTGGGGTGAGACACCCTGCGCATTTGTCAAACTGAAGAATGGAT
GCAATGCAAGTGCTGATGAGATCATCAAGCATTGTCGTGATCGTTTGCCGCATTACATGG
CTCCTAGGACAGTAATTTTTGATGATCTGCCAACAACTTCGACAGGAAAGATTCAAAAGT
TTGTTCTGAGACAGAGAGTCAAAGCCATGGGAAGTGTTTCGAAAGCTAGCAAACTATAAT
GAATTGTGGTGTTGAAATGGGGCTTGCTTAGTGAAACACACTTTTATTGTTCTAGACATA
AGGTTAATCATATTGCATTAATAAGATTAGTTCAGCAGAACAATA
>sci_locus_1833_iso_1_len_645_ver_2|60S ribosomal protein L13 n=1 Tax=Solanum tuberosum RepID=Q3HRY7_SOLTU Pfam=Ribosomal protein L13e|GO:Not found|length=645
CCTTGACTTTCTTAGCATGCCTTGGGAAGATAACTAGCTTAGCTTTGTATGTCTTGAGCC
TCTGGACATTGGTCTGGAGACCTTCTAGGGATCTGTTCCTGCGCCTGTGATCCACAGCAA
TGCCGATAGTTGGAGCAAGTTTTTTGGGGATACCAGCTGCTTTCAGCTCTTCTAGAGAGA
ATCCCCTGCCTGAAAACAAAACAAAAAATGCTGCTTGATATACTAGAATCTCGAGATACA
AGTACATGGTAAGGAGGGCTTCCTTAGGAAGATATATTTTGGCAGATCATATCTTAAAAA
CAAAAAGATAATGATGTGATCAACTTCAAATTCTATAGTTGCAACTTAGATAGAGGTGTA
AAATGGAGTCTGCCCTACTCAAAAAGGAATAGACAACAAAAAAGTTTTTGGCATGTGAAC
TTGCTTGCGCAAGAACCAAACTCACTCTAATAGAAGCTCAGCATCAAACATAGATCCCAA
CAGGGAAACGCATCTCAACTGAGCCAAACATGTCTAGTAGGTGGTTGCTTTTTACGACAA
TCTAGAGCAAGATTAGACAGAAAAATCTTACTTTCAGCTCTTCTAGAGAGAATCCCCTGC
CAGCTCTGACTTTCATGTTGTATTTTAGTGTTTGTCCTAGGCCAA
>sci_locus_1839_iso_9_len_3973_ver_2|Filament-like plant protein (Fragment) n=1 Tax=Solanum lycopersicum RepID=FPP_SOLLC|GO:Not found|length=3973
AATCAGAGGATTTAGAAGAGGAAGTTTGATCATTTTCACTGGAACCAGAACCAACCATTA
AATGAAACTCTCTCTTGTCATAAATCTCCAATGAAAAATCCCTAAGCATCTGTGTAGTAA
TTGTTGTTGTGGAACTAGTAGAATTCGAACTTGGAGCACTGACTGAAGCAACAGAGCTTA
ACTTGTCTCCATTCCATCACTTTTTGACACACAAGAGCTGCTCAAATGAACCTCATTAGC
AGCAGCAACAGCAGAGACCCCTCATGCTGTGCCAATTGAATAAAACTTTTCCCTTAGGAA
TAAATGGACTACTAGAAGACAACTCTTTATAAATTTCAACATTTTAAAGACGAGACATCC
AAAAGAAACAAAGAATCCCTTGCAAATCTAATCCATCTTGAAGGAGAGACAGGTAGAATT
GGTTCTCTTGTTTCTACTGATCCAAATGTTCTGGTGAGGCTCGAGTGTCTAGAGAAGGAG
AACACAACTCTCAAACTTGACCTTTCATCTTGTTCACAGGAGTTGCAAATTAAGACCATA
GAGAGGGACTTGAGCACCCAAGCAACAGATCTTCTGTTGTTTCATCCTTCTCTGTTGAGT
CCTTCAGCAATGGTCAATCTGGTAGTGGAGATCAACTGAAGACAGTCCACTATGATAGCC
AAATGATGCGCAAACTGGAAACAAATGAATGTGATCAAAGTTGCTCTGATTCATCGGCAT
CAACACTAATTGCTAAGCTTGATCAATTTCGGCACGAAAAAGTTATGCCTAAAACTCTTG
CTGCCTGGTCTTTGGAAATTGACATGATGGATGACTTCTTGGAGATGGAGAGACTCGCTG
CAGTATCTGAAACTGTGAATAAAGCCTCTTCACTTACATCGGATGTTGTTGCTGATGACT
CATCAAGTGAAGAGAATCCCCTGTCAGCAGAATATGAGACCCTTTCACAAAGGGTGGTTG
AATTAGAGCAAAAGCTGGAGAAGATTGAAACAGATAAAGTTGAACTGGAAAATGCTTTAA
GTGAGAGTCGAGATGCCCTGAAGGTGTCCAATTTGAAGACCCTTTCACAACAACAAAATT
CATTTTCAAATCAATTGTTGCTACAAAACTATAAAGCTAGTAATCTATGTGTTCCACATC
AGACTCTTTCATTAAATACGAGTATAAAATCTGGGAAAAAAGAAAAAAACAAATAAATGA
TCACTAACAAACTACATTTGGGGAACCCCGTATCCCGGTCAGAGTAGAATGTAGATACAA
ATGCCATAAGCAAAATATCTTGAATAACTTCATCTATCCTTTAATTCATTTCCCCTTTGG
CCTAATTCTTCCTCCATTAAAGATTGAAAAAATAGCAAAATTATGTCTGCTCTAGGGCTA
CTGCCACTTGTTAATGATTTTTTCCCTAAATGCTTATGTAGAAATAATTAGTTAATACTT
ACCAAATGATACTAACAAAATCAAATCTTTTCTACACATGCAACTAACGCAACTCGAAAA
CATAACTTATTAGTTGTTGATCTCACCTGCTTTGCTAGGTTGAACGGGATGTATTTTATT
TGATCATGTGCAGAATTTGTCGATTCATTGTAAGGGCACAAAGAATGATCCAATAGCAAT
GTAATATAGGCCATAACACGGAAACATCAAATAGAGAAAAGAGAGTCATGATAAATGCAA
TACAAAAACCTTGGTTATGGCATACCTGAGATAAACAAAACAAGCATAAACACCCAATAA
ATTTGAGAAAGTAGTGAACGGAATGAAACAATTACGTAATGTTTGGAATTAAACACATGT
TCTGAAGCTGCTGCCATGTTTCTTCTCATTTATCTCCCTTATTTGAACTCGTAAATACAC
GTGATGAAGGAGCTTTTTTAAGGTGAGAATAGTCCATTACTCCGAAAGAAATAAGCTACA
AATATAAATTATTTAATAAAATTTACTTGTTTGAAAACATTGGAAAAGAGAACAAGAAAC
ATACCACAAAGTCAAAAAGAAATTAGCAAAATGGTATCATTTAAAACACTACCTCCTCGT
ATAACAAAAGGATCTTTGAGGAACTTTTGCAGCGATATGTTGTTCAAGACACTTGGTCAT
TCTTTAGTAATGTTTAATGCAATGAAGCTTAGAGCTTGAGTGTACCCAATTTTCTGGTTA
TAGAGGACATACAAACTACAAAACCAAACAAATAAAAAGACAATACCAAAGATATATTCA
TCCACATTCAACAAACAAACAGGATACATAACTGACCATGCAACTCTCCCAATCCGAACA
AAAAAAAGGCATGTTACCAGGAAAAAATAGTAGCTACTCTAGTTGTACATTTGAAATTTG
AACAATTGTATATCAGACTCTATAAAAATAGTTGCAATAATTGATGGAGAAACCTTGGGC
CACATTCATGATGAAACTATTGAAATGCCAAAATTATCACTCCCTCTGTCTCACTCGATG
GATGGAGTAACCTCAGCCTTTATTAACTTCTCTAATAAAAAGACCACATCAAATGTAACA
GATTATGTTTCCAGCACACTACAAAGATAGTCACCACATATCCTTTGCTTGGATAGGACC
AAAAGGATGGTATTGACCTATACAACTCTTCACAATTCCAAATTATATTAAAAGTATTTG
TTGATTTAAATTCTTAAAATGCACAGTGAAAGAGTTTTCTTTTCCTTAAAGCCACCTTCA
AGATGGGGCGTTAGGAATGACCCCTACATCGTATGTTAATAACAAATAACAAAACACATA
TACAAGAGGTATGCAATGCCTACCCTATTCAAGAGTTTAAAGATTAGACATGTCCAATCT
TTTACAAAAATTAACTTGTGATTAAGCGATAGCTTTCTCAAAATGTATATGCATAAAGTA
TGCTAAAACATTATAAATGGAGTTTTCCCTCCTTTTAATTTCCAGAAAGTAGAAATACAG
GATTAAAGAATAATCACACCACATCTTCAAATCTAATTTCAGGCATCTTTTATTCTTAAC
TCGAAAATTAGGATATCTTCATTTTACCTCTTACTTCATTTGGTAGCTCTCAAAAGTCAT
GAATAAACATAATCAAGTTGCTCATTTTCTCAAAAAATTGAGTGAATCAACAAAGGCTTG
TATAAATTTGGATAAAATTCTTCTATATATTTAACCTACATAACTAAAGAATGACTAAGT
TTCGAAGAATCAACCTCTATGCAATGATCTCACTTGATGCCATGTTCAATTGCTAACAAC
TATACTTTTAAGAGGAAGATAGACTACCTAACTTTAGATCAGCATTGGTCAGCAAATACA
TTGCTCATTGAAAAGCGACTAAGAAATTATCAAAATATGATAGTGAACAATATAATATAC
TTTAACAACTGCATAGCCTGACACCCAACTCTATTCAAAGTCTAATTAAATTCAGCTTGT
GTCACAGTTGTCTCTGATTTATACTCCAAAATATTGATATGCTCATTTAAAAATTCAAGA
AATTCACAAGTAGAATGAAAAAAAATACAAATTTAAGAACTTCAAAAGTAGAATGAAGAT
GTCAAAAGCATTAATAAACACTAGGACACCCCAATAGAGCAAAAGAACGAAGAACATAGT
TCACAATTACTGACGTTCATGCAAGATTCTACAAAAAAACTTATATACGATGAGGCAAGA
ATGATATCGAGAAGAAGACTGACATATATGAGCCGAGTGACTAAATCTGGGATTCTGCGA
TTCCTCCAAATCACCGCAGCATGTAGATTCTCCGATTCCTCCAAATCTGGGGTTCTTTGA
ATTGTTTTTCTAGTCTCTCCCATGTAGGTAAAGAACAATTAAGGAAATCACAACCAAATA
TTGATAAGGTTACAATGGAGATTTTTGGGTGGAAATCAGAAGGAGAGAAAGTAGGGTTTA
ATTTTTTATATAGGCAAAGAGCAACTAGGAGAGCATTTTAATTTGAGGGCAAAACGTTTT
TAGAGTTATGTTT
>sci_locus_1891_iso_1_len_2580_ver_2|Phosphoinositide 3-kinase n=1 Tax=Nicotiana tabacum RepID=Q4QXM0_TOBAC|GO:Not found|length=2580
GAAGAGCTTGAACCAACTGAAGGAGGTAGCACTGAAGCTCTTCATCATCAGCTTTTTCAA
GAACACTAACGGCATAGGCACGAACCTCTTCACTCTCAAAAACCGGAGATAGAAGTTCCA
GTGCATCACATAGGTCAATTGATTCCCACTTGTGCATCAGTTCTAAGGCTTGCTTTGCTT
CCTGGACATCACTCCACTCGACACATCGGAGAAATTTAGTGAGAGCCCGTTTCTCTAACA
TCAATGAGAAACGGAATTTCCAAAGCATCTGCCTCTCGTCACCACTCAAATTTCTTGTAG
GAGGGTACTTCAAAATTCTTTGTATTGACTTTCTTTCTGTAATACTTGGTTTAAGATCTC
GGTCAATGATGCCACGGTTTAAGCTCCTAGCAAGCTTTAGTTGTTTGTGTTCAGAAGGAT
TTATTTTTCCCACTTCTGGATCATAGACAGTAACCAGTTCGTTTGTTGAAGCAATAGGAG
ACGGTAATAAGAAGTTTGCTCCTGATTCCTGGAAAACAACTCGATGTTCAAAACTGCAAA
AATCAACAACCACATACAAATGAGAACTTCCATTTCGACTATTTTCAGACTCCTTAATTT
TGTCCATTGCTTTAAATGCAAGGCGGTCCAGCCAATCAACTCGTTGAATCTGTCCTCTCT
CATACTTATTAACCAGCTTCTCCAAACGCTCCAACTCCCCGCGTTCCTCCCTTGGGACCT
TTCCAGGTGTTGTTGTATTAATAGATCCATCTGCCTCTTTGCCTGGCCAAAGCCTAAGCT
TATGCTTCCCTGTCTTCAACTGTTTTTTTCATGTTGAAGAGATGGATGGTAGCCCCACCA
ATCAATCCTCCACCCTTTCCGCAAGAAACATCCCAAACTGTAAATGACAACTGTGAGTTC
GCAGTCAAGTCTCTATACTTTGTACTCAAAGTAATAAGTTCATTCCAGCAAAACGATGGA
GCTCCTGTTTCCAGCCTTGTTCTCATGGGAAGTCCAAAGGGAGCACCATCAATATATAAA
GTACTCTCCACATACAGCTCTGCCTTTCTCTCCTCCGTTGTAGAATCAACATTATCTGAA
TCAGAGAGCTTGGGTGGTAACAATTTGCCTTCCAATTTCTCAATTCGGTAAGTAACAGGA
AGATTAATATCACATGATAAGAAAAACCTGAATTCGTTTCCACTCATAGCTCTGATTACA
CAACTTTTAATCTGTTCTCTTGTTCATCTTTTATGGATTGTTGGAAAAAAAAGTCGTTCG
TTTACGCTTTACAGAGATCCCATTGAACTATAATACTTCACAGGCAAGTAAAATTCGTTG
AAAATCCAAAACCCAGAATCCAAAATCCAAAAAAACTGTTCAAAATTCCTCTAAAAGTTG
TGTAATCAGAGCTATGAGTGGAAACGAATTCAGGTTTTTCTTATCATGTGATATTAATCT
TCCTGTTACTTACCGAATTGAGAAATTGGAAGGCAAATTGTTACCACCCAAGCTCTCTGA
TTCAGATAATGTTGATTCTACAACGGAGGAGAGAAAGGCAGAGCTGTATGTGGAGAGTAC
TTTATATATTGATGGTGCTCCCTTTGGACTTCCCATGAGAACAAGGCTGGAAACAGGAGC
TCCATCGTTTTGCTGGAATGAACTTATTACTTTGAGTACAAAGTATAGAGACTTGACTGC
GAACTCACAGTTGTCATTTACAGTTTGGGATGTTTCTTGCGGAAAGGGTGGAGGATTGAT
TGGTGGGGCTACCATCCATCTCTTCAACATGAAAAAAACAGTTGAAGACAGGGAAGCATA
AGCTTAGGCTTTGGCCAGGCAAAGAGGCAGATGGATCTATTAATACAACAACACCTGGAA
AGGTCCCAAGGGAGGAACGCGGGGAGTTGGAGCGTTTGGAGAAGCTGGTTAATAAGTATG
AGAGAGGACAGATTCAACGAGTTGATTGGCTGGACCGCCTTGCATTTAAAGCAATGGACA
AAATTAAGGAGTCTGAAAATAGTCGAAATGGAAGTTCTCATTTGTATGTGGTTGTTGATT
TTTGCAGTTTTGAACATCGAGTTGTTTTCCAGGAATCAGGAGCAAACTTCTTATTACCGT
CTCCTATTGCTTCAACAAACGAACTGGTTACTGTCTATGATCCAGAAGTGGGAAAAATAA
ATCCTTCTGAACACAAACAAATAAAGCTTGCTAGGAGCTTAAACCGTGGCATCATTGACC
GAGATCTTAAACCAAGTATTACAGAAAGAAAGTCAATACAAAGAATTTTGAAGTACCCTC
CTACAAGAAATTTGAGTGGTGACGAGAGGCAGATGCTTTGGAAATTCCGTTTCTCATTGA
TGTTAGAGAAACGGGCTCTCACTAAATTTCTCCGATGTGTCGAGTGGAGTGATGTCCAGG
AAGCAAAGCAAGCCTTAGAACTGATGCACAAGTGGGAATCAATTGACCTATGTGATGCAC
TGGAACTTCTATCTCCGGTTTTTGAGAGTGAAGAGGTTCGTGCCTATGCCGTTAGTGTTC
TTGAAAAAGCTGATGATGAAGAGCTTCAGTGCTACCTCCTTCAGTTGGTTCAAGCTCTTC
>sci_locus_1919_iso_6_len_2836_ver_2|Putative polyprotein n=1 Tax=Solanum lycopersicum RepID=Q0PY40_SOLLC|GO:Not found|length=2836
ACTGATTCCGTTAGAGAGTGGCTAATTGCAGTTTTTCTTAATGCATTATATAAGTGAGAG
GGCACATTATGTAAAGATCACTTCTTAAGAGTTTTTTTAATTAATAGACAAGAGATGCTC
TCTCTAATTTCGTGTCTCAGCTTTCTCTTCTTTCATATCCACAAAGTTCCCTTATGATCT
CATTAATGGAGTTTTAAATCATTTCATGGTATCAGAGCTCTCGATCTTTGAGTCAAAGGT
ATCATTTGTTAATTCCGCAAGAGAGGATATTTTGTTTCAAAGAACCTGCAAGAATTAACA
AAGTCAACAGGATCTGTGAAATTCATAAGTTTCAAATGGAAAATAATGAGAACTCAACAA
ATGTTTTTGTCAATCTTTAGCAGTATCTCTGCATCTACACCAACAAACGAGGCAGAACAT
CACACCGCACAGGGTGCAACCAAGATCATTGACCATAATCATCCTATCTACTTGCATGCG
TCTGATGTTAGTGAAATTTGACTCGTCTCTCTTCAGTTAACTGTTACTAAAAACTACTGT
TTGGAGTAGATCCATGCGTATAGCCTTATTAGCAAGGAGCAATTTGTTAATGGAACCTGT
AAAAAAAAAAGATCTAAGGAAGAGTTCTGGGGTCAATAGGAAAGAATCAATGCCATTCTT
TTGTCTTGGTTAATGAATTATGAATACATGGGCTAACAATCTGTTGATCAGTGGCGTTAA
AATATGCAGAACAAATAAGGCACTGAATTTGTTAATGACATTATGTGGTACCATGTTTAC
AATGTTAGGCATCATACATCAAAGAACCCGTGCCTACGCTTCTTAGCAAAAAATGATGTA
GATGGGAGGAAACACAAACACATACTATAAAGGTTTTTTTTTTTTTTTGGTTAAACATAC
TAAAGGTTACTAGAGCTCTCAGACTACAAGCTAATATTCCTAATAAGTTTTGGGACCAAT
GTATTGTCACTACTGTGTACAGTATTAATAGATGACCTTCTTCTATGATTGGTATGTCTC
CCTATGAAAAACTACATAGAAGGAAACCATCACTCATTCATCTTAGAGTTCTAGTATGCC
TCTGCTAAGCAAAAATAGTTCGACTGAATGATAAACTTCAGTCAAGAATTAAAACTGTTG
TTTTCATGGAGTATTCTGAAGTCCAAAAGGGCTACATACTATGTGATAGTGTGATCCCAA
CACTCACTCTTTCTTTGTCAATAAAGATGTAATATTTAAAGAATTTGAGTTTCCTTTTAA
AACCAAAGAGACTACATCACCAATATTTAGACATGCTGGAATAACTCAAGATGAGCTTTC
AAAATGAGACTTCTCTTGTAGTAAACTACAATTTTGAGTATTGTGACACAAGTGGTCCTT
CATAGTACAATGATCATGTACAACAAGCTGACTCCAACTAATTTCAACAGTACAGACTGT
GCAAGGACCTGATTCCACTTGGATTAGTTATAATCACTTAGCTGATTATGCTAAAGTGGC
TAATTGTAGTTAGTCCTAATGCAGCATACAAGTAGGAGGACATATTATGAAAAGATCAAT
TATTTAGAGTTTAATTCGTAGATAAGAGATAATCTCTCTTATTTCTCTCTTCTTCTCCGT
CTCTCATCTTATTTCTCTCTTCTCACATCTTTCTCTTCTTTCATCTACTAGAAGTTCCTC
CATGAACTCATTAATGGATATCTAAATCGTTGTAGTTTTCAATAGACTCCTAATGGTATT
ATAAATATCATGATTCTTCTGAAAAGAAGGACAACTGTGTTCTTGTTGGAAAATCAAGTT
AATTGCTAAAAACTTAGGATTTTATTTGCTTTGTAAATCTTTAAGGAACTCTGTCATTAT
CTTTGCTGCAATGAGATGAGAGACTTAAATTACTTAAGGACAAATATTACTCAATTAAAG
CCTGATTAATGTATTTTCCACTTATGGAACCTATTTTTCTAATGATCTTAAGGAATTATG
TGTTTTGTTATGTTGGCTGATGAAGGGAAAGGCGATTCGAATTTTACTCCGTAACTCAGT
GACTTGAATACAAGAAGGTTAAATTTGGATCTGGCTCTTCTCTCCATTTTCCCCAATAAG
GTCTCGAACAAGATATTAAATTTTACTGGAGATATTCCTTTTATGCTGGTCTTCCCAACT
CGCTATAAACCGCACAAAAGATTAACTAACAACAAACATCTCACAAATATAGGACATTTC
CATCAGCATTAAGTTCACAGTCTCACAGATAATAGAATAAAAGCAGAATAAGCTAGAATA
GTATAAACTTCAATTCTAATTGGAAATAGCAACAGAAAAGCAAGTAATAGTTTCCAACAG
TTGAACTAAAATGGGAGCCAAAAGAGCAATTAAATAGCTAGTAATAAATAGTGGTACCGA
GATCACTCCAGTAGAACTCCATAATAGAACTAATGCAACAACACCCAATGAATTGACTAT
ATACTTATCTATCATTCCTCTGCATTGACCCATAGTGACATGTTCTTCACATTTGCCTTC
GATTATAGGCTCCTTAACATCAGCTGCTTCACCGATGGTACCCCGTGGAGCTCTGAATTT
CTTGTAGAAATAACCTCCTCTCCGATGACTTCATGATTTCATCCTTCACCGTACTTCATT
CCTCCCCTAACCCTCGCTATATACGCCACCGTGCACACCTCCGTCAAATTGCAGCACTGG
TGAGAGAATTTGGGAATTGTTTTAGGTCACGGTAGAGTCTGCGGAAATTATGGAGAATGA
GAGAGAGATGGATAGAGTGATGTTCTAACTGGGCTTGGCCAAAAATAATTCCCAAATTCT
CTCACCAGTGCTGCAA
>sci_locus_1992_iso_1_len_829_ver_2|CIG1 n=1 Tax=Nicotiana tabacum RepID=Q8W415_TOBAC|GO:Not found|length=829
CGTACTTCAATCAAGTCTTTTCCAGCACAAAAATGTTCATAGAATGTACTTTTAACAAAC
CCTAGTATTACCTCCTTGAATATTGGCATGTACATGAATTTCGAATTCATTACCCACACA
CCTAGGTCAACCATCGACTCGATGGACGCCATTTGAAGTGTCAACGATGATCCAATCAAC
TTCGAGGTAGATACACCCGTAAACAACTCCTTCACATCATCAAAATTGATCACTTTTTTC
CAGGATCGGCTAATATTTGGTCCGTAGGTTGTAACGTCGGTGTTGTTACATTCGTAGAAC
CATAGTTGCCGGTAAAATTCATCGGTGGGACAACCGGAGCCGTGTTTAGACATCGAGCGA
ATCGTCGGAGTTCACAAAAAAATTAGAATTTAGAGACAAACAAAAAAATTCATTAATTAC
ATGGCAAACAAAGTTGTATGTCCAAAGGTTTTTTGTGAACTCCGACGATTCGCTCGATGT
CTAAACACGGCTCCGGTTGTCCCACCGATGAATTTTACCGGCAACTATGGTTCTACGAAT
GTAACAACACCGACGTTACAACCTACGGACCAAATATTAGCCGATCCTGAGAAAAAAGTG
ATCAATTTTGATGATGTGAGGAGTTGTTTACGGGTGTATCTACCTCGAAGTTGATTGGAT
CATCGTTGACACTTCAAATGGCGTCCATCGAGTCGATGGTTGACCTAGGTGTGTGGGTAA
TGAATTCGAAATTCATGTACATGCCAATATTCAAGGAGGTAATACTAGGGTTTGTTAAAA
GTACATTCTATGAACATTTTTGTGCTGGAAAAGACTTGATTGAAGTACG
>sci_locus_1994_iso_2_len_1613_ver_2|Putative uncharacterized protein n=1 Tax=Solanum tuberosum RepID=Q3HVK8_SOLTU|GO:Not found|length=1613
GGTTATGGGACAATGATTTGATTATGATAAATATTCTATTGGGAGCATCATTCACACGTC
TTTGCAATGCGTGATCCACACTTAGTCGCGGTATGAATGACAGGACCATAATTTATTCAT
TCTTCATCCATCCTTAATTCAGTTTCCCCACCATTGCTGTAGATGGAGGCTATTTCACTC
TTAATTAGAAGTTTCGATTTCTAGCCCGGGGCACAGACAAGTCTATGATGGATTCACGTG
AATCTGAATTAATCAGACTCCAATACAAATACATATAATGAACCTCTTCAACTTCAATAT
AAACCTCTTCCCCATCGTCTTGCCGCTGCTTACACCACCACTACTTCACTTTCTGTCCTT
TGCTATAATTGTAAGTTTCTCTCTTGTTTATTTTCTGGTACTATTAATCTCTCTCTTCAT
TTTCCTTTTATTCACTTCATATTTGACTTCCCCTGTTTTTTGATCTATTGTTAACCCTTA
TCCTGTTAGTGTAAATATTACTAGTTTTTTTTCTTCCTTTTTATCTTGTGTAAATTAGAG
CTAGATACCACTACTTAGAAACAAAGAGTTCTCACACCGCAAATCAATGAGAAATTCATA
TTGTATATAACAACATGAATAACATATCCTCTAAAATTTCACACTTAGTGACAGGAAAGG
TAAAGTGTACGCAGATTTTACTACAAATGCATAGTGAACAAAAAATTCTCACGTAAACAG
ATAGTTAGTTCAGTATAAGGTAAAGTGTAAATATTACGTACAGTTTTTATATATCAGGTA
AATCTAGTGGAGTTGAGAAGCAAGAGAAAATATGGAGATGATAAAAGTTGGGCCAGTGGG
AAGCAATGGTGATTCCATATGGGAAGAAAATGGACGAAGCGAAGTTGCTGGTATTTTTGT
TTCCTACACCCAAAACACTATTCAGTCGCTTCAGTTCCTCTTCTATGAGAATGACAAGTT
TGTTCAGTCAAAAAAGCATGGCAGTCAACACTCTGAAAACTTTTGCGCACTTCTCTTTGA
TTATCCATCAGAGTTTCTTACTTCGATAAGCGGTTCCTATATTGGCGATCGGTATTTATC
AACAGGTTTGGATGCTATTAAATTTAACACCAACAAGGGTTCTTATGGCCATTTGGGCGT
ACGGAGCCTACAAGTAGTAGCAAACAATTCAACTTTCAATTACGAAATCATCGTCCTTTT
TGGTGGTTTTCATGGCACCATGAGTCCATCTGCCGTTGAGAGTATTGGGATCTATGTTAA
GCCAGTTGTATCCCCCATGATTAACTTGAAAGGAGGATCTCTGAAAGGATCTCTACGAGT
AAAGGATGAAAAATGATTGTAGTTGGTCTTATTTTACTCTATGCTTGCTGCTTGCTTATT
ATGTAAGTTTTACCATTTATGTTTTGTGTTGTAAAATAAGTTCCTCCACAAAAGTAGTGG
TAAGGTCTTCGTTTAGTCTCTCTATCCTTCTTAAACTTCACTAAGTGGGATTTAACTGGG
GCATCATGAAGTTGTATTGTAAAAGAAGTTATTGTAAGATGTTAACATACTAATTTTATC
ATAAATAACATCTCTATATCTCAAGTATGAAGATACCTTATTCCTACTTGAGA
>sci_locus_2019_iso_1_len_869_ver_2|Cyclin n=1 Tax=Camellia sinensis RepID=G3G857_CAMSI|GO:Not found|length=869
TCCTGGGTAATTCTCATCTGATCCAGCCATTTCCCAAATCCTCTCTTTTTAATATGAACC
CCAACAAGATAAATCAGTAGAGAAACATTTTTTCTTTTTGAAAATCTTTGATTAGTTTCA
TGGGGTTCTTCAATTACTAGTCTTTCATCGATTTCCGGGTTGTTTCCACTCAAAGATCTG
ATCTTTTTCGTCTAGTGTTGATCAAGTTTTCAGTGAAGATGGCTGGATCAGATGAGAATT
ACCCAGGAGTGATTAGGCCTTCAAATCTTCAAGGGGGATTGAGGCCTGGTGTTGGAGGAA
AAGTGACTGGAGGGTTGGGGCAAAATAGGAGGGCACTAAGCACAATCAATAGGAATGTAA
TGGGAGCTCCCCCATTACAATGTGCTGTTGTTCACAAGAGAAATGACATTACCGAAAACA
AAACCAATGCTGCTACTAACAAGATCCCTCCTGTTCCGATTCATCGTCCAATCACAAGGA
AGTTAGCTGCACAAATAGCAAGCAAACAGCATCAACCAGCAGTCGAGGTAACAAAGCCAC
CAGTCCCAGTGATACCAATTAGGAATGAATCAGCAGACTGCATTATTATAGATGCTGAAG
ATTACAAGACCACTGGTAATTCCGCTGTGCCAATGTTTGTGCAACATACAGAAGCAATGA
TGGAGGAAATTGATAGGATGGATGAGGAAATAGAGATGGAAGATGCAGAAGATTGGTCAA
TTGTGGACATAGACAGTCCTGACAAAAAGAACTCACTTGCAGTAGTGGAGTACATCGACG
ACATCTATGCTTACTACAAGAAGGCTGAGATCGTTAGCTGCGTCCCTCCAAACTATATGG
AACAACAAATTGATATCAATTTGTTGTTC
>sci_locus_2026_iso_3_len_1136_ver_2|Predicted protein n=1 Tax=Populus trichocarpa RepID=A9P983_POPTR|GO:Not found|length=1136
TTGTTCCTGCTGAACCAACACTGACTTGGAATGAGCTAACGGCAGTTTCAGGATCTTGTC
CCCATGAGTTGATCACTCCTCCCTTACAGCAATTTGCAATCTGCTGATTGTAAGGAGTTC
CGGGTAGTAAATCGATGACTGTTGGATCCCTCTTGCAGCAATGGGGAATGTTTCCTTTAA
ATTTTGAACAATCTCCTTGCTCTGTTGTTTGAGCTCCCACCATGCCCCATATCACCTCCT
TCTTTGCCCATGTCCATCCCAACGTCCAACCGGGTGCTTGAATATGTCTATATTGTTGGA
AGTTGAACATAGTCACAACAGCAACATATCCATCAGGTGACCAGCTGATGACATCCCATT
TAATTGTGATGTTCCCATTGGGATCAAGTGCATCGAAGGCATCTGTTGCTGAAAAGCTGA
AGCATGACAGCAAGAAGCCTAATAATATGGTAGATCTGAAGAACTCCATATACCTCTCTG
TAGCTGCAACAGATTTTCTCGAGGTCTTTGTAACCAATGTATGTTCAAGATCTGCTAAAA
TGGTGCAGAAAATGAGAGTAAAAAGGAGGAGAAAAATCTTGGCGGTGAGTGGCAGCTGGA
AGTGAGCTCACATGGCAAGTTAGTCTATTGAAGCTAAAGTGGACTTTAATAAAGTCTCTT
AAGACGATAACCACCCACTAACTACTGTAATTAAATTAATTAAAGTTAGAAAAGAAAGAG
TAGCTGACAAGAAACTTGATTTTACCTTAAGAAGCGAGCACATGACTGCTATTCCATGCC
GTTTTGATGCACATCAAAAAGAGGTTGGAATGCTTGCAGGGGCTACAAGTGGTGGGCAGG
TATATATCTGGACAGCATCTTAAGTTGGTGCCAATAGATCATAGCCAAATTGTGCTCATG
GAGGCAGAGCTGCATTTTCCCGTCTGGCTAATGTTTTTGTGAAAGGACAAGAAATGATTT
ACCTTTAGGTTTTTGTGGAATCTTGTTGTTCACTGTTTAATAACTGTTAATTATGTAACT
TAAGCAGTTTTTAGTGTATTGACCAAATCATCATTGGTCATATTTTCTTGGTTTGCAATT
ACCTGGTGTTTCCAAGATTATCTTTAAAGCTATATTCAGCACCACTTACCCAAAAC
>sci_locus_2060_iso_3_len_2546_ver_2|Putative uncharacterized protein n=1 Tax=Beta vulgaris subsp. vulgaris RepID=F4NCG0_BETVU|GO:Not found|length=2546
GGAGTGGTGGACCTAGAATTTACATAAATTCCTAACAGTACTTACTATGAATTAGAAATC
CTCTTCGCGCACGTTAACTAATGCTTGCTAAGTGCGCTCGGGGGACGATGGCTCAACAAC
AGAAGATTCCAAGACCACCGCAAGAAGTGATGGACAACCCACAAGGGAGAACAATAACAC
CTGATTCTGGTATTCCACATACCCTAGCCTCGATGAAGCTATGAAGCTGGCTACCTTGTG
AAAGCAGCCACTCAACAGTGTTACCCATGGTAGAAGAGGATCATCTGAAGTCTGATTTAG
ATGAACAGATGCCGGACGAGACACACGCTAGGAAGCTTACCTTCTCAGTAGGGTCTCACA
ATACCCCAAACTCTCAAGTTGATCAGAGGACAACGGTGGAAGTAGTGCGAGGCAACAACA
AATTCAAAATGGTATGGGTCTCCAATATGACCCTCCAATTGTGAAAAATGGACAGACAAT
AGTGAAGGTTAATCCTATTGAGGTAGAAGCGGTGTGTAATAAATGGGAAAATGCCCTTAT
AGGGTATGTTATCGGTGATTCCCCTGCTTTCAAAGATATGTTGAAATTATTCTATGATGT
TTGGAATTTTGTGTCTATTCCACGAGTATATCTACATGATAAGTATATTTCTCCTTCTTG
TCTGAGACACATGAGGATAGAGATCATGTACTTGTAGAGGGACCTTATACTTACAACAAT
CACCCAATGGTGTTGAAAAACTGGGTGAAGGACTTCCAGTTCCAGCCTAAGATGCTTAGG
ATTATTCCACTGTGGGTGATGTTCCCAAGACTCCCACTTTACTACTGAGCTGAAGAAAAT
CTAGGTCGTATTGCTAGCTATATTAGCAAGCCTGTATGTGTTGATAGAATGACCGCAAAT
ATTGAAAGGGTCTCATTTGCTCGAGTTTTGATAGAGACTGATATAACTCAGCAGCTTCCA
CAAGAGCTCTACATTGAAAAGCCTGATGGAACTTTGATCACTCAAGCGATTAAGTATGAG
TGGACACCACAGTTTTGTCATACCTGTATGAAGATGGAAAATAAGGAAGGTGAATGTAAG
CATGGCAAGCCAACTCAACCAGTTATACATCTAGCAAGGAGAAAATGACCTCCTCCACCT
GTATGGCAAGCTAGGCCTGCTAAGCACCAAGAGCACCCAGCAAAGGGGAAGGAAAAGGAG
GACAATAATAAGGAGAATGTCAATGAAGAGAAATCCACTCCTTTCCAAATAGTCAATCCA
AAGCTAGGGGTACTCAAACTACAACTAAGGAGGATAATGTTGAACCTCAAACCTCCAACA
AGTTTACTCCCTTAGAAGACCATCAGAATGACTCAGATGAATGGACACACAGGGCTAAAA
CACATGCACCTCCCAATATAACATGATTATCATTTCCTGGAATATTAGGTAGGACTGTAC
CAACCCTATAAGCAGGAGTTGACAGTTTTTCTGCTGAATTATAGAGTGAACTTTATGAGG
TGTGTAGAAACAAAGATTCAAGATCACAAAGCTGAGAGAATTAAGATTAAATTGGGACAA
GATTGGAAGGTCTATGTTAACCCTACTATACTTTATGGGAGGATATAGATTATTTGGCAA
CACAGCAGAGTGGAGGTAATTGTTTCGATTAGTACTGCTCAACTGGTGCACTATAAATTA
CAAGGCAAAGACTCTGATTTCTCTTGTTTAATCACTATAGTGTATGACTTTGATACCCCA
AATGCTAGAATGAGGCTGTGGGACTCTCTTAGGGGTCTTACTCTAAATAGTAGTGAACCA
TGGTTGATATTGGGTGATTTCAATGCCATATTGTCTCGTGAAGATAGACTCAATGGTGAA
CTTGTGAAGCCCAGGAAACAGTGGACTTCCAATCTTGTGTTGATGATATAGGGGTGGGAC
AGCTACTAAGAAGAGGAAGACATTGCACTTGGTGTAATAAGAGGGATATAGCTACTAGAA
TATACACCCACGTTGACTAAGCATTTGGTTATGTTGCATGGACTCTTAAGTATGGGGATA
TTGAGGCTGATTTTGTAGACCCAGGACGTTCTGATCATACACCTATTGTAGTGAATACAT
GCACTGTTCAGATTCAGGTTAAAAGGCCATTTAGACCGTTAAATGTGGTGATGAAGCACC
ATAGCTTTAAGGACCTTGTGATCTCTACTTGGAATCAACAGGTGAATGGGTATGAGATGT
TTAATATACGTACCAAGCTACAGAAAATATCCCACCAGGCTCAACACATTCAAAGACAGT
ACTCCTCTGTTAATACAAGGAAAATGACCTTTAGTGAGAGGACATTTGGTTGTGAAAAGT
CCAAATTCGGTCGCTAAAGGTCATTAACGGCATGAACCAATCTGGTCATTGTCCGTCATT
AAAATTTCTGATGTTGAAAGTTTAACGACGGATTTTTGTTCGATCGTTAAACGAACTTTT
AACGACAACATATAATCCAGTCATTATATATTCTTTAACTAGGTAATTTACCCACGCTGC
ACGCGGTCATAAATAATAATTGCATT
>sci_locus_2063_iso_1_len_614_ver_2|Putative uncharacterized protein (Fragment) n=1 Tax=Potamogeton distinctus RepID=A5LGK1_POTDI|GO:Not found|length=614
TGGCATTGCTTTCATCTTGTAACTTGGATGTTCATAACTCTTCAATCCTGTTTCACTATG
GTACATGCACCCTACAAAAACACATCAATCATAATCGAGATTAGAGACGAATCTACGTGT
TTATGAGTTTACGAGGATTCAACAACTTTGTGTAAACCATGTATATATGTAAAAATAACG
TATTTCTCATTCTATATAAACTCGATATCATTGTTGAAACATACGAATTTCAAATCTTGA
ATCTGCCCTAACGCCTAACAACTATGAGTGCTAATAGTGCAATGTAATTGTTTCTCTTTT
CTTTTTGAAATCCCATAAAATATGGACATGTGCCCCTTTGCTTTCCTAATCGACTTAAAT
ATCAGGCTTTGGTCATATCTGAATTCAAACATATAACAAGTGTTTAATTCACACATCACA
TGTTTGTATCCACACATGACCAAAGCCTTTGTGCGATTTAATTGTTACATTGATGCACTA
AACTTCTACTATGCATGGAATTCGAAAATAAAATAGGCAAGGACTTTCAAGTTTGATATA
CATACCAGTTGGGAATGGAGCAAATGATTTGATACAACTTGCTTTAATGTGATCCACATT
ATCAGATATCATCA
>sci_locus_2074_iso_7_len_2017_ver_2|Protein SET DOMAIN GROUP, putative n=1 Tax=Ricinus communis RepID=B9RWA1_RICCO|GO:Not found|length=2017
AAAAAGTTTACGGTCAAAGATTAACTGTTTGAATCTTGAAATTCGTAAAGTGTCACATAA
ATTGGGACGGAGGGAGTAATTATTTGTTTTTAGCGTGTCATGTGTTCTTTTGTCAAAATT
AAGGGTAAATTTGTGCCAAATATAATGAGGGGTATATTTGGATTGTAAGTATAGTGGAAG
TGATTATTTGGACCAAGAGTATAACGAGGGGCATATTTAAACTATTTCTAATAGTATAGG
GGTACATTTAGCCCTTTTCTATTTTCTCTATCTACCTTCCAAACGTCATATGAGTTATAT
GAAAATTAATGCATGGATAAATTATTTCTTATCTAGCTACCAAACGATCCCTTAGTGGTT
GTTTGACTCGAGGGACTAGGGTGAATTATCCCAAGATAAGCTGTCCCATAAACTAATAGG
ATGTTTGGTTGGCCAGATAAGAATACATTAATTGCCGCATAACTAGTTTAACATTTTGCT
AGAGGAATTAATCTCAAAATAACAAATGCAACTTTTGGTTGGATGTATTAAATAATGCAC
GTAAACAGGCGTGAGAATCTCTGATTCCTTTTATGTGGGATAGAATGTTGATACAAATTC
ATATATTAGCAATGCGGTAAGTTAAAGTCAAAATATGCCCTTGTAGTAGCCTAGTAGGGT
ATACATAAAATTCCTTGTAGTGTTATGCACCGCATAACAATCCCTACGCTATTTTTTACT
GCATAAGAATTCCTTCATTGTTATTCACCATGTTAATAATCTCTATGTTATAATCATATA
ACTAGTGTGTGAACTAATTAACCCCTTATTGTCCAATTGATATTTCGTACTGGTTTGTAA
ACAACTTATTTAATGATGATCTTGTGGTTGTACATTCACTTTTATATGAAATTGTAAGAA
AGTTTTGAGTGTATTATACTCTCTTACTGTGTAATCTTTGTAGGTATTCAATACGTATGG
GTCTTTAGGTAATGCTGCTCTGCTACATAGGTATGGATTTGCAGAGCCTGATAACCAGTA
TGACATTGTGAACCTTGATCTGGAGCTTGTACTTCAGTGGAGTTCATCTCGGTTTTCACA
TCGCTACAGTAGGAGGAGGTTATCACTATGGAGAAAATTAGATTATTCTGGATGTGTTAG
CCAAAATTCAGAATATTTTGAAATTTCATTTGATGGGGAGCCGCAAGTTGAGTTGTTGAT
TTTGCTTTACATAATATTATTGCCAGAGGAAATGTTTGCTGAACTCGATCTTGCAGTATC
TATCACCAGTGGTTTTGAAAAGTCTGAGGGCTTCAATTTGTCGAAGAAAGATATTGTTTT
ATTTCGAGAAGGTGTTGAGTCAAGCAACAATATGTTGCTGACAGATGGTGTTTGTGTGGC
TCTGTCAGGACTAGCAGATATTCGGGAAAGTTTATATGGTTCAAACCATCTAGAAGATGA
TATCAAAACTTTGAACTATTGCTGTCTGGTGAAAGAACCTAAGATATATTATTCATTGGT
GTTGCGCATCAGTGAGAGAAGGATCCTTGAAAAGCTAAGGTGTTATGCCTCTGCTTGTGC
TATAATGCAAACAAAATGAGGTAAAACTAGAACAAGAGCAAAGTTTGAATGATCTGTTTC
AACTATCCGCGATCATCGCCAGATGTGTTTCTGGATGAAAGGTGCATACTAGACTGAGTT
CCATATCATACTCCCGCAACCAAAGTTCCTTAATTGTTTCTTGGGCTTGTTTGTTATTCT
TGACATTAATTCTGGTGTTGTATTTGCTTTTGGAATCATGAGCTGGCAATGCAACTCCAA
TGACTAGTATTCTGTTCATATTCTCCTTGTTTTGAAAAATCTATCATTACTTTTATCTCA
ATTGTTTTGGTTGACACAATTTGGTTGCGAAATAGGGGTATCTAGTGCTATCTTATTATG
TAGTATTCATTTTCTTTGAAAGAACCATTTTGAAATTGTATCTTATGGTAATCCAATTGA
AATTATAATGCAAATTTGTTAGCTATTTCAAAAAAAA
>sci_locus_2099_iso_1_len_4011_ver_2|DBP10CT (NUC160) domain, Helicase conserved C-terminal domain|GO:0016818|length=4011
CCAGACTTGAAGGTTGCATTTTTCACTGTAAGACAGGAGGAGAAGCATGCTGCACTTCTG
TATCTGATTCGTGAACAAATAACTTCTGATCAGCAAACTATAGTTTTTGTTTCCACCAAG
TATCATGTTGAGTTTCTCAACATTCTTTTAAGAGAAGAGGGTGTTGAAGCTTCTGTTTGT
TATGGTGATATGGATCACGATGCTCGCAAAATTCATGTTTCTAGATTTAGAGCAAGAAAG
ACCATGGTGCTCATTGTGACTGATGTGGCTGCTAGAGGAATTGACATTCCACTGCTTGAT
AATGTTATCAACTTTGATTTTCCTACCAAACCTAAACTTTTTGTTCATCGAGTTGGGCGA
GCTGCAAGGGCTGGTCGTATTGGCACTGCATATTCTCTTGTCACATCCGACGACATGGCT
TATTTGTTAGATCTTCATCTCTTTCTATCTAAACCAATCAGGGCTGCACCAACTGAGGAA
GAGGTTTTCCAAGATATGGATGGAGTCCTGTCCAAAATAGATCAAGCAGTTGCCAATGGA
GAAACTGTCTATGGACGTTTTCCACAAACTGTTCTAGATCTCCTCTCAGATAGAGTTCGG
GAAATCATTGATCATTCAACTGAACTAGAAACTCTGCAAAGGCCATGTACTAAAGCATTT
GGGTTGTACTCAAAGACAAAATCAAGGCCTTCTAAAGAGTCCATTAAAAGAGTAAAAGAC
CTACCCCGCGAAGGGTTGCATCCAATGTTCAAAAATGACCTCCGTGGTAATGAATTATCA
GCAATGGCCTTTTCTGAACGCTTGAAGGCCTTCAGACCTAAGCAGACAATCCTGGAAGCT
GAAGGTGAAGCCGCTAAGTCAAAAAAAACAAAATCAAATGGTTGATGTGATGAAGATGAA
AAGAGCTATTCATGAGGAGGTCATCAATAAAGTTCGTCAACAGCGCTCGAGTGTTCCTGC
TTCAAAGGAAGATGATTTTGATCCCACACCTTCAAAAAGGAAGGAGAAACAAGTTTCTGG
TTCTAAAAGGAAATCAAAGATTTTTAAAGACGAGGAGTACTTCATAAGTGCAGTACCAAC
AAATCAGCATTTTGAGGCTGGACTCTCCGTGAGGGGAAACCATGGTTTTGAATCAAAAAG
GTTGGATGCTGCTGTTCTAGATTTGGTAGCTGATGACAAGAATGGGTTGCAGAAACAAAA
GGTTTCATATCATTGGGATAAGAGGAGTAAGAAATACATCAAGCTCAACAATGGAGATCG
TGTTACAGCTAGTGGGAAGATAAAGACAGAGAGCGGCTCTAAGGGAAAAACCAACAAAAC
TGGGATATACAAGAAGTGGAAAGACCAATCACACAAGAGAGTATCTCTTAATGGAACTAA
TGATGGAAACTCTGCTGCACAATCAACTAGTTTAGCTGGTGGTCCTAGAGGTCAAGATGG
TGGCAGAAATTTCAGAGGTGGGAGAAACAATAGGTCAGTACCTAACGCCCACGTACGATC
AGAAATTAAAGATGTTGATCAAGTTCGAAAGGAAAGAGAGAAGAAGGCTCAAAGAGCATC
ATATCCGAAGACCAAGAAGGGGAAAAAGGCTTACAAAGGTGGCAAAAAGGGAAAGGGAAA
TGGAAAGGGCAAGGGAAAGGGAAGCCAAGGTTGATTGCACCTTATCGATTCCTTTCCTCA
CGGGGATCTCCATTTTGCAAGCTTTACATATGCAAATCCAGAAGAGCACTAGGGAACATT
CTTTCACAGGAGTTCACTTGTCTATTCTTATAAATCAATGGAAATAAGGTGAAATTTCCA
TTGTATACTTGTGCAGCATGGAATGCAACAGGCAGCCATTTTTATAGTAATTATCAGGTT
GGAGCATAGACTGCCTGTGGACATACTGTGTATGAAACTTCTGGCTTCTCTCTGTCGAAT
GGTTCTATGCTTTTTATAGAGGTGAAATAGCAGAACTCTACAAGTACTTTTGATAGAAAA
GTTGTACCAGATTACCTTTTCATTTAGGAAAGAAATTATATGTGCTTTCAACTTTCTGAA
AAAAGTACTTGTAGAGTTCTGCTATTTCACCTCTATAAAAAGCATAGAACCATTCGACAG
AGAGAAGCCAGAAGTTTCATACACAGTATGTCCACAGGCAGTCTATGCTCCAACCTGATA
ATTACTATAAAAATGGCTGCCTGTTGCATTCCATGCTGCACAAGTATACAATGGAAATTT
CACCTTATTTCCATTGATTTATAAGAATAGACAAGTGAACTCCTGTGAAAGAATGTTCCC
TAGTGCTCTTCTGGATTTGCATATGTAAAGCTTGCAAAATGGAGATCCCCGTGAGGAAAG
GAATCGATAAGGTGCAATCAACCTTGGCTTCCCTTTCCCTTGCCCTTTCCATTTCCCTTT
CCCTTTTTGCCACCTTTGTAAGCCTTTTTCCCCTTCTTGGTCTTCAGATATGATGCTCTT
TGAGCCTTCTTCTCTCTTTCCTTTCGAACTTGATCAACATCTTTAATTTCTGATCGTACG
TGGGCGTTAGGTACTGACCTATTGTTTCTCCCACCTCTGAAATTTCTGCCACCATCTTGA
CCTCTAGGACCACCAGCTAAACTAGTTGATTGTGCAGCAGAGTTTCCATCATTAGTTCCA
TTAAGAGATACTCTCTTGTGTGATTGGTCTTTCCACTTCTTGTATATCCCAGTTTTGTTG
GTTTTTCCCTTAGAGCCGCTCTCTGTCTTTATCTTCCCACTAGCTGTAACACGATCTCCA
TTGTTGAGCTTGATGTATTTCTTACTCCTCTTATCCCAATGATATGAAACCTTTTGTTTC
TGCAACCCATTCTTGTCATCAGCTACCAAATCTAGAACAGCAGCATCCAACCTTTTTGAT
TCAAAACCATGGTTTCCCCTCACGGAGAGTCCAGCCTCAAAATGCTGATTTGTTGGTACT
GCACTTATGAAGTACTCCTCGTCTTTAAAAATCTTTGATTTCCTTTTAGAACCAGAAACT
TGTTTCTCCTTCCTTTTTGAAGGTGTGGGATCAAAATCATCTTCCTTTGAAGCAGGAACA
CTCGAGCGCTGTTGACGAACTTTATTGATGACCTCCTCATGAATAGCTCTTTTCATCTTC
ATCACATCAACCATTTGATTTTGTTTTTTTTGACTTAGCGGCTTCACCTTCAGCTTCCAG
GATTGTCTGCTTAGGTCTGAAGGCCTTCAAGCGTTCAGAAAAGGCCATTGCTGATAATTC
ATTACCACGGAGGTCATTTTTGAACATTGGATGCAACCCTTCGCGGGGTAGGTCTTTTAC
TCTTTTAATGGACTCTTTAGAAGGCCTTGATTTTGTCTTTGAGTACAACCCAAATGCTTT
AGTACATGGCCTTTGCAGAGTTTCTAGTTCAGTTGAATGATCAATGATTTCCCGAACTCT
ATCTGAGAGGAGATCTAGAACAGTTTGTGGAAAACGTCCATAGACAGTTTCTCCATTGGC
AACTGCTTGATCTATTTTGGACAGGACTCCATCCATATCTTGGAAAACCTCTTCCTCAGT
TGGTGCAGCCCTGATTGGTTTAGATAGAAAGAGATGAAGATCTAACAAATAAGCCATGTC
GTCGGATGTGACAAGAGAATATGCAGTGCCAATACGACCAGCCCTTGCAGCTCGCCCAAC
TCGATGAACAAAAAGTTTAGGTTTGGTAGGAAAATCAAAGTTGATAACATTATCAAGCAG
TGGAATGTCAATTCCTCTAGCAGCCACATCAGTCACAATGAGCACCATGGTCTTTCTTGC
TCTAAATCTAGAAACATGAATTTTGCGAGCATCGTGATCCATATCACCATAACAAACAGA
AGCTTCAACACCCTCTTCTCTTAAAAGAATGTTGAGAAACTCAACATGATACTTGGTGGA
AACAAAAACTATAGTTTGCTGATCAGAAGTTATTTGTTCACGAATCAGATACAGAAGTGC
AGCATGCTTCTCCTCCTGTCTTACAGTGAAAAATGCAACCTTCAAGTCTGG
>sci_locus_2109_iso_2_len_509_ver_2|UPI000233EC2E related cluster n=1 Tax=unknown RepID=UPI000233EC2E|GO:Not found|length=509
GTGTCGGATTCTCCAAAAGTACTGATTTTTGGAGAATCCAACACGGATGCAGCACCCAAA
GTGAAAACCCACGCAACTTAGCTCATAAGAAAACTGACCAAGATCAAAAACTCTAAAACC
CAGTCGGTGCAAGCTATGACCCAAGTCAAAGACTGCTCAGCTTGCTCTCTCTGCTTTTCT
CTTTTACTTTAACAACTTAATCATGGTCCCTGGTTAGATGAGAAGATGCAGAGTAGAAAA
GGGTCTTTTTTTTCTGATCTCAGGTTTAGCGTAAACCAGCAAAGGGATTCTTTCTTCTCC
CTTATCGATTTGATTGATGAGAGAGAATCCGAGAAAGAAACAAAGCTCTCTTCTTACTAG
GAAAAGGACATATGTAGTTCTTGTATCAACAGGAAGTTTCAATCCTCCAACTTATATGCA
CTTGCGCTGTTTTGAGTTGGCAAGAGATGCATTGACTTCAGAAGGAATTTGTGTGATTGG
AGGTTACATGTCACCTGTAAATGATGCAT
>sci_locus_2137_iso_1_len_851_ver_2|Putative uncharacterized protein n=1 Tax=Vitis vinifera RepID=A5AK13_VITVI|GO:Not found|length=851
GCCTGGAACCCTCTCACCCACCCACTTATTTTAGCTGTCGGTATCATGTTGCTCATGTCT
TCCATTGCTAGCATGAAGAGGAAAGGGGAAAGGGTGTCTCCCTGTCTCAAGCCTCTAGAG
CCTCTGTAGGAGGAGAAGAAACCAATAGGAGATTTGTTAACCAAAACTGAAAACTTGACT
GTGCTAATATACTGCTTAATTCACTTCAACCACCTAGCACCATAGCCTATATTGTGTAGG
AGGTCTAGCAGGTACTTCCAATTTAGATGATCAAAAACCTTTTGGATATCTAATTTGCAT
AGAATACCTGGTAAATTGTTCCTGTCTGCTGTCAACACATTTATTTGCTATCATTGTAGC
ATCCATGATTTGCCTCCCTTTGATCAATGACATCTATTGGCAATCCACCAATTTGTGGAT
CACTTCTATCTTTCAGTCAAATTATCTTTTGTAAATACAACCTCCAATTAGGCAACTGGT
CTGAAGTCTGACAATTCAACAACATCCCCCTTTTTAGGTTTTTGTGCTACAAATGTAGCA
TTGTATCTCTTTTCAAAGAAACCTTCACTGTGAAAATTTTGCTCTGCGGCTATTACATCT
GGACCAATCACTTGCCAACATAAAGAGAAGAATACCATGATGTATCCATCTGGTTCTGGG
TCTTTGTGTCCTGCACATGCTTTGACACAATCCAGGATCTCCTGTGGTTGAAAAGGTGCC
ATCAACATCATATTGTCCTCTGCATTATCATGGGGCAATCCCTCATGTTGAAATGTGGTT
TCCATCCTCAGTCTCAGAGTAAAGTTCTTCATAGTAGAAGACTATTTCCTCCAGGCCAAA
TTGGGGCACCA
>sci_locus_2167_iso_6_len_4226_ver_2|UPI00023B2BDB related cluster n=1 Tax=unknown RepID=UPI00023B2BDB|GO:Not found|length=4226
ACAAAAAGGAACTCTTCATTACCAAGATTTTAATCCAAGATCAAAGAGTAGCTAATATCA
ACATATATAATAGCAAAATATACAACTATTTTTTGACAGTTCAAAAAGGGTGAAACACAC
CACAATTTTCAATCTTCATCAAAATTAAAAGATTTGAAGAACATAGATGATTAAAGGTAA
TCAACATCAATCAAATTAGCTCCTAAGTCAAGTCTTCAATACTGCTTTCATCTCCTTCTT
CAATTTCATCACCTATAAAATACAAAATAATTTAGCAATGTTTACAGTAAGTTATGATAG
TGAAAGATGTGAAAGTTGAAAGTCACTTATTCACAATGGTTGTACCTTTGTTGATTGTCA
TTTGAGCAGCCAAGACTTATTTAACAAATAAGACACATAATTTAGTCAAATTGATCAACA
ATATTTCAGCCAAATCACACACTAAATAAAACTACATTTATGTGATGCAAAAAAAAAAAG
ATAAATCAGCAATAATACACAATTTGGAGATTGACTTTCTTATTCGGCATTTGTAACAAT
ATCATGTGTGAATTGTACTCAACCAATTAAACTATTTTTTGAAGGAATTAACATGAAAAA
TAGGTTCTACAAGGTGCAGAACTTACAATAAGTAACTGCAAGAAGACATTCTACCAACCG
CAGAGAGCACTCCTACTAAGGTGTACGTACACACTATCCTCTCCTCTCCAAATCCACCTA
TGAGATTGTATTGGGTTTGTTGTTGTATTAGAGTTTATGTTAGTATCTATATTGCTATTG
GCATAAAAGTTGGCATTTCCTACATATTTAGCATTATCTGCACAATCATATTATTGAGCA
CTCATCTCATAATGCTCTTGATGTTGCAAAAGAGAAATGTGCTCATTGCCAATTCACATT
TCCAATTCTTTCATCTTAGATTCTGCAAATAACATCATGGGCAACTTCATTTATTGTGCT
CTACACAACTCAAAATAAGAAATGCATAAAGTTTACTTGGGTCATCAGAATCTGGTGGAT
TTCCAGATTCTTTCTATCTGTTGCTCATGCGGCTCTTGATGTCCATTTTGTCATCACAAG
CGACGAACATTTAGGACTTGCATACTATGTGGATATCCTTAAGTCTTATTGCATCATCAT
GCCTTCTAGTTATCTCTATTAGAGGGAAAACATGCATAGTTTTTGACATCTCAGATAGCA
CAACTGAACCACTTCTATGTGCAAAGAGGGAAAAGCATTTTGAAGCCAAAAGGGACAGCA
TATATGGAAAAGCTAGTCTTCTCAAACTGATCACCTTCTCTAGGCTAAATCCACTATTTT
CTAGCACTAGCTTTTCTTGGTGCAAAAATGGTTGAGACATTAGACTAAAACAGCAATAAA
CAACAATAAAAGAACAATTAGGGAAGAAATTGTGAAGGTAGGCAAACACGTTAGACTAAA
ACAACAAATATGGTACCTCAAAGTACCATTCATACATCAAGAAAAGAAAAATTGAACACC
CTTATACCCCAAACTTAAAGTCCAAACTAAAATAAACAGAACTGATACCGGATAAATGGA
CTAATTTTACTCGATGTTCATTTCCCGTTTGATCTCTGCAGGAAACCTCCAATAAGGTCA
CCATAAATCACTTAAAGAACCACTAATATCATAAATTACTTAACCAGCAAGAGTACTTAA
GCTCAATTGAATAATACACTCAAATCATTATTGCATAAATCTCAATTTTCTTCCATCAAC
TTTCACAAAGATCAAATTCATAAAATCAGTTCATTATTTCCTTTTATCCTACTAATAGTA
ATAAATTTCACACCATTTTCTTGTAACTTGACATTGTAAAACTGTAAGAAAATAGAATAC
TTAAGCTCACTTTTAATGAACGATTAACGACAAACAAGAATAAGAAGAAGTTGAAGAAGA
ATAAGTTGGAAAAAAATTAGCGACACTAACCTTGATTAGCCGCTGTGCAGAAGTAATAAA
CATTTTTCTCAATTGGGTCCTCCATATAAAAAACTTGATGGACTTGAGATGCTAGTACAA
AAGGATCATTTGTGCCACATTTTTTTTTAAAGTATACCCAAAGTCAATCTGTATTCATCA
ACTTCATTATGAAACCAATCACATCTAAATTGCACAACACTAAAGCAACCCCAATAATCA
ATCTCAATGATATCCTTTATATGCAAAAGCTTGCGGTTGAAGAGAATAATTTCAAAGTTT
CGAAGTTACATAACCTATATTTAATGGAGAATAAGACTAATAAATGAACCTGCTCCATTA
ACTAGAGATATAAGAAAATATATTTCATAGTTTCTTTGTTACTGTCTTGGAGAGTAATAC
AAACACTATAATTTACCTTTCACGTTGTTAACAATGAAAGCAGATAGTTTCACCTAGCAC
ACAACTTGACTTTTCCATCTTGAATGACTTAGTGTTAGCCTTATTGAAAGGATTTTCTAC
AGGGAACTTAAGCAGTAGTTATTTAGTGTAGTTAAATAATTCACGGATGCAATTTTTTTA
GTATTTTGTTGAAAAAACCAGAATGCTCTGATTGATTTTCTTAAAATTAGAGCAGTTCAA
CAGTCATTTCCTAATAAATTCACACTTGGTCACAAGCTGAAAATTTAATGCAACATGGGA
ATCAATATTTTCTGAATTTATGAAAACAAATAAGGTTATTTCTACTTTCCAAACCTAATG
CTCAACTTCAACAGCTCGTCCTAGTTTCCGCTTTCATAAGCTGATCTCACATCAACTACA
AAACTCAGTCTACTATCATTATACAATAAAATTTTCAGGTAATGAGTTTCTTAATACATA
TTAATGGACATCGAAATGACATGAGTCACTTGTAGCTAGATAAGGTAAATCAGAATCTAT
AAGCTAAAAATTAATATATCATGAGGACTTTCAAGTGCGAAGTTAGAATTTCCTAATCAC
TTTACCAAAAAACTGATCTGAAACTCAAAAGTTTAGCATCAAACTTTCAAAATATCTCTA
AATATGAATTTTTAAACAAATAATGTAGAGTATCTCAACAAGAATCATCATTTCAACTAT
GTTTTTTGCCATCTACCTTTTATTTGACAAAATAGGAAAACTTAACAGTGAAGTTAGTAC
ATTGATTTGTTGTATTATTGAAGAATCATTTGTGCTTGATCTATAACACACTCATTTATT
GGCCAAGAAAGTTAATAACAACTTAAATGATTTATCAATGACAAAGAGTTCTTTCATAAA
GTCAAGGAAAAATCTCTCTAAATTTCCAGCACATAAATATATATACTAGTTTAGTCCTTA
CATAAATATAGAAAGAAGTAAAAGAAAGAATAGTAGTAATTAGAAGTTCTAAGAGGGCTA
GAGATTGTCAATACTAGATTCAATAATTTCTTACTTAGAAGTGTTAGATGCCTTATTTCT
ATATTCCTGCAATTTGATGTCTCATTTGTATCAAGGGTCAACTCATAAATTTGATAAATA
AGAGTTAGCCACAAATTTCACCATCAAAAATACAATAAAATTGAGTTTTCACCTATTGAT
TTACTTAGATTGGACATTAGTTAAATGAAATCTTCTATTTACAATCAATAATGATATGAA
AATTAAAGTTCAAAACAACAACTTTAGACTTTCGACAAACAGGGGATTTCAGTCCACATT
CAAAGAACATCACTTTAAATTATATTTAGACAAGTTTGAAAATCAGGTCATAATACTTTT
CAGTTCACTCAAAATGCAAATAAAAATACTAAAAGCATTAGAACAAAAAAAAACTACAAA
TCAGATATTGACTAATAAAATTGAAACCAACTTCCTAAAGAAATTTCGCAGAGAGTTCAT
AAATCTTCACCAAATCTGAAAGACAAACTATAAACCACAAATAGATTACATCACAGACCT
AAATTAGAAAAGATAACATAAATTTCAGACAAGCCCATTAGTTATTCTTTAAGACTTTTG
AGAAACCCTTCAATAGAGTTTCAAATTATGCAGAATAGTATATCCATGACAAATTAGAGA
AAATGGGTACTTAAAAATAATGGAGTAGATAGAGGAAACTTAAAAATAGTTCACCTTTAT
ATGCAAAAGCTTGCGGTTGAAGAAGATTACTGTTGAGAATAAGACCACCACACTTTGAAG
AAGAAGACTGAAGGTTGAAAAAGAAGAAGAAGACTACCACACTCTAAAGAAGAAGACCGA
GACTTGTCGAAGAAGACCGAAGGTTG
>sci_locus_2172_iso_4_len_3556_ver_2|Putative uncharacterized protein n=1 Tax=Vitis vinifera RepID=F6HYE3_VITVI|GO:Not found|length=3556
TAGAGGTGTTATATTACTTAACGGTGTGAAGGATGATCTTGTATGCTACAGCAACTTACA
CACTGCTCCTTCCTTTTTCCTCGTAGCGAACATATTCAAATGATATCAATTACTACAAGT
TGGTTGGCTCGTAAGCACACAATCATTCAAATTCATCGACACTTAAAGTATTCACAAAAT
CCAACTCAACATTATGCTTCTCTTCTCCAATCTTGCATTGGTCGAAAAGCAGTTGAGCCT
GGAAAGCAACTCCATGCACATCTCTGCCTCACGGGTTTAGGCTACAACATCAATTTAGCA
ACAAAGCTTGTTAATCTTTATTGCGTTTGTGACAAATTGCCGAATGCCCATCACCTGTTT
GATAGAATTCCTAAAGGAAATATTTTTCTTTGGAATGTTTTGATTCGTGGGTATGCTTGG
AATGGACCGTACGGGGCTGCAATTTCTCTGTATTATCAAATGATTGATTATGGGCATGTG
CCTGATAATTTTACTTTTCCGTTTGTACTTAAAGCGTGCTCGGCCTTGTCTGCGATTGAA
GTGGGGAAGGATATACATGAATATGCGAAGAGAACGAAGTGGGATAAGGATGTTTTTGTG
GGTGCTGCCCTTATTGACATGTATGCTAAATGTGGTTGTGTTGGTAGGTCGAGGGAGGTG
TTTGAGAATGTGGTTGAGAGGGATGTAGTTGTTTGGAATTCAATGCTTGCTGCTTACTCG
CAAAATGGTCACCCTGAGGATTGTTTGGATTTATGTGGTGAAATGGCGTGCAGAGGTGTT
AGACCCACGGAGGCAACCTTGGTGACTGCAATTTCTGCTTCTGCTGATGTTGCAGCCCTT
CGACAAGGGAGGGAGCTTCATGGGTATAGTTGGAGACAGGGTTTTGACTCTCTTGACAAA
GTGAAGACAGCACTTGTGGATATGTATGCCAAGAGTGGGTCTGTGAAGGTTGCTAGGATC
TTGTTCGAAGGACTCCAGGAGAAAAGAGTTGTTTCTTGGAATGCTATGATCACTGGATAT
GCAATGCATGGTCATACTAATGCAGCACTTGGTCTGTTTAATGAGATGGTTGGCAAAGCT
AAGCCGGATCATATAACTTTTGTAGGTGTTTTGTCAGCTTGTAATCATGGAGGTCTGTTG
AGTGAAGGGAGGATGTATTTTGATTCAATGGAAAAAGATTATGGAATTGAACCAACTATT
CAGCACACTACATGCATGGTTGATCTCCTAGGTCATTCTGGTCGCTTAGATGAGGCTTAT
GGACTTATAATGCAGATGAAAGTTATGCCGGATGCTGGTGTCTGGGGTGCATTTCTTAAT
TCATGTAAAATCCATGGTTATGTGGAATTTGCAGAATTGGCATTAGAGAGGTTGATTGAG
CTTGAGCCTGATGATGCAGGCAATTACGTGATCCTTTCAAATATTTATGCCCAAGCAGGT
AGATGGGAAGGTGTTGCAAAGCTTAGAGAACTAATGAACGAAAGAGGTGTAAAGAAAACC
ACCGCGTATAGTTGGATTGAAGTTAAAAACAAAGTACATGCATTTCTCTCTGGGGATACA
TCTCATCCTATGTCTGACGAGATTTATGCAGAGCTACAGAGCTTAGGAGCACGAATGGTA
CAAGCTGGCTATGTCCCAAACATTATGCCTGTTTTCCATGATGTGGAAGATGACGAGAAG
AGCAGAATGGTGTGCAGCCACAGTGAAAGGCTAGCGATTGCTTTTGGACTAATTAGTACA
CCCCCAGGGACAAAGCTGTTGATCACCAAGAACCTCCGAGTTTGCGAGGACTGTCATGTT
GCAATCAAGTTTATCTCAAAGTTAACAGAGAGAGAAATCACTATCAGAGATGTCAATCGC
TATCATCATTTCAAAGATGGCATCTGTTCTTGTGGAGATTATTGGTGAAATGGGTTCAGG
AATTTCAGTGTCTACTAGGGTGATGAGAAATCAATTGCTTCTTGAAGAAGAATTGGCTCA
TCTAACTGAGTAAAAGTGTAAATCATGATTGTTTTGTCAAAAAGCAATAACTCCTTAAAT
GTGACCATGTTCTTGTTCTCAAAAGAAGCAACTCCAATTGGTTTCAGCAAAGAGATATTG
GGTTTTGCCAATGTAAAGTGCAATCTTGTAAGGGCCATGATAAGACGTGGAAGAGAACTC
GAATTCATTCCTGCAATTAATCTCTGTCGCCACTCCTCACTACACGTCAAACATCATCTA
CTCTTGCAGATCATACATAGATTCGCCATGCAGCTTCAGAAATACATCTTTATATGAGAC
AGTTAATGACCTTACCCTTGGTGTATCTCAGTGGTGAATTACATTGAGAATTCGAAACTG
CAGCCAACTCGTATGCGGACATGTTTTTAATAGGTTTGCTGATTTTTTTCATGCATAGGA
TAGAGACCACATGGTCAAATGGTCAAAAGAGCAATTCTTCTATATTCTCATCTAAAGTAT
TCATCTCAAACAGTTGGTCATGACTGAAAGCCTATATACTTTGAATAACATCTCCAGTCT
CCAAGCAAACCACTGGCCATGTTATTTAGCATTAGCTACTAAATCAGATTTTAATCATCC
AAAGGCTGTTGAAGATATCTACAAAGCAGTTACGCCTACTTCCTAGTACTCCAAGGTTTC
CATTTCAGTATCTTTTGGAATGATTTCTAGGATATGGCAACAAAAAAGAATTGTTTTCAA
ATGTCTTCTTTCACTTTCGTTCAGAGCTATTTATGACCATATAACTATCCAGACTAACAT
TATGAAAACAGGAAAATATTTCTTTAAAACATCTAAAGCACCATTTGTTTTCCTACAATA
GTTCTTAAGTAATTGGGTTTTCTGGAACTCTGTGGAGATTTTGACTAGGTAAAATAGGGT
TTAGACAATTGTAAACTAGCGAGTGTTTAAACATATATACAGCCAAAAAAAATAAAAGCA
AATAGAAATGCGAGTGAGTTATTAAAATAACATATGATACAGTTATACTGTGCTAACAAT
TTAATTAGCTTGCTTTAATTATGTGCTAGTTAACAATTTAACATCTCTTGCTTTCCAGGA
GTCTGTTGTATAAGGAAGACTTTGATTTCCCAAGTTTTGATCCATGATCTACAAAACAAT
GTCCCCCTTCTGTTTTTGATGCTGTCCACTGCGAATGTAACAAATGGTTGTACTTCAATA
GTCAAGAACATTTTCATTTTATCAGGACAGAGCAACATGTCTGGATGTGGCAGAGTCTTT
AATCTAACCAGACCAGTCCAGCAGGTACGGTTAATTTGACTTGGGGCGGTGTGGTTCTGC
CTGAATGTTATCCCATCAATCCATCAATCCTTCGATTTAGTGCAGAACTTACATAAGCTA
CATTGTTAGCTTACACACACAGCCAACATTTTTTGGCAACAATGTTTATAAATCTTTATA
CAGTATTTATACTATAAATAATGTATCTCCTCCCTTGTATCCAAGTGTATAACAGGAAAA
TTTTCAGATTCAATTTTTTAAGATATGAACTCATAAACCAAAACCAAATCGAATGCAAAA
ACAGGGGTGGTGTAGT
>sci_locus_2179_iso_3_len_1025_ver_2|Putative uncharacterized protein n=1 Tax=Ricinus communis RepID=B9S5C1_RICCO|GO:Not found|length=1025
TCGTCATGACCACTGCACAGATGGAAAAAGGAAATTCTCTCTCTTGGTTTACACCAGCGA
GGTCTCTTTTTCCATCTGTGCAGTGGTCATGACGAGACGAAAACGCCGCCACGCCCCTTA
TACAACGGACGATTCACGCCGCCGTTTTCCCCCACCCGAAGCCCAACCCCAACCCCGTAT
ACACCCGTCAGACTTAATTGATGATCGGGAAGCGGCTCAGCAACGCGAGATTGAAAAACT
GCTCCAGGAAAACCGCAGTCTAGCGGGCGCGCACGTCTCTCTTAACCAGGAGCTCTCCGC
CATCCAGCACGAGCTCCGTCTTCTCTCTTCCACAGCCGCAACCGTCAAGACCGAAAGGGA
TGCTGAAGTCCGTGAGGTTTACGACGAGGCACGGAAGAAGGAGTCTGATGTTCGTATACT
CGATGAGCTTAGAGTAGAGTTCGCTCGGGTTAGGAGCGATATTCAGAACCTAGTTGACGA
CCGTAAAGAGCTCACTGCCAAATTGCAGAACATGGAGAAAGATCTCGTCAAGGTTGGTTC
CGAGTTACAGCAGTTTCCCGTAATCAAGGCTGAAATTGAGTCCATGCATAAGGAAGTTCA
ACGAGGAAGAGCTGCTATCGACTAAAAAAAAGATGCACACCAGCAACCTTGAATATAGTC
GAGCAATGGAGAAACATAAGATTACTCTGGCTTCTGAAATTGAGAAACTACACGCCGAGC
TTGCAAATGCAGAGAAGAGGGCAAGGGCAGCAGCAGCTGCAGCGGCTCCAAGTAATTTAA
ACCGCCAGATTTTTGCAGCAACTCCAAGTAATTCAAACCACTTGTTTGCTGCTCCTGCAG
AGTTTATCATTATTATCTACTTCATAGTACACTCAACTAAAAAAAATAGAAATTGTGATT
TATCCTTCCCAGATTTTACATATTCTGCCAATTATGGAAATCCTGAAACAGGATATGGAG
AGAATCTGTACTCTGCGCCTTATGCTGTACATCAGGTTCAGGTCAGTGCTGATGCAAATA
CCCAA
>sci_locus_2187_iso_8_len_3461_ver_2|Putative polyprotein n=1 Tax=Solanum lycopersicum RepID=Q0PY40_SOLLC|GO:Not found|length=3461
AGATTGTTCAGTTGATAAAACACATTCAACTAGACAATTCAACAACACAAGTCTCATGTG
CAAATGCAGCAGGTAATGAAACAGTTATAAGTAGTAGTAAAGCTTAATTGGTGTCAAATT
TTTGAAAGATTGGATTATTGACACATGAGCAACAAACCACATGGTGTCAGATGTTGATGT
GTTAAATAAAGGCTCGATAGTTAAAATTCCAAATCCAAAGAGTGTATTCTTACCCAACGG
ATATATTGCTTGTGTTACTCACATTGGTTCAAGTTCTATATCAACTAATAATACTCTAAG
CAATGTGTTTTTTCTATCTCAGTTTAAGTACAACTTAATGTCTTTATCAAAGGTAACCAG
AGATCTGCAATATTCTGTCACTTTTTTTCCTGACTTTTGTGTATTTCAGGATCTCTTCAA
TGGACAGGTGAAGGAGATTGGTAAAGAATGTGATAGTTTGTATCTTTTAGTCAGTCAGTC
TACTAGAAGAAGCGAAGAGCTCACGGAGAAAATCCGACTCGCAAAGAAGATATAAGCCTA
TGGCACAAAGGATTTGGTCATGTGTCTAGTTCAGTTTTACATAAAATATTACCTGCTAGA
CTTCAGGATATAGATGACACTGTTAAAAAATTTAGTGTCTATGCATGTGCAAAGCAATAT
AGATTGCCTTTTCCTTCTAGTTGTATTAAAAGTACTACTAGCTTTGAACAACTTCACATG
GACGTTTGGGGTCTTTATAAAGTACAAACTTTTGATGGTAATATATTTTTCCTGACAATA
GTGGATGATTTTACTAGAATGACTTGGGTATTATTGAAATTGAAGTCTGATGTGTGCATG
GTGATACATATTTTTCAGGGGACATTGTGCTCTAGTGGTTGTGTATATAATTAATAGACT
ACCCTATTCTGTTGTTGGTTCATCACCTTATGAAAAATTGTATAATCATAAACCTTATAT
TCAACATCTTAAAGTGATTGATTGTCTATGTTATGCAAAGAATGTGACAGAAACTGATAA
GTTACAGTCAAGAGTTATAGCTTCTGTACTTGTGGGATATTTTGAGGTACAAAAGGGTTA
TATATTATATGATGTTCATAATCAATTCTTCATTGTTAATAGGGATGTGAGTTTCAGGGA
AGATGAGTTTCCTTTTAAATGGAATAACTCAATTAAACCTGTGTTTGTAGATAATTTGAC
AGGAAATAACTATGAAGAGATTAGTGTTCTACGTCTTACTGTTCCTAATGGCTTAGGCAT
TAACACTAATCATCATATGGAAAATGTTATACACACTGACAATGTTATACTTACTGCAGG
TTGTCCACTGTCAAGTCGCAACACCTTTGCAGCGCCTATGAACCGAGTGTCTCAACCTAC
ACAAAAGAGTTATACATCTCCACAGATATACAGACCACTCAGTTAACTGAACCACCAAGG
AGATCAGGTAGGGGTAAACAATCTCTCATCTGGATGAAAGATTTCATCTCTCTTAGCCTT
CATCAAGACACACCATATTTAATTACCAACTATGTCAATTATGACAATCTGTCACCGGGA
TATAAAACATTTCTCACAACTTTCTCTTCCATTAGTGAACCACAGTCCTATGATCATGCT
TCCAAGGATCCACACTGGATCAAGGCAATGGAATCTGAAATTGAAGCTCTTTAGAACAAT
CACACATGGGAGATTACTAGTTTACCAGAAGGAAAGCAGCCCATCGGATGCAAATAGATA
TACAAAATAAAGTACCGGGAAAATGGAGAGAAAGTCAGGCTAGTGGCAAAGGGATACAAC
CAAAAGGAAGGGATCGACTATCAAGAAACAATCTCTCCAGTAGTAAAAATGGTTACAGTA
AGGTCTATTCTATCCCTAGCAGCTGCAAGACACTGACATATACATCAAATAGATGTATAC
AATGACTTTCTTCAGGGAGATCTCAATGATGAAATCCATATGACACTACCTCAAGGATTC
CAGAGTCAGGGGGAGAACAAGGTATGTAGACTCAAGAAATCCTTATATGGGCTTAAATAA
GCCCCAAGGCAATGGAATACAAAGCTAAGAGAGGCCTTACCGAGGTTCGAATTCTTCCAA
AGTAAATATGATCACTCGTTGTTCATCAAGAGTCAAATAAAGACATCATTGTGGTCTTAA
TAAATGTGGATGACATGCTTATAACATGGGACAATGTAGAGCTTATAAAAGATACCAAAT
AGGCTCTACAATATGCCTTCAAAATGAAGGGTTTAGGTGAGCTAAAATATTTCTTGGGAA
TTGAATTCGCAAGGTCTGGGCATGGTATCTTAATGCATCAAAGAAAATATGCATTGGAAT
TGATCTCAGAACTAGGAGTGTCAGCAGCGAAGCCATCAAAAACACCTATTGATAACAGTA
TAAAGATCACAACTATAGAATATGATCTACATAATCCTGGCAAGTCAGTCATTGAAGACA
CCTTGTTATCAGACCTAAGGTCATATCAAAGGCTTGTTGGGAAGTTGTTGTACCTCACAG
TTACTAGACCAGACATTGCCTTTAGTGTACAAAATCTAAGTCAATATATACAACAACCTA
AAACTTCTCATACGGAGGCTGCTCAAAGAATAATCAGGTACATTAAAAATCAGCCTGGGC
TTGGTGTACTTCTTTCCAGCAATCCTCAAGAAATGGTCACAACATTTTGTGATGTTGTCT
GGGCATCATGTGCTCACACAAGGAAGTCTGTGACTAGTTTTCTGATTAAAATTGGAGATT
CACTAGTGTCTTGAAAATCAAAGAAGCAGACAACCATTTCCAGAAGCTCTTTTGAGTCTG
AGCAAAGAAGTCTAGCCTTAACTACTGCAAAATTGACCTGGCTACTAGGAATGTTGAAAG
AATTTGGTGTCAACATTCAACTACCTGTGTCAGTCTATAGTGACAGTAAGGCTGTAATTC
AAATAGCAGCAAATCCAGTCTTTCGTGAAAGGACTAAACATATTGAAATAGGCTGTCACT
TCATAAGAGAAAAAATCCAACAAAGCTTGATAAAGACTGAATACATCATCACCAGAGATT
AAAAGCAGATATCCTGACAAAAGGATTAAGCAGAGTTGAACATCAGTTTCTAAGCTCCAA
GCTAGGAATACTCAGTATTTTTATACCTCCTAGCTCGAGGGGGAGTGCTGAGGGAAAGAA
CTCCTAGGGGGTAGTTTAGCAAATTTCCTATGAAAACAGTTTTATTTAGTAGTTTGTAAT
ATTACTCTTTTTTGGTATTAACTTGAAGCCTTATGTTAGTAATTTTTCTGTCCAAGATTA
TTGGGCTTCATCTGTTCAGACTTCAGAGTTACTGCTTTGTCCTATTTTGATTAACCTATG
CCTTATCAAAAACATACAGACCTCCTTCCTTAATTGGCAAGTCAATCATTTGAAATAGTG
TCATACTAACTGAAGATAGAATTACTTTTTACGTTTTTTTT
>sci_locus_2209_iso_7_len_1321_ver_2|Putative uncharacterized protein n=1 Tax=Vitis vinifera RepID=A5B5A8_VITVI|GO:Not found|length=1321
TTTTCATGTGTCAAAATTGCTTCTTTAGCTAGAAGCCAGGTGAAACAAGATACTTTGTAA
GGTATCTTAGTCCTCCAAATATGCTTCCAAGGCCAGTTAGTAATAGGTGGCTCTACTTGA
TTCAAAACCTTATACCCTGAGTTAACCTTATATGCTCCAGTTAGGCAATCTGCACCTTCT
TGCAAACCTTGAAAACTCTCCAACTGGTTGAACAGTTCCGCAAGTCTAGGTATCTCCTAA
TCATTCAACATTCTTCTAAATCTAAGGTCACATCCTTGTTGTGTCCACATCTCAGCAACT
GTTTTATGCTGGTCTAAGGCTACAACAAATAAATCTGGGAACATGTCTTTAAGGCTCCTT
GTCCCAATCCATTTGTCTTTCCAAAACCTAGTCTTGTCCCCATTAACCACTCTGATGTGG
GAGTGATTTTTGAGAAAAGGCCGGTAGGTTCTGATAGTCCTCCAAAGACTAATTCCATAT
GGAGTATTGACCTCCTTGGAGACCCAGTTGTCCTCTTCCCCATACTTGCTCTTTATGACT
CTGCTCCATAATGTTTGAGGTGCCTGTGAATATCTCTAGAGCCATTTAAGTTTAAACGCT
TTGCTATGATGCTTCAGATTCCTGATGCCAAGATCAAGACTGGAGTAATCAATCAATATT
AGTCAATCATGAACTCGAACTCATTTGGTAAAGTAATAGAACTGCTTTAGGCATAATAGA
TCAAACTATGGCACTGGAAGAACAAGTTTATTTGCTCCAGAATTATCAAAATGCTAACTG
CACAATGACAATAACACTAGTGCAAAGAAATAGGTCGACTAAATGAGTAACTTTTAACTT
ACTTGGGAAGGCAAAATTGTGCAACCCTATCTTAATAGCTTAAACATCTGGAGTTATAAC
TTGTACAAAATGTACCTCAAAAGCTAAAAATCGTTCAGTACTTACCAGATATGCCTTGCC
ATAGAAAAAAGGATAAACACTAAGAACTGTCAACTGCACAAAAGTTTAAAGGGTCTGTCA
GAAATACCACCATATACCTGGAGGTGATAGCTGCAACAAGAATATAAAAGCACAACCCAG
AACAAACCTCATGCAATAAAGTCTAAGAGATCATAACTAACAATAGAGACTTATAACATT
CAAATGTGAATTTGTACCATTGTGCAGAAGTAATATCCGACAGTTGTAAAGTAGAACGAT
AACATTCTGAAGAAATCAAAGAGCTGGCCAAGCCTGTAAACATCTCTGCTTAGAACTTGT
TCACCATTACCACCAGCAACTTTTCCTTCAAACAACGCAATCTGATTGAGTCCAACATCT
C
>sci_locus_2212_iso_5_len_3139_ver_2|SLG-Sc and SLA-Sc genes and Melmoth retrotransposon sequence n=1 Tax=Brassica oleracea RepID=O23741_BRAOL Pfam=Integrase core domain|GO:Not found|length=3139
GCTCTCTCTTTTATTTCGTCTTCCTCTCTCATCGTTCTTCAATTTCCTACTTCGATTTAG
TGTGTTAACATGGTATCAGAGCAGCGATCATGGTAGATCTATTGATTACCTTGCCGGCGA
TGTTACCCTCGATATTTCGTTTTGAGTTTTTCTGCTCGCGATTCGACGTTCTAGGGTTCC
GATGAGTATATCCGTGTTGTCTCCTTTATCCTTGGTAACTTCGTTCCCACTAGTTTTCTC
CTCGCTGTTGATTGCTTACGCCTCATTATAGTCGTAATTTGGGGGTTGTTTCTCTTCTTC
ATGACGAGATCTGCCGGTGTCTCCATCTCGAACTGCATTTCATCCTGACGACTACACTCA
TCTATGTCATCCTCTGTATGTTCATCCGTCTGATGTACTTGGTTCGTCCCTAGTCTTTAT
TCCTTTTGATGGCACTGGTTACGGTAGCTGGAGAAGGATAGTGGCTTTGTCTGTACGTAA
CAAATTGGATTTCATCAAAGCAATATCTGATAGGCCTCCTGAAAATTCTCTGTTGTCTAG
ACAGTGGCAACGATGCAATGATTTGGTGATATCTTGGTTAACTAATTCACTTAGCAAGGG
CATTACTCGTAGTGTGGAGTATTTTGAACTAGCCAAGGACATCTCGGGAGAACTCGAGGA
GAGATATGGTAAAGCAGATGGTGCTAGGATATTTGAGCTCAAGAAAGAATTAGCTTATAT
TTCTCAAGGTTCCTCCGAGTCCGATATAACTTCTTATTTCAATAGGATTAAACAACTATG
GGATGAGATTGCCTTTGTTTCTAGTAATCACCTTACTATATGCACATGTGGGGGGAACAA
AAAGGGTGAAAATGAGCAGAAGGTGTATTAGTTTCTAATGGGAGTGAATGACACCTACAT
TCAAGTTAGAATCAACATCCTAATGATGAAACCCATTCCTACGGTGAGTAATGTTTACAA
CATCCTTCTGGCTGATGAAAAACAGAGATAAATCTCTTGCACCTCACAGTTTTCTTCAGA
ATTTGCTTCTTTTAGTACTGAGGTGTCCACTTCTAAGTCTTGCTCTGGTTTATCTAAGCA
GACCTTTCCATCCAAGGTTAATTTTGAGCCTTGGATGTCCTCTCTGCTATGCAAATATTG
CAAGAAACCTGGGCATAGTATTGATAAATGTTACAGGTTTCATAGCTTCCCTTCAACTTT
CAAGTTCACAAGAAGATCTAGTTCAAAGAAAGTGGCCTCTCATGCTGAGGTTGCCTCTCC
TTATGACTCTCAGTTTGACCAACAGATGTCTACTATTCCTGGACTTAATAAGGAGCAACA
CTCTCAATTGATACTTCTTCTACAACAGTCTTACATTACAGATCCCTCTTCTGCCTCCAA
CCTATTGGGCTCTGCCAACTTTGCCGGTAAATTACTTGCTGAAGGGGTTACTCCCAAAGT
CTGTTTGTTGACTAAAATAGATAACACTATATGGATTATCGACTCTGGAGCTTCTGATCA
CATGACTTCTAATATGTCTCTCTTATACAATATTTTAACTCTTCCTACTCCTTATCTTGT
TTCACTTCCAAATGGGTACAAAGTCGAAGTAACAAACATTGAGTCTCTAGTTTTGTTCCA
TGAACTTGTACTTCATAATGTCCTTTACATTCCAAGCTTCCAACACAATCTTATCTCTAT
TTCTAAACTAGTTGCAGTTGATGGTCACTCTGTCTTATTTACCAACAATGTGTGCACTTT
TTAGAGCCCTTCTCTGAGGAAGCCTCTAGTACTTGGTAGATCTGACAGTGGACTTTACAA
GCTTTACCAACAGTCTGCAGCTTTGCTTTCTAATCTTGTATCTCCTGTTACTGCCCTTCC
CCTCTTATTACACCTTGTTCTGATTATACTACTCATGTTACTAGTTCTCCTGCTTCTGTA
CTTAACAATGCAAAGCTAAATAAAGTTGCTGTTCCTATTATTCCCTCTTCTTCTGATTGT
AATGCTCATATTACTAGTTCTCATGCTTCCCTACTTAACAATGCAAAGCTAAATAAAGTT
GGCGTTGTTTGGCATTACAGACTCAGCCACATGCCTTTCTTTAAAATGAAGACCATTTCC
TGTATTGGGTCTCAACTCTCTTCCTCTCAATCCTTTGATTGTTATGTTTGTCCCTTAGCA
AAACAATCTAGACTCCCCTTCCCTGATAGCTCCATTAAAAGCACAAGACTTTTTCAGCTT
ATTCATGTTGATACTTGGGACCATACTATTCTCCTACCTGATGGTTCCAAGTTTTTTCTT
ACCATTGTTGATGACTACACTAAATCCACTTGGACACACTTATTGGGAGCTAAGAGCAAT
GCCTTCACTCTTCTTAAGGCCTTTCTTGCCTTGGTTGAAACTCAATTTCACACTAAGGTA
CAAACAGTGAGAAGTGATAATGCTCTAGAACTAGGCTCTAGTTCTTCTGGCTCTCAATTC
TTTTACAGTCTAGGAATAATCCATCAAACTTCTTGTCCACATACCCCTCAACAAAATGGG
ATTGTGGAAAGAAAGCACGTGCATTTACTTGATACTGCCAGGGCTTTACTTTTTCACTCT
CGTCTTCCCATTCGGTTCTGGAGAGATTGCATCCTCACTGCTACCTATCTAATTAATAGG
TTTCCTTCCCCACTCCTCCACCACCAAAGCCCTTATGAAATTCTCTATGGTTCATCTCCT
TCCTATGATCATCTTAGAGCTTTTGGTTGTCTTCGCTACTCCGCTATTCCTAAATCCCAT
AGACATAAATTTGATCCTAAGGCTTCCCTGTAATGACCCTCCTGGTCATTCTGTGTCGTG
CCTTCCATGTGTCGTTTAGAGCACTCCTGTAGCGACCCGACTTACTGGGACTGATAGTTC
GGTCACCTGGTCATTCGTTTGGTTTTGATGCGAGTTTTTGTGTTTTGCAGTTTATGAATC
TTGAACGATCATTTTCGATCAAAAGTTCAAGAAGATAACATCGAAATCCATTTCTGACGA
TTCCATTAGCTTTGGAAGGGTCATTTTATGCTAGTAGCATGGCCAGTGTGACTCCCGAGG
TTTTCAGTGTGATGTTTAGGCCTAAGTTTGACTTTGGTCAACATTCTGAGTAAACGCGCT
CGGATGAGAATTCCGTCAG
>sci_locus_2213_iso_9_len_6106_ver_2|Integrase core domain|GO:Not found|length=6106
ATATTTTTCAGTTCTCTACAGAACTTAACATGGTATCAAAGCCATCTGTGCTTGATTGAT
GAACATATCTTGATGAATTGAGATTGATTCTCAACCGTGATTTTGCGATTTGTGTAGTTC
GTTTTTTGAAGTTTTTTCTTCTTCTTCGATTTTCTTCAATCTTCTTCGATTTCATGGATA
ATTCTGGTGATTCTGTTAATGTTGGTGGATCCACAGTTACTACCGCCATTGATCATCTCC
ATCCTTTGTATCTGTATCCTTCTGATGCTCCTAGATCACTTAATATTGGCATTCTCCTTA
CTGGATCTGATAATTACACCTTGTGGAGTAAAGCGATGCAATTGGCTCTACTTGGAAAGA
ACAAAGTCAGTTTTATTGATGGATCTGTGAAGCGATCTCAATTCACAGGGGATCTAGCTC
GGTTGTGGGATCGATGTAATGCCATCATTGTTTCCTGGATTTTATGCAATGTAAGTAAAG
ATCTGCACAGTGGAGTTCTTTTTTGTTCTGATACTCACTTGATTTGGTCTGATCTCAAGG
AGAGATTCAACAAAGTTAACAGTGCTCGAGTCTTCCAGTTGCATAAGGAGATTTTCACAC
TTGTTCAGGGTGTCTCCCCTGTTTCAGTCTACTACTCTAGACTTAAAGACCTTTGGGACG
AGTATGACTCTATAATGCCTCCCCCTTCGTGTACATGCTCTAGATCTAGGGAGTTTTTTG
AACATTTACAGCATCAGAGGATGTTACAGTTCCTCATGGGACTCAATGACAGTTATAGTC
AGGTTAGGAGTCATATTCTGTTATTGTCTCAGCTTCCTAGTATCAATCAAGCGTATGCCA
TGATTAGCCAGGATGAGAGTCAAAAATTGGTTGCAGGATCAAGCAAATTCATGCCTGAAT
CCTTGACTCCTACTGCTCTTTTACTTCTCGACCTCCAACTCAGAGACATAAAAAGCCTTA
TAATCATAATGCCTTTTGTGATTTCTGCCACATGAAAGGCCATCTGAGAATTGATTGTCA
TAAGCTACTCAAATGTGATTTTTGTCACAAAACTGGCCATCTTAAAATTGATTGTTTTCG
ACTCATTGGATATCCACCTAATTACAAAGGGAAGAGAGACACTGTGGGAGGTATGGCAGC
GAATTCCACATATGATGCAGGTCCTATGTTTTCACAGCAATCAGCTGCAGGTACTGTGTT
TTCACAGCAATCAGCAGCTTCTCAACACACATGTCCACCACCATACTATCCTAATCAGTA
CTTTCCATATTCCACTCCTACTCCACATGTTCATCAGTCAACTCCTATGTTTACTCCTGG
ACAACATGAACAGCTTCTCAAGATGTTGGATCAGGCCACTCTCACTGACACTTCTGGTGT
AGCTCACATGGCAGGTAATTCTCCATCTTCGACTAATGACTCCATTACATGGATAGTAGA
CACTGGTGCCTCTAATCACATGATAGGTGATTCTAAGCATTTACATCCTCAAGGATTGAT
AGAAAATGCAGGTCATGTTCAGTTGCCAACTGGTGCTAATACTGCTGTTTCACATCTTGG
GAATTGTCACCTAACAGGAGGTGATGTACTTAGAAAAGTCTTATGTGTGCCAACATTCAA
GTTTAACCTCATGTCAGTTTCAAAAGTGACACAAGACTTGAATTGTTGTGTCACCTTCTT
TCCCTGTTATTGTGTTTTTCAGGACCTCCTATCTGGGAAGGTGAGGGGGATTGGTAAGGA
AGAGGACGGTTTGTACACTTTGTGTTCACAAATAGCGGATAAGGCTGATACACGACCACC
ACAAAACTGTTTGGCAGCCATACAGGGCAATGATACTAATGCTGATACTTGGCATCAAAG
ACTATGTCATGTACCTATAAATGTAATCAAGAAAATTCCTAGTTTTCATAGACTTGGTAG
TACATTTGTTTTACATAAGTGTGAAGTTTGTCCTCTTGCTAGGCAGACTCGATTACCCTT
CCCACATAGCATTAGTAAATCTTCTTGTATTTTTCAGTTGGTGCATTTGGATGTTTGGGG
ACCTTATAAACTTGAAACATATGATGGAATGAGATACTTCTTGACTATTGTTGATGACTA
TTCTAGATGTCCATGGACTTTTTTAATGAGACTTAAGTCTGATGTTATTAGCTTGTTGAA
AAATTTCTTTGTTGAGGTAGAAACTCAGTTTGATACAAAGATTAAGAAAGTGAGGTCTGA
CAATGGATCTGAATTCTTCAATCACAATTGCAATGACCTGTTCAAGTTGCATGGTGTTGT
GCATGAGAGTACTTGTCCATACACTCCTCAACAACATGGGGTAGTGGAGAGACGACATAG
ACACATACTTGAGACTGCAAGAGCTATTAAATTCCAAGCTGGTTTTCCTGATAGATTTTG
GGGCTTATGTATTCAAGCTGCTGTGTATGTTATCAACAGGATACCTTCGACTAGCTTAGG
TAACAAGTCTCCTTTTGAGAAGCTATATGGGAAACAACCTTCTTTTCATCACATGAGGGT
TATAGGTAGCTTATGCTTTGCTACCAATCTTACTAAACAAGATAAACTCAGTCCAAGAGC
AGTAAGATCAGCACTGGTGGGATATGGCACAACTCAGAAAGGGTATAAATTGTATGATCT
GGAGAACAAGACTTTCTTTGTTAGTAGAGATGTGGTGTTCTTGGAGTCAGTATTTCCTTT
CAAAGAGAGCATCACTGATCAACAGAATAAGCTGTCCACTCAAGACTTATTTGCATATGA
TGATTTGATAACCGCTGCAACACCTCCTTTAGATAATGTTTCAGCTCAAAACATTGATCA
ATTGTCACCTGGTTCATCAGCTTCATCTATGGAAAATCCTACATTGGTTTCAGTTGTTCC
TGATATTATATCTTCTCCACCAATTAGAAGATCAACTAGAGGCGCAAGACCCCCAATATG
GCACAAGGATTATATCATAAAATCGGGTACAAGCAATTGTTTATATTCCATAGCTTCCGT
CCTCGACTATGCAGGCTTGTCTCCACGGTATCAAAGCTTTATTGCAAGGTTCTCCGCTGA
AACAGAACCTGGCACCTATGCAGAAGCAGCAAAGGATCCTAGATGGATGGAAGCAATGCA
AAATGAGATTCAAGCACTGGAAGACAATAAAACTTGGAAGTTGGTTGAATTGCCTAAGGA
TAAGAAAGCTATAGGATGTAGATGGGTCTACAAAATTAAATATAAAGCAGATGGTAAAGT
AGAGAGGTTCAAAGCTAGGTTGGTAGCTAAGGGTTACAATCAAAAGGAAGGTTTTGACTA
CCAAGAGACCTTTTCTCCTGTAGTGAAAATGGCTACTGTCAGGTCTGTAGTCTCTATTGC
AGCAGCAAATCATTGGCAAATTCACCAAATGGATGTCTATAATGCTTTCCTACAAGGAGA
CCTTTATGAGGAAGTGTATATGAATCCTCCTGAGGGCTTTAGTGGAATTAGTGGAAACAC
AGGAAATAATCAGGTATGTAGGTTATTTAAGTCACTCTATGGATTAAAACAAGCCTCAAG
GCAGTGGAACATTAAGTTTACCACTACCTTGACTGATTCAGGGTTCCAACAAAGCACCAG
AGACTATTCTTTATTCACTAAAAGAAAGGATGATAAGCTCATGGTAATACTTATATATGT
GGATGATTTACTGTTGACAGGGAATGACACAAATATGATCCAAGAGACTAAGGAAATTTT
GCAGCATGCTTTCAAGATCAAAGACCTGGGAGAACTCAGGTATTTCCTTGGATTGGAGTT
TGGTAGAAATAAGGATGGAATACTCATACACCAGAGAAAGTATGCACTAGAACTTATAGC
AGACATGGGGTTGGCAGGGGCTAGACCAGTTTCAACCCCAATGGAACTGAATCAGAAGCT
GACTTCAGTGGAGTTTGATGCCAACATGCCCTCTTCGCACAGTGATGCACCATTAAAAGA
TCCTACTGGCTATCAAAGACTGATAGGAAGGCTGTTGTATCTAACTACCACCAGACCAGA
TATTTCTTTTGCTGTACAATGCCTAAGTCAATTTATGCACTCTCCCAAAACATCACACAT
GGATGCAACACTTCGATTAGTAAGATACATAAAATCAGCACCTGGATTGGGTATTCTGAT
GTCTTCCACAGGGAAGAATGATCTAAAGGTTTTCTGTGATGCAGACTGGGGTTCATGTAT
AAATAGTAGAAGGTCAATCACTGGATATTTGATCTAGTATGGTGGTTCTCCTATTTCATG
GAAGTCTAAGAAACAATTGACAGTATCTAGGAGCTCAGCAGAGGCTGAGTACAGGGCTAT
GGCTTCGACTGTTGCTGAAATAGTTTGGCTTGTTGGATTGTTTCAGGAACTTGGGGTCAA
TGTTTCACTTCCAGTTTCTTTATACTCAGACAGTACCTCAGCACTTCAGATAGCTGCTAA
TCCAATGTTTCATGAGCGAACAAACCACATCGACATTGATTGTCATTTCATTAGGGAGAA
GATTCAAGATGGACTGATTTCCACAGCCCACATACCTTCATCAGATCAGCCTGCAGATGT
GTTCACTAAGGCACTTGGAAAAGGTCCTCATGTTCATCTCATGTCCAAGCTAGGAATGAA
GAATGTCTTCATAGCTCCTAGCTTGAAGGAGGGTGTAAAGGAGTTAAATAGATGTATGAA
AGGGCCCTGATAATCATTAGCTGGTACTTCACTAAATTATGTAAACACACTGTTGATAAT
GCAGTTAGGAGGTTAGTTACGTAATTTGGTACAAATCAGTTAGGTGTGCTCAGTTTACAA
GCTAGTTAGTTAGCTGTGTATATAAAGCCTGTAACTGTGAACTGATTACTCAATGAAGCA
TAATTCTCTCCCCAAATTCATCTTTCTATTCTATTCATATTCTTTCTTGTGTTCTTAGTT
TAGATTCAGCTTCATGTGCATATTTTTCAGTTCTCTACAGAACTTAACAGCTCTCCGTGG
CAAACTAAGAATCAAAGAGATGCTTTTCAAATGAAGTGTTTTTGCTGATGAGTTGAGAAT
GAAACTGCTAATCTTTTTTTTTTTTTGTCCACTGCTATTTCACAAATGCAATTTGGCAGG
ACTTCCTTACTTGGATTTAATGAAAATGGGTAAATCTATTGGCTAGATGAATAAAAATTG
GAGGACCTATAATGAAAGCAGGGCTAATTGTAGTGGTATACAATATATGATTGGAAAGAT
TGGCAAGAAATTGCAAGGAATTTTCAGAATATTAATTGACCTAAAAGCGAAGATCCTTCA
CGCTATGAATATTGACATTTACATCAGACATAATAACGTGAAAGATAATAATCAATTAAT
CACCAATAGCATGACACAACCTACAACTACAAACTAAACAATTTAGTACCACTTCAAACC
TCAGAAAGTTAAGAGAACAAAATATTTAAGCAAATAATAAGAATGTTTTAGAAGAATAAG
AAATTGTCACCTTGCCAAAAATTGTAAGATGATCATCTCTTCCCCGCAAATTTGAGCTTG
CTGCGAATGTCACATGCAAAGTAATTCGTTTCAGCAACTCAAAATTTTAATTCTCATGAA
ATTCTACTATTCTACCCACATCAATGAAGACGGCGACAACCAATTACATAAAGAATCAGA
AACAACAAAAATCATAAATAAAAGGAAAAAGAAACAGAACTAAAACAACACTAAAATTTC
TGCCTTATCATCAATTCATTTGATTGTGTACCAAAAGTGGTACTTAAAAACCAGCACAAC
AGAAGAATAAGCTTATCAATGTTTAAGCACTTCAAGATAAAACTGATGACAGGGATACCC
ACTCCATGTTGGAATCGTGTCCGATCGTTGTTCTTGCTTCTTGTCTTCATTGGTGTCCTT
ACTTTGGGAATTGGCACTTTTTTCAGGTTCAGCACCGCTTTTAGAAATAGCCGGTTTTAA
TTGGGACTTTTCTTGATCGAATTGTTTCGATGAATCAGAGTTTGGAGGTGGGGGTTTCAT
TGAAGTCCCAGTAGAGTTTGAGGTCATCTGAGTCAAGAAATATATGAATTGCAAACAAAT
AGAGAAAATAATTTACCAGAATTGAAAAACAGAGATGAATGCAACC
>sci_locus_2220_iso_2_len_479_ver_2|Spliceosomal protein n=1 Tax=Solanum tuberosum RepID=Q41499_SOLTU|GO:Not found|length=479
CAAATAAGTATATTTGAACCGATATAAGTAACAAATAATATTTTTAGAAAAATATCCGAT
AAGAATACAATGTCAATGCAATTAAACAACCCGTGCAGATTCAATCAAACACCTATTTTC
TTAGGATTCAACAGCACTAGTACATAAAATCAAATTGTTTAAAACATTTTTAATTGGCTA
CAAAGACCCAAAAGACTTCAAGGCTTAAAAGAAGCCTGCCTGTTCAAGTGTATAATACAT
GTGGCCTTCTACATCTTCCTCTCATCTGACCTATGGGGTGAACAGTTAATCCCAGCATGC
ACTAGAATTAAGAATGCTCATTTCTTGGCATAGGTGATTGCCATGGGGTTTTGGGGGGTG
ATTTTGAAGCCTTGAAGGGCCTGCATGGCGACTGAAGACTGGACATCGTCATCAAATTCC
ACGAATGCAATACCTGGCTTTGCTTCAATCATTCGAACTTCTCTAAAGCCAGGATACTG
>sci_locus_2242_iso_1_len_745_ver_2|Polyprotein, putative n=1 Tax=Medicago truncatula RepID=A2Q4T8_MEDTR|GO:Not found|length=745
CACTATAGAACTTACCTTTAAGTCTTAGTAACACTCTTCCCCATACAACACAGTTGGTCT
AACAACCACACTATAGAACTTACCTTTAAGTCTTAGTATTCTTATCACATGGGACACTGG
ATAAAAGTCTCCATTTCATTCCCTGCTCCAATATGATGTGTAACATCATCGTCGATCTCC
CTATTTTCTTGGATTATTGACCCAAGATACTTGAAACTTCCTTTCTAAAGGCTGACTTCT
TCACTGATCATGTTACTCCTTTTAAACTCGTGTCAGTCCAATATTTGAAGATTTAAGTTG
TCTTGCGATAGAGGTTCTCTTTAATTTCTACAGGCATACAAATCTCTAACAAGACTAAAA
GACAAGCTTGGGATTGAGGGCAGTTGATGAACTGCAGTAGTAGGATATGAAGATTTAAGG
TTGAAACATTACTCCAATCCAAAATAAAAATAAAAAATAACTATGTGCGGAAGAAAATAT
ATATATTAATTGTTGTTCCTCCGAATCACTCACATCATATTAAAAAAAATTGTGTTACTA
CTATGAAGTTTCAAAAGTAACTCCCCTGACTAGTCCAAGTTAAGCGGTTTTCGTTAGATT
GACGGAATCAATCGTACTTTCACTGCTGTGGACCAGCTTTCATAAAGCACCTTTGGGCTG
CAGCTACTATTGGGATCCAATTTCGAGATCAATTCGACAATGAAACTCTTTAAGCAATGA
TCTTATCTACGCCATTTCTCTTGAC
>sci_locus_2264_iso_4_len_3439_ver_2|Putative uncharacterized protein n=1 Tax=Arabidopsis lyrata subsp. lyrata RepID=D7KBN5_ARALL|GO:Not found|length=3439
ATGTTGATATTGCACTTTCCAAGATTGGTTCAATAACACTTTTTCTTTTTTGGTTTTGGA
TAAAATAGTATTGTAATGTTGAGTCAGCACATCATAATTGATGTTTACCAATAAACACGC
TCATATATATAATGTTGGAATGCACGTATGGTGATGGAGTGTCAATGTAGATAAGTTATC
CTCACAATCGCCCATAGCTGCGTACAACACACCGAATTTAGGGCAATCCTTTGTCTTCTC
CTTCTTCTCTACCTTTTCAAAAATCTATACCTTCAACATAAAGTAACTCTCTCTCTTCCT
TATATGCAATAAATTTTAATTTTTGAATTCTCCAAACAGGGCAAAAGGAAAACAAACAAA
AAGCCTAGATAGAGGCTTTAATATTGTTGGGTAGATAATTCTACCTCACGTCTTTATCCA
TTTGCCTTGTTTTTTTCATTCTAATATGATGAGAAGGCAACAGGATCAACAATCTAAGGT
TTTAGAACAACTTTCTTCTTTAATTTTAAATATTATACGATCACCACCGGCGCCGATTGA
GTTTTACGATGATTCCTCAATGTCTCCATCCTCTTCAGGGAGGAGGATAGCTGTCGCTGG
GTCGATGCGGCAAATTACTCCGGCCGGATTTGCATCTCTGCTTTTGGGAATTTCCTTTGC
TTTGATGCTTTGTGGATCCGTCACTTTCTTTATTGGCTTTGTAATGATGCCATGGGTGCT
TGCTTTGGTTATGCTCTTTTATGTTGCTGGAATTGATTACAGGTTGACTATGATTGGACG
AGCTATTTTCTCTCATTTATCTTCTCCCTCCTCACCAAGAAAAGATTTTCACCGTAAGAT
TTCAATCTCTTTACAATTTTGTTGACAGAGTTCAGTTAGCTAGGTTTGCACATATTGTGG
TTTCAACGGATAAATACCCTATTTTATGTCCTTCTAATAGTTGAATTAAATGGGAACGAT
GTAGAACTTTTGACTTATACATTAATCGAGGAGCTTGGCTTGGACAGTAGTAAACGATTA
TTTGGAACTGGATACAACATATTTCCTTGTAGAAGAAAATGGAAGTCAAATTAACTCAGT
AAATCTTACCGGAAATATCTTCCAGTCCTTCTAATGTTTAATTTCGATATCTGGATAAGT
TGGAGCTTGCACCTTTGTCCCTTAAAGTCTTCTTGTATTTTTTCTGTACTGTGAAAATAT
CAATTTCCTTTTGAGGAATTTGCATTATGTTAAATTTGCAAAAGTTTAGGTTGCTTTCTT
TTTTCACACTGCTTTGTAATGCTTTTACTTGAGCTGACCGTCTATCAGAAACAACCTCTC
TACCTCACAGGTAGAGTTAAGGTTTGCACACACACTATCCTCCTCAGACCTACTTGTGGG
ATTACATTGGGTATGTTCTTCTTGTTGTAAAGTTGCACAAGTTACTGCATGATCCAGATT
TTATGCATATTTACGTACTATGTGAATAATCAAATACAACCATAGTTAACTTTGTACAAT
TTCAACTCAAGGTTCCAATCGGGAGACAGTTTGGATTACTTCTGGTAGTGAGAATTCTGT
TTAAGGGCTTTATGTTTAGTATTAGAGTAGTAGTTGCGTGCGGATTTCATGGTATTTTAG
TTTGACCTGTCTTCTTGGGATTCTCTTTTGCATATATCAAATTGCGTAACACCACTTTTT
TTATGATCAGGACACCGTATTGCTTGATATTTTCACATGGCTTATGCAGAAATAGTTGGA
AGTATATCGCTAATAGACACAAGGTCAAAATGAGTTCGTGTTTAATATGTTTATTCTTGC
AAGTTCGCTCTGGATGTAAATGAGGCTTTAAATGAAAGACTTTTCATCATGTACTCGTAA
GCTGTTAAAGTAAATTATCATTGTTAGAGTTGCATTTGCTTGGTGCTAGTTAAAACACTT
TATTCGCTTCCCCTTTCCATTAGCAGTCTCACTACTATTGTGTTAGTATTATCATTCCTC
CATTTTACTACTGCTGCTATTCCTTTATTACTTTGGATCTCTATTTTTTGTTGTCAATAG
TTTACTCTTCTTCACATTTTCTCAACATATCTCAAACCTATTTTGAAAATGCTTTTCTCA
AACCGATGGTCTTATCCCAAGTAACCTCTCTAACTTACCCTCGGTAGGCTCAAGGTCTGC
TAGACCCCTCCCTCACCAGATCCCATTTTTATGGGATCAAACTTCATATGTTGTTGTATT
GAGTTGCATTTGCATAGTCATATAAGCATACAGATTAGAGGTAAGACATGTATGGTTTTG
AAAATACAATCTGTGGAAGGAATTATGGATTATTTCTTGTGAATCTAAAGGAGGGAAGGT
TCAACAGTTCTTGGTACTTGCATTTTTTTTCCTTCAACAAGTCCACATTTTGTTTTACCT
ACAACAATAACAACATATCCACTGTAATCCTATATGTGGGGTCACTTTGTTTACCTACTT
GAGAATAAAACCTTTTTTATGGTTGCGATTACTGAGTGTACAGTAGGTCATTAGATTTAT
ATGTGACCTCTGAGGAGCTGTATGAGGCGATAATCTCACGTATGGTTCTTGACTTATTTC
TTTTCCAGCAACAAATAGCTTCACAGTATGTGGGCTTTTAAGAGTGTTTCATTGTTAAGC
ATTGTCATGATTTTTTCAATCCATCTGTCTAGAAAATGTTACAATGGATGTATATTGAAG
TTGCTCAAGTCTTTGCTTGGATTAAGTCACAAGTATTCTGTAATTTCTATGAACTAAGGT
ACTCATAAGAAACCTGTTTTATAAGTAGAAATCAGCTTAACCTGTTTTTGGACATTCATA
CTCATCTTTTAAATTTTACTGTAGTAATCTAGCTTTATACTGCATTTTGTTTTGTTCTTC
CACTGGTCGTCTTTTCTTGTCAAGGTTGGCTGGTGGGGGGTTTTGAGACACTCTGCTCTG
CCCCCTTATATGTGATTTTCCAGGATGTAGTCCCAGAATTCCTCTTCACTCCATTCCTTG
AATTTTTAATTGCAGACTGGAAACTTTTCTGAAGCAATTTAAAACTGGAAACTTTTCTGA
AGCAATTTAAACACTTGAATGGTGAGTGATTGTTTACTACGTCATAAGATGGAAGCTTCC
TGGCAATGTTTAGAGAATGGATGCAGGAATGTCGATATTAATGAAATGAGGATATTGGAA
GGTGATCTTTCGGAGTGGAGCAGGGAATAAATTGAGGATGGATGTATATTTTTAGTTATT
ACGTAGAGAGAAGGAAGCTCAAAATTTCTGTGCCTTGATGTTTTCCTATCTCAGTACACT
GTTCCTTGAGAGATGTAGAAACAGTAGTTCATTGTTTCATCCATGAAGTAACATTATCCT
TGTGAATATTTCCTCAATGTATGAACGAACACGTTACATGTCTATGGGAAAATATTCACA
AGGATAATGTTACTTCATG
>sci_locus_2308_iso_5_len_1387_ver_2|Hero resistance protein n=1 Tax=Solanum lycopersicum RepID=Q8GSM1_SOLLC|GO:Not found|length=1387
TGCCTAAAATTATTTCCACTTATAGTATAATATGATGATATGATATGATATATATATATA
CTTTTACATGCTCCAACTGGTTAGAGAGTCAAAGGTATGTCTACCAAATATATATTTATG
CACAATATACTAAATTTACACTTATTTTTAGTGTGGATGCAAAATCCAACAATTGCAAGA
ACAGAAAATTCATTTGAGTTTGTCTGTGTGGATTTATGGAACCATTCAAACCAGATACAT
GAAATAAATCATGCCAAATTCCTATTACAGTTTAAAGTTGTAGACATTGTTGTTAAAACT
CTATTACATTTCAGAAATCAACATGAATTTTATACTAAATTTATATGATTATAAACATAT
TTAACACAAATTTTATACATAAATCATGAGCGAGATTTGATATGTGATTCTTTCCATAAA
TCTACCATGAACTTTATACACATTTATACTGATTTTAGACAGTTATTATACACAAAATTG
TAATCAAAATTCTGAGTCTTGAGCGAGATATACATATTTTATATGGATCCTATACAGTTT
CCATACATGAAAATTGTGACAAAACTCTTAAAGTAGCGAGATATACACATTTCAAAAAAA
TAAAATCTATGTGATGTTTGTTTGTTTTAAATTTTAGCAGCTGCCATTTGAGAAAGAAAG
AAGAATCGGGAACCTTATTGATGATTTCTTGAATGGCTTGAAGCAAATAAAGAATGCTTC
AAAATCGGATGACATTGAAAAGCTAAGAATGGATCTGAGATTTCTAAGAACATTTGTCCT
GTTTGGGAATTCGAGTTTGTATGACTTTAATACCAGGATGTCCCTGAATATTAAAAAGTC
ACTTTTCGATCAAGATAAATATGAAGGAATCCAAGCAACATACGGCATGGGTAGACTTAG
GCAAGACCTGTTGATGGAAATCGAATGTTATATGAGATTGGGGATTGATTATTTAGACAC
CATGACAGAGGACAAAATATTTGAATACATGTTCAGACACCTCCATGATCTACCAATGTA
TTGTTCTAAATTGCTTCTCCCCCTCATGACTGACTTCAAGATTCTTCGGCAAGTATTCAG
ACATCTCACACATTTCTATCCTATCCTCAAGGCCAACAAAACAACTACTCAATATCTCTA
TCCTCGCTACCAAATGACACTTAATAGAGTAACACAATTCTGTTTTGATCTTTGGTCTGG
ACCGTGTAGACGAGATGATAGTGATGACAAGGAGCATGTATCTCCTTATTTTTATGATAT
TCATGGTAATTGAATTGACATTGAGTATGACATTTCACAATGCTCTTCCAAGATCATTTC
TCTACTCATCGACATAATCCCTCTTGAGCTGGAGGTTTTATACATTTCTACTTCTAACCT
CATCAAA
>sci_locus_2364_iso_1_len_2063_ver_2|alpha/beta hydrolase fold|GO:Not found|length=2063
TTTTTTTTTGAAAGCGATGGAATTTATTTATTATTGCTGTATATACAAATTTGTCATGAA
AACAACAGCCTAAAGGAACATCCACATCAACTTCTCAAGTCCTAAACTCTTGATTACATG
ACAGTAACCTTATCGATTACACCAAGACAATCACTTTTCATTAATAAAAGTAGCCCAACA
TTTGACCAAATCAAGTGCTTTTTCACTATTAGGATTAAATATGTGAAAAACATGATCTTC
CCCTTTAGTTTCAAAGATTTCAACTTTTCCTTTCCACTGACTCTTCATCAAAGATTCATA
GTACAATATTCCTCTGTCTCTCAGTATATCCAATTCTGCTACACAAACAAGAACTCTATC
ACAAGCCAATTCTTCAAGATTTGGTGCTTCAGCAACAAAAGGATTGATTAAAGGATCATT
ATTCCCTTTATTTGATGGACAAACAAATTCCCACCATTTATCTACCATTGATTTTCTCAC
TGAATCTTTAATCTCTATCCCAATTGGCTCTTCTCCCCAAAAATATGGACTAATCATAAG
CATCCCAGTAAGCTTCATCCCTAAACCTTCATCTGCTCTTATTGCCATGAAGTGTGAAAT
ATTAGCACCTGCACTGTCCCCTGCTAAGAAAACAGTATCAAAGTCAACAAACTCATTCAA
CCAAACTTCATTCCCCTGTTTTGATTTATGTTGAGCCACCCATTGAAGAACAAACCAAGA
ATCATCATAAGCTGTTGGAAGAGGATGTTCTGGAGCTAATCTATAATCCACTGAGACAAG
AACAACATTAGCACAAGACACAAACACATTAAGAGAATCATGGTACTTAGGATCACCAAT
AGAGGATATACAAAATGCTCCACCATGAAAATAAACTACTAAAGGAAGTTTTTTCGATTT
TGTTACTGAATTGGGTCGATAAATTCTGGCAGAAATGCCTGATTTTGGATCTATCAAAAC
ATCTTTGGATGTAACATTAGTTTGAGAGTCATAGGTTGCTGGTGTGAATTCAGTGCCTAC
AAGTCTTTTGATTGTTCCATTTTTGAACACTTGTACATATGGAAAAACATCATCCACAAT
TTCAAGATTGTTGGATGTGTCCATTTTTGGTTTTGTGTTGGGGGAAAGTGATTTTTGGTA
AAATCAATGGCAAGGAAGGAAGAAAATCGAAAAAACTTCCTTTAGTAGTTTATTTTCATG
GTGGAGCATTTTGTATATCCTCTATTGGTGATCCTAAGTACCATGATTCTCTTAATGTGT
TTGTGTCTTGTGCTAATGTTGTTCTTGTCTCAGTGGATTATAGATTAGCTCCAGAACATC
CTCTTCCAACAGCTTATGATGATTCTTGGTTTGTTCTTCAATGGGTGGCTCAACATAAAT
CAAAACAGGGGAATGAAGTTTGGTTGAATGAGTTTGTTGACTTTGATACTGTTTTCTTAG
CAGGGGACAGTGCAGGTGCTAATATTTCACACTTCATGGCAATAAGAGCAGATGAAGGTT
TAGGGATGAAGCTTACTGGGATGCTTATGATTAGTCCATATTTTTGGGGAGAAGAGCCAA
TTGGGATAGAGATTAAAGATTCAGTGAGAAAATCAATGGTAGATAAATGGTGGGAATTTG
TTTGTCCATCAAATAAAGGGAATAATGATCCTTTAATCAATCCTTTTGTTGCTGAAGCAC
CAAATCTTGAAGAATTGGCTTGTGATAGAGTTCTTGTTTGTGTAGCAGAATTGGATATAC
TGAGAGACAGAGGAATATTGTACTATGAATCTTTGATGAAGAGTCAGTGGAAAGGAAAAG
TTGAAATCTTTGAAACTAAAGGGGAAGATCATGTTTTTCACATATTTAATCCTAATAGTG
AAAAAGCACTTGATTTGGTCAAATGTTGGGCTACTTTTATTAATGAAAAGTGATTGTCTT
GGTGTAATCGATAAGGTTACTGTCATGTAATCAAGAGTTTAGGACTTGAGAAGTTGATGT
GGATGTTCCTTTAGGCTGTTGTTTTCATGACAAATTTGTATATACAGCAATAATAAATAA
ATTCCATCGCTTTCAAAAAAAAA
>sci_locus_2365_iso_3_len_1813_ver_2|Wound-induced protein WIN2 n=1 Tax=Solanum tuberosum RepID=WIN2_SOLTU Pfam=Barwin family|GO:0042742 GO:0050832|length=1813
TTTATAACCATTAAAAGGTGGACGAATATAGTATTAATTAAAAGTATAGCAGCTGCAACT
TGCAAGCACCAAAATTTCAGGGACACAAACAAAATAAATACATAAATAGAGTCCTATAAA
ACCCCCAAATCTGTTATAGATCAAACGTAGATCAGTACACTTTTGGAGAAAAAATGGAGA
AGCTAAGTTGTGGTCCTATTTTGCTAGCTCTGGTTCTCTGCATCAGCCTAACCTCAGTTG
CCAACGCACAGCAGTGCGGAGGCAAAGGGGCGGAGCGTTATGTGGCAACAACTTATGTTG
CAGCCAATTCGGGTGGTGTGGATCGACACCCGAATATTGTTCACCTAGCCAAGGTTGCCA
GAGCCAGTGCAGTGGAAGTGGACCAGCTCCAGGCCAAGGGGGCAGCGCGCAAAACGTTCG
TGCAACATATCATATAATACTAGTACTATTTTGTTATCTTTGTTCCTTTTGAGCATAGCC
GCAATTGCCAACGCACAGCAATGCGGTAGACAAAAGGGCGGTGCCTTATGCAGCGGCAAC
TTGTGTTGCAGCCAATTCGGGTGGTGTGGATCAACACCCGAATTTTGTTCACCTAGCCAA
GGGTGCCAGAGCCGCTGCACTGGTGGTGGATCAACCCCAAACCCAACTCCAACTGGTGGC
GCGCAAAACGTTCGTGCAACATATCATATATACAACCCGCAGAATGTTGGGTGGGACCTG
AATGCTGTTAGTGCTTACTGCTCAACTTGGGATGCTAATAAGCCTTTGTCCTGGAGGAAA
AAGTATGGTTGGACTGCTTTCTGTGGTCCAGTCGGACCTCGTGGTCGAGACTCGTGCGGA
AGGTGCTTAAGGGTGACAAATACACGTACAGGAGCTCAAACGACAGTGAGAATTGTGGAT
CAATGCAGCAACGGCGGACTAGACTTAGGCATCAACGGTGTTTTTCGACAAATCGATACA
GACGGAGTAGGAAATCAACAAGGTCACCTTATTTTGTGAATTACCAATTTGTTAATTGTG
GTGACAATGTCAATGTTCCTCTGCGCTCTCTGTTGTTGACAATGAATGAGAAACAACTAC
ATGGCTCTGTTTATTCTGATGATTGTATTAGGTATAAAAGTCATCTTTGATGAATTTAAA
TAAGGATTAAAAGAACAAAAATGAAAAAAGGGGGAAAAATGGTTACTTCGAAGGGGTTAC
CCATTCCATATGATCTATTGATCATGGATGTCTTCATTTAAGGAAAAAGTGAGTTAAAGT
GTGTATTGTATTTGTGATCAATTTGTACTTGACTTATTTGAATTTTGAATAAGAAATTCC
AACAACTCTTGTTTGGGGATTGAATTGGGATGTTATTTATGTTATGTAGTGAGTGACAAT
ATGAAATTGTCATACAACATTATGTAAAATAATACTTTTACTGTCGCATAGAAATTTATG
TCACTCTTTTCAATTTAGATATACTAGCTACATCCTTCCGTTTTTATTGTTAATTGAGAA
AAATTAAAATTAAAGAGTTATATAAAGTACATATTGAGATTTAATTATTCATAGCAAGGT
CAGGATAACAAATGTATTTTTCCCAAGTAAGATTTCTTTGAAACTATTATTTTGAAATGT
GTTTGGATGAGTACTGGTCAACATTCACTGTATTTTAGATCTAAATTGACTTTTACGACA
AAAACCAGTCACGAAGAAAACGATTGTTATATAATTTATCCAAAATTATCTCTTTAGTTC
ACAATAATATTACTTAACTAATACCATCGCAAATTATATATACAGGTGACAAATACACGT
ACAGGAGCTCAAA
>sci_locus_2421_iso_1_len_354_ver_2|Uncharacterized protein n=1 Tax=Glycine max RepID=I1KHS6_SOYBN|GO:Not found|length=354
TAGAACGTAGCTATAATTGAAGATTTTAAATCACACCAACATACATACACATTTATTCAG
TGGTCCAGTGTCACTATATACATACAAAATGCATCCGCTAAACTTCGCAGACCAGTAAAG
GAGTAAATTACTAATAATCTAATATTATTATTGTGTGTGAAGAATTTCAGGAACCAGTAG
TTGGATTGGGACATTGAAACAAGACGATGAACCAAGAAATGAGTGGCGTTGAGGATCAGA
AGCAGCAGCAAGATCAAATGAAACGTGTAAATGGGGTTCATCATAATGAGGATAAAATAG
ATTATGTGTTTAAGGTGGTGGTGATTGGAGACTCTGCTGTTGGGAAAACCCAGG
>sci_locus_2441_iso_1_len_1265_ver_2|Conserved hypothetical ATP binding protein|GO:0000166|length=1265
CCACCATTTGGTCCCAAACCAAGTTCTTCCATAACATCATCCAGTGGCTATGGACATCAG
AGAGCTCAAGCCACTGGATAGTCAAAATTCTCTGCAGCAGGATCTAGGTTCACAATATGG
ATAGTGCGTCGTGTGGTCTCACAATGTTGATACAAACTTGAGCAGTAAGTGGACTTTCCA
CTGCCGGCAGGGCCAATAACCAACTGTGCATAGCCCATGATCACTCCCTTTTATGTTCCT
TCTACACGTGGCCTAGAGATCAACAGAAATTGCAGAGAGAAATAGGAAGTCTTCTTCGTC
TTCTACCTTTTAGCCAGCCCCTCTTTCTCTGTACCGCGTCAAAAAGCTTTAAATATATAG
ATGATTTTATTTGGTCTGGGCCGCTGGGCCCTCTTCAAGCCCACAACCTATTCGGGTCGG
TTATGCTTTTAGAAAACGAACCATAGTGAGTAATATTTTTCCCCAAAGCTTTGGCCTTCA
ATTTCCTCCGTCTCCGATATCGTTTCAGGTAAAACATTTGTTTTCTCCTTTCCTCTTCAA
TCCATTGTTTTTGTTTTCGGCAACAACTCTTACTTCCGAGTGAGAAACAGGACAAGACCT
ATGAAGCCTTCACTACATGCCTACCCATACACTTTATTCATTGAACTATAGTTAAATAAT
GCATATATTTCACCTTAATTCATGACTTAACCCTGATAAATCGGTATAATTTGATGTAAG
CATTGAATGCTGGTAGTTTTTACCGAGTGTCAATACTAGAAAACACAATATCGTATTTAT
TCTTTTAACTCCTTATTCCTTTTGATACACAAAACATAAGAAATAAACTAAACAACAAAA
CGTACAAGCTTAATACAAAATCATAACCCTATAACACACTCATTTTCTTGACCAAGATAT
CCCCCTCATCTCAACTCTTGTTCAATGTGTTGCCATTGTCAAGCACAAAACAATACTTCA
CGTCCAATTTCAAAAGGCGTTCCAACGCTGTATTCAGATAGTCCATTGGCACAACTTCAA
CATCTGATGTTATGTTATGATTTGCCGCAAAATCTACCATCTTTTGTGTCTCCTTCACCC
CTCCTATTGCGCTCCCCGCCACTAGCTTCCTTCCTATTACACACATTATATTAAACATAC
GTATCAATATTTAAAAAAATGTATATACAAAATCGTCGATTTAAGACCAAACGTACCTAA
AAGCAGGGGAAATACAGGCAACTCTAGTGGTTTTTCAGGGGCACCAACCATCACTAGCTT
CCCAT
>sci_locus_2449_iso_2_len_1168_ver_2|NAC domain protein n=1 Tax=Solanum lycopersicum RepID=Q56UP7_SOLLC Pfam=No apical meristem (NAM) protein|GO:Not found|length=1168
GGTATGAAACTCTTAATAAAAAGTCAAAAAAAATGTTAAAAACACCCTAAACTTGACAAA
AACTTAGAATATATTTCACTCATGTCGCAAGATCCAAATTTTTTCTTTTATTACTTCTCT
CAATCAAAACTTGGAAGTGGTGACAAAGGTGGCAAATCAAAAATACCATTTACATCTACA
TCCCAAATTGATGACCAATTTGAAGGTGTTAATGGTAATGGATATAACATTTGCTCTCTT
CTTATTTCCTTCTTGTTTATCATTTTCTCTCTTCCCAAAAAAAAATCCCAAAATTTAATC
ATAGTACAATTCGAATTTATTAACCTCGTACTACGTACATACTCTTGTTGGTACATAAAA
TATTGAATTCAGATCAACTCAAACATCAGTAATTGTGGTTTTTTTATGGAGAGTACGGAT
TCATCAACCGGGACACGTCATCAACCTCAACTACCACCGGGGTTCCGATTCCACCCAACG
GACGAAGAACTCGTCGTCCACTACCTCAAGAAACGAGTCGCCGGCACTCCGATTCCGGTG
GATATTATTGCTGAGATTGATCTTTATAAGTTTGATCCATGGGAACTCCCTGCTAAGGCA
ATATTTGGAGAGCAAGAATGGTACTTTTTTAGTCCAAGGGATAGGAAATATCCTAACGGG
GCGAGGCCAAATCGGGCAGCAACATCGGGTTATTGGAAGGCTACCGGAACCGACAAGCCG
GTTTTTACCTCCGGTGGAACTCAAAAAGTCGGGGTAAAAAAGGCGCTCGTTTTTTACGGC
GGCAAACCACCGAAAGGGGTAAAAACTAATTGGATCATGCATGAATACAGAGTAGTAGAA
AATAAAACAAATAACAAGCCCCCTGGTTGTCATCATAGTGTTGCCAACAAAAAAGGATCT
TTGAGGGTAAGTCCGTAATTTTTCATTTTATTTTTCGTATCGGAAATAAATTCTCTATCT
CTCAAGATAAGGGTAAGATTTACGTATACTCTAACCTCCTTAGACTCCACGACCACACTG
GGAATGATGTTGTTGTTGTTGTTTACTTAATTCAAGTTTCAATTTTTTTGACGAAAGAGT
TTAAGTTTTATATATATACGTGGTTATTATAATTAGGAATATTTTATACTATTAATGTAA
TTTAACTGGTTATAGCAAGTGACCATTA
>sci_locus_2489_iso_1_len_1055_ver_2|Isocitrate dehydrogenase [NADP] n=1 Tax=Nicotiana tabacum RepID=IDHC_TOBAC|GO:Not found|length=1055
ATAATTTAATTGAGGAAGAAAAAAGAGATTTCTTAAAAGCAACACATTCACAAATCAATG
CATCCGTGAGTATTCGAACAAGCTTGTGTGCACCTCGATTAATTTCGTAAGACACTCATT
ACCTCGTACAACAAATACCAAGTTACTCTATCCACCCAGAGTTAGATGGATGGAAAAACA
TAACTAAATCTCTTTGAAGTTGATTTAAAGACTAAAGAGAAGTCCATTAAAGGACCAATC
CTCTTACCAGAGTGAAAGGGGAGTTTGGGAAGGGCAACCTTGAAATAACGGGTAAAAGTT
GTTGTCATGTGATAAAGAGGTCACGAGTTTAAGTCTTGAAAATAGCATAAAAAAAATGCA
CGGTAAGGCTGTGTACGATAAGCCCTGGTGGTCGGGCTCTTTCTTGAACCCTGCGCATAG
CGAAAGCTTTAGTGCACCACGCTCTAACCACAGTACTTCAAACTTTGCAACAATTAATGA
AGAGGGAGTTTCTTTAAGCAAATTGATATTTTTTTTTTTAAAAAGGCAACAATAAGCTAC
GTGTACAACTACAAATTGGCAAATAACTTGCAGCAACATCAGCAATAGAAATTCAGATTT
AAATGGTTCAAAATATAGTGTCTGGAGAATAATCCTCAACCTAAAAAGATAAAAACCTCT
TGAAATTTAGTATACCAAACAAGGCCTTAACTCCTTTTATTTCTCTTCAATTCAACATGC
CTCAAACTGCCTGAGGAAGAAAGACTTGTCCTCACACATTTAGGCCTTTGCTTTCAGAAG
TCTTGCTTTGAGCTCATCGGCAACAGCGTCAATGAACTCTTCCGTGTTCAGATAATGCTC
TCGTGAAAGTCTATTGAAAAGGCGGGAAAAGGATTTAAAAGGGATGAGAATAGAAGCTCG
ATTAACGATAAACAAAGACAAACGAGAAAAGGAAGATAACAAGGCTCACTTGGATCCATG
GATGATGAGTGCAAGATCTTTCGTCATCTTTCCAGATTCCACTGCACCGATGCATGCTGC
CTCTAGTTTCTCAGTAAAATCCAAGAGCCTTTCGT
>sci_locus_2495_iso_1_len_602_ver_2|Putative uncharacterized protein n=1 Tax=Vitis vinifera RepID=D7T325_VITVI|GO:Not found|length=602
GGTTTTGAGGAACGGTTTCAGAGAGAAGCTACCCTTTGCTCATCAGCAGTTCGTCCTTCG
CTAGTAAAGCCTCCAGAATATATGCCGGAGAACTTGACTTCATATTCAGCATGGATTGGT
GGTGCTATACTTGCCAAAGTTGTCTTCCCTCAAAACCAGCACATAACCAAAGCTGATTAC
GACGAGAGTGGACCTTCTGTTGTTCATCGAAAATGCTTTTAAACACTAGGCGCGACACAT
TTGAGTACAGTACTCTTTCCTAGTTCCATCGACTTCTTGTTTATTTTAAAATGCAGTTGC
AGTCTTGTACAATTTCTTAGTTCAAACTAAGAGGCTTACTGAAGTTGATATCTTGGTTTG
CAAGGGATTTTTTATTTTTATTTTTAGCAACCAATGAGAGTGGTAAGAGGGTTGAATCTA
GAGTCCTTCTGAATTTGCATTTATCGATAGTTTCGAAAGTTTTTTTTTTCTTTTCCTGTC
AAACCTTTATTATGTGAGTGGCTGGCTCAACATAGCAGCCACTATGTTATCTTGTGAAGA
TCGAGAGGATGCTTTTTGTTATTCGAACGCAAACTTGGAGTGAGAGAGTGTAACGTTCAT
CT
>sci_locus_2533_iso_2_len_1608_ver_2|Putative uncharacterized protein n=2 Tax=Solanum tuberosum RepID=Q3HRY8_SOLTU|GO:Not found|length=1608
GAATGGCCAAGGCTGTAACAAACCAGGTTGAGTTTTGATTCACTTCTGTTCACTAATTTA
CTGGAGTATTTCCTGTGCAATTGTTTTCTTTAAACTAAATTATACTGACTTTGCATCTTG
GCAATGTTTGTCATCGGGTAGCTTATCTGCTAATAATTGTTTAACAATTATTTGTTTGGA
TGCCTGGTGATTAAGTCATTAAGGTTGAGTGTTGATGATGAATTATTTTGCCTTCTTCCT
ATCTAATGATGATAATAACTGCTCATTCCAAGTAAATACCTTCTCAAAAATAAAGTTGCT
CATTTTAAAGTAACCAATTCCTTAGTTAAACAGATGTATTGAGATTTCAAAGTTTTGTAC
TCTTTAAGTGTAAAATTTAATTGATTTCTAGAATATGCCATTGTCCTTTATTCGTGAGTG
TCTACACTTATGAAATAATACAAGCAATTGATTATACTTGAACTTCTGTTGAAGTGGTGG
TTGGTTGTTAGCTAAGAGAATTAGTTCTTCTTTTAGTGCTAAAATTACTATTTTGGTTAT
TGAAGTGAGTAAATAGTCCATGCCACAACTTTAATGATCCATATGTGGAATAATGAGGTA
GTACTTTATTTGTAAAATCTCACAGGAATCAGTTCAACTGATTTGCCATTATTCTAACCA
TATGGCTTTCTTTTTTTCTTTGGAGATGCTTGAAAATTTTGATGTGTCTATGCTTTTCTT
AAATATTAGATTACTGATTGTCTTGTCTAATATGCTAGTTGGTATTAAGCATACTGTCTT
TGTCTAAATAGAAACTTCTGTTGCTCAACTTTGTATTGTTACATTATTGTAAGAATGTAC
TTTAATGACTTCTGTGTACAGGTTGGAGACAACTACTACAGGCCAGATCTAAGAAGGCAG
CCCTTGCAAGGTTGAGTGTTGTGAACAGGAGTCTCAAGGTCACCAAGTCAGGTGCCAAGA
AGAGGAACAGACAGGCTTAAGAGTTCATGCTAGGAAATGCTACAGTGTATGACTTGTAAT
GCATGGGTTTTCTCCAGTACCAAAGTGTTTTGTGTCTGACTTTATCTTTGTTTCTTTCTG
AATTAGCTATTGGCAAGGGCAATATCTCTAGTTTTGAGTTTAAAAATGACATCCTTTATC
AGAGCTTTAAAAGATTATCTACATTAATTTGTGGTCTTTAGATTGGAGCTTTATCTGTTT
ATTCCATTTTAAATTTATACATGTGCTTAAAATTGCAGAAGTTGCAGGCGTTTTACTTGT
ATGATTTAGTAGCAAGTTGAGAAATCTCCAATTGATTTGCGTTGTTGAGTGACTTCTGAT
GCCCTTGATAAAGTGAGTTGTGGCTTTTATGGCAAACTAGACTGTCGGGATCTTGAATTG
GGGAGGGGCTTGGCATTGTTTAAACTAATTTTGGCCTAGCTTTAAATTTGAAATTACTTT
TTTGCAAATGAAGTATTTTTGTATAGTAATAACTTTTGTCCGGCCAAAATGTTCGAGATT
TGATGGTTGTTTCTCTATATTGGTTTTCCTTGCTGCCAAGGGGTACGGTAGTTCCTCTAT
TCCAATTTATTTGACTTGTTTTTTTTTAATCTATTCCAATTTATTTGA
>sci_locus_2564_iso_1_len_1460_ver_2|Uncharacterized protein n=1 Tax=Glycine max RepID=C6T4X9_SOYBN|GO:Not found|length=1460
TGTAAGATTGATGATCAAGCATTATTCCGGTTCAACAAAAACTGAACGAATTACTGCTCT
TTCAGTGTTTAACTATCGAATCCAAATTGAATAAATTGGCATATTAATTCAAAGACGACG
ATTCTTTAAGAAATCTGTGGTTTGATACAACAGAAACAAAACATAGGCAGTCACTAGCTA
GCATCATCTCAGTGAATCTTGGTCAAACAAGAAACACCAACCTATTGCGCTCTGCTAAGT
ATCTTCTAAACTTACTATACTGGGAGACAGAGAGAGACAGAGAGACGGTTCTTCTATCAG
TGCCAAATGAGTTATAAACAGGACGAGGGAAGCTCTAACTCATTGACATTAGCTTTGGAC
CATTATCTGGCATGCCCATTCCAGCAGCTAAGTCGGCATCAAGTTGGGTGTGCGGTTTAG
GGCCCATCATTATTTTCACACGCTTCCTGTGCTTCTTCGTCTTGAAATGCTCATCCCTCA
CAGTAACATTTGCAAAATATCGATCGCAGTGCATACAGTAGTATTGACCCATTCCGGGAA
GATCTTCGTCGACGGGCAACTCTTTCCGTTGCTCCTCCGGCTTTAACAGATCATCGTAAA
CAGCATCGTCTCCTTTAACAAGGAATTTTGTACGGCGAAATTGCTTGTGAGAGTATCTAC
GCTTCTTCACGCTCCTGTGCGGACACTTTCCTCCCATTTTTTCTCTCTTCAAAAAAAAAT
TCCCAATCCAATCGGAAAAAACCCTAATTCGCAGAGAGAAAAAATGGGAGGAAAGTGTCC
GCACAGGAGCGTGAAGAAGCGTAGATACTCTCACAAGCAATTTCGCCGTACAAAATTCCT
TGTTAAAGGAGACGATGCTGTTTACGATGATCTGTTAAAGCCGGAGGAGCAACGGAAAGA
GTTGCCCGTCGACGAAGATCTTCCCGGAATGGGTCAATACTACTGTATGCACTGCGATCG
ATATTTTGCAAATGTTACTGTGAGGGATGAGCATTTCAAGACGAAGAAGCACAGGAAGCG
TGTGAAAATAATGATGGGCCCTAAACCGCACACCCAACTTGATGCCGACTTAGCTGCTGG
AATGGGCATGCCAGATAATGGTCCAAAGCTAATGTCAATGAGTTAGAGCTTCCCTCGTCC
TGTTTATAACTCATTTGGCACTGATAGAAGAACCGTCTCTCTGTCTCTCTCTGTCTCCCA
GTATAGTAAGTTTAGAAGATACTTAGCAGAGCGCAATAGGTTGGTGTTTCTTGTTTGACC
AAGATTCACTGAGATGATGCTAGCTAGTGACTGCCTATGTTTTGTTTCTGTTGTATCAAA
CCACAGATTTCTTAAAGAATCGTCGTCTTTGAATTAATATGCCAATTTATTCAATTTGGA
TTCGATAGTTAAACACTGAAAGAGCAGTAATTCGTTCAGTTTTTGTTGAACCGGAATAAT
GCTTGATCATCAATCTTACA
>sci_locus_2579_iso_2_len_978_ver_2|EF-hand domain pair|GO:Not found|length=978
GAACAAAATAGATTGATATAAGAGTCAAACAAACCAAGTTTTTAGAGAAACGCTCCAACA
CTTAATGTATCTTGAAAACATTACAAACTAAAAAACAGTGTGTATCCATTGATACACTAT
AACTATTCCATATTAACTAAATCCTCATGGCCTAGTAGTATGAAATGCCCCTATGCTTTG
ATGGATCATCATTATCACCAACATATCCTGCTTCAGCCTTTTCACTGTCGTACTTTCATA
GCAAAGCTGCATATCTTGAGCGGAGATAATCGAATCAGAAATCATTAGATGGAATTGAAA
TTTCATCGTTAAGAAATTCAGCAAACGCAACTGCAAACAATCCACAATCCTTGCTAGTAG
TCATCATCTTCTTAAACAAAAAATGGCAAAGCATATTTTACTCTTCACAGGAAACGAAGA
AACGAATGTCAGAAAAATAAACTAAAATTTCATATAACATTAAATTCAGAATCCACATTT
ACTGTTTACGGCGTTAACCTAACAAATTCATCTTGAAGTTTATCCCTTACGGTTTCTCCG
TCTATCATCAGTTATAGGTAGAAACTATATCCTATAAGGGGACGCACTATAATCCCGTGC
GCCTCACCTTTATCAGCCGCCAAAAAGGATAGTAAAACAAAGACTAAATAACAATAAGAA
AAACCTAGAGAGCCTACTTGCTAGTAGTCATCATCTTCTTAAACTCTTCAAAGCTAACGT
AACCGTCGCCGGCGGAATCAACGGACGTGATCATTTTGGTACAGTCCTGAACGGAGCAGC
TTTCGCCTAAACGAGTCAGGATCTGGTGAAGCTCAGCGGCGGAGATCAATCCGTTACTGT
CCTGATCGTATAGATCAAAAGCTTCACGAAGCTCGTTAACGCCACCGTCACCGACGCTGT
TAATGTCGCCTTTACAGAACTCAGCAAATTCCTTGAGGCTAATGAAACCGTCTCTGTCTG
CATCAATTTCATCCATCA
>sci_locus_2634_iso_4_len_1354_ver_2|Putative uncharacterized protein n=1 Tax=Vitis vinifera RepID=A5B483_VITVI|GO:Not found|length=1354
GAAACACACAAAAAAAAGCTAAAACTGGATGCCAACATTGAGCTAAAAATGTCAACCCAG
GTTCATTTATCTGGAGATATGGCAAGTATCATTAGACTCTTGTTTACATGTATTTGTGAT
GAATTTACAGGTGAAGATGGGGAAATAACCGTCACACTTCACAGCTATATCCACGTCAGT
TGAGGCTTGTACGCTTCGTCCATTGTTAAGCAGTACATTTATAACAGCAACAAAGTAGAA
AAATCTGTGCGGAAGGGGACAAGAATCAAATAATTTCTCTACATTTTAGGGTTTTCTTCT
ACTCCAATGGCGACTCACAGTTTTTCATTACTGTCAATCCAGTCTTTAACTTCCAATTCT
AGCAACAAACAAAGTGAGAATACTAATACTTTTTTAACCCATAAGTATTGTAAAGCTCTA
GCTACTACTTTTACTGGAGGAAAGCTCTTGATTCGGCCGCAGAATTTGAACAATTTTACT
CTCAAACGTCGTCGTTCTACAGTAGCAACGGTTGCCTTCAGCCTCCCTATCACGAGACCA
GAGAGTTCTGAGAAACAGCCCAAATGGTCGTCAAGGGCAATACAGGCATTTGTAATGGCT
GAATTAGAAGCAAGGAAGCTCAAGTACCCAAATACTGGCACTGAAGCTCTTTTAATGGGC
ATCTTGGTTGAAGGGACCAGTTTGGCTGCCAAGTTTTTGAGAGCAAATGGTGTAACCTTT
TTCAAGGTGAGTGAAGAAACACTGAAGTTGCTTGGAAGATCTGACATGTATTATTTCAGT
CCAGAGCATCCTCCCCTTACTAAACCAGCTCAAAAGGCTCTTGACTGGGCAGTCGATGAG
AAATTGAAATCAGGTGAAGATGGGGAAATAACCGTCACACATATTGCTCTTGGTATTTGG
TCAGTAAAGGAATCAGCTGGGCATAAAATAATGTCTACACTTGGTTTTGATGACGAGAAG
GCTAAAGAGCTGGCCAAATTTGTAAGTTCCAAGCTAGATCTATTTTTCTTAGTTCCTCAA
TGGGATTCTTTACATCCTTTTCTTGCTTGCAGATGGACAAGGACATTGAGTTGACCTATA
AATAACTAGTATTGGAAGCACAAGCATTATTTTATGCATCCTTCCATCACAATCTTCAGC
TAGTTTCTCCTGCAGAAGAGCTTAGTAACAAATGTTCATGGCCTTGTAAGCAATTTTCCC
CCATACACAATTACCATTTATTTTAACCCGTTTTCGGTAGACGACATTTTGTTATCTAAA
CGGCTGGGAAATTAACGCCATCAATTTCAATGTTTTAGTATTCCCCAAAAATGCAGTAGT
CTCTTTGATCCTCCTTTTTCTTTGGTTTGGGGAA
>sci_locus_2645_iso_7_len_2850_ver_2|Predicted protein n=1 Tax=Populus trichocarpa RepID=B9IK40_POPTR|GO:Not found|length=2850
TGTGGTTCAAATTCTGATGTGGGAGGTGAGATTTCTGACATTATTATTGTCCACACAAAA
TGCCAAGTAGGACAATCGTCCTCGTGTCGCAAATGTGAACCTACCATCAACTCCATATAC
ATGACGACCTCTGTTAATTTGTAAGAAAGAAAGAAAATGGCAGCAAAATTACCAGTTTTA
CACTGTACATGGGAATTTGGATCCAATTTCAGTAGTGGGCTACCTATAAAGGGTCTTAAT
TTTCAGTTAAAAAGTAGAAGAATCAAAGCTGGAAATGGTGTTTGTTTGGTTGTATCTGCT
ACTAGTAAAAATTCTGAACAGAGCAATGAGTCTGGTGTTGTTAATGGGAGCAGATTTTAC
CTCAATTTCACTGGATTTCCTTTCCCTCTTGGCCCTTTCCTCAATAGACAAACCATCAGA
ACTGAGGCTGTGAAAGACAGCATATGGCTATTTGAGCAAGAGCAAGCACTCGGATTCAGC
AGTGTTTCAACAAACATCAGAATGACCGTCATCAAACTTAAATCTGGTGAATTGTGGGTT
CATGCTCCAATTGCTCCAACTAAAGAGTGTATTCAGCTCGTGAAAGAGTTAGGATATCCT
GTGAAATATATTGTCCTACCTACATTTGCATATGAGCACAAAATATTTGTTGGCCCATTT
TCGAGAAAGTTCCCAAAGGCTCAAGTATGGGTGGCACCAAGGCAATGGAGTTGGCCTTTA
AACCTGCCTCTTGAGTTTTTCGGAATTTTCCGTGCAAAAACACTAAAAGATGCAGATATG
TCAACACCATGGGCTGATGATATTGAGCAAAAGGTTTTGAGCTCTCGCGAAGTTGGAATT
GGACCATATGTTGAGGTGGCATTCTATCATAAGAAGTCGAGGACGCTGCTGGTGACAGAT
GCTGTAATATTTGTCCCATGTACACCACCTGAGTGCATTAGTAAGGAGTCCTTATTAGCA
TCTGCAAAAAATGGTTTGGCTGTTAAATTACTTAGTAAAGGAAAAGAAGTTCCAGAAGAA
GCTGTCGTTGACAACAAAATCAATCGACAGAAAGGATGGAAGAGGATGGTTCTTCAGATT
CTGTTTCTAGGTCCATCAAACCTTTTGGAGCCAAATGCTAGCTTTGCTCAGATGTCACAA
AAGCTAATTGTTTCACCAATTGTAAAAACATTGGTTTTTAGCAAAGTTCCTGAAAAGGTT
AGAGACTGGATTGACAGTATTGTTCGAGATTGGAAATTCAAGAGAATTATCCCTGCTCAT
TTTGCTGCTCCAATAAACACAACCAGCTCGGATTTGTTAGCAGCCTTTGGGTTTCTTGAC
GATCTCTTGGGTGAGCGCTATGTGACTCGGCCTTCTCTCTCGCTTCTCTTCACTTCACTC
TTAGGAAAGGCAGCTAGCTATTTTCCTCCAGATGACATGAGGACCCTATCATCCCTGGAT
CAGTTCTTAGTGTCTGTTGGAGCAGTCAAGAAAACTGTCTCAGGTCGCAAAAGATGACAG
ATTTACACATGTATACTTACTACTAGTACTGGAAATTAAATCCTTTAGCAAGAAGAAAGC
AAAGGATTCTAAACTCACAGAAATTGTAAAAATAGCTTGATAGTAATCAAAAGAGTGTGG
CTTGATTCTGTGCACCATATTTATATATATATTGAGCTTTAAGCCCCAGTATAACGCGGT
TAACTAGTAATACATCTTAATCTAAAATGAAAATTAGCAAAACCCATAGCAGTTTTTGAG
ATAACATAACGCCAAGATAATAAGCTTAAAACTGCATGAGTAACTATATAATACATCCCA
ATTTATATTCTGAAACAATTGTTACAGTCAACTGCCCAAGAGACACAAGGTAGTGCAGCT
GAGCTGCAGCTCAAATATTCTGCTGGTTATTATCTTCATCACCAGTTGCATCTTCGAAGT
CCAAGCCTACAATCCTCATCTTGCCAATGTTAACAACAGCATCTGTCCCGGCTAATTTGG
GCATGAATTTGTTGATATGGTCCTCAGCTTCTTTACCTGCTTTCAGTGTCTCACACTCGA
AAGAAACAAGAATCTTGTGCTTCTGTTCCTTCTCGTCAAGCATATTGACAACATCATCCT
CCCATCTTGTGGCAAAACCAATTAGGAACGTGTTAGGGAGAGAATCCTTAAACTCATATA
ACCGGTCTTTTTGCCATATGTTTGACCATAATTTTCAAGTACGTAAATATGCTTCTTCAG
ATTAAAGCAAGAGAGATATACAATCTGTTTTGCTACAGAGAAACCCTAGAAGAACTTTAG
AAGGTTGGACGCAATAGATAGTCAGGAAAACCTCATAATTTTTCATATAAGTATCTGTTA
TGCTACAGCGAAACCGTTCAGATTAAATTAAGGACTTCCATTTTCTAAACACTCTTGAAA
GTAATTTTAAGACTACTCCTCACTCACCCATGAGCATGTTGAACATTCTGAATCCTACAT
GAGCATGTTGAACATTCTGAATCCTAGCAGCATCATGTCCTCTGCACTCCACTATAACAT
CCCTTTCTCTTTTTCTATTGTAGTCAATAATTATGAGTTTCATCAAGCGGTAATCCTCAC
CCCTACTGCATTCCCTTTCACAAGCCATCTCAGTTCCATGTATGCCATAGCAGATAGAAT
GAGGAAGGTGAATAAAGTGACCGGAAATAGACCCGTTATCTATTAGTGCTATTGAAGCAA
CCCCTTCCAATTCTTCTTCAGCCATTACTGCTGATGCTATGGTGACTGCGACTGTGAGAG
ATGGCGACAAGTGCGGGTAGCCGGAGAGGTGGAACAAAGGCTTTGGTGGCCCTGCAGATA
AAGGGGTTGCTTCAATAGCACTAATAGATA
>sci_locus_2668_iso_4_len_2013_ver_2|Putative uncharacterized protein n=1 Tax=Ricinus communis RepID=B9SNB1_RICCO|GO:Not found|length=2013
ATACTCTTGACCTAATTCTATTTCATGCAGGAACAATTTACAAATAAGTAATACTGCTCG
GAGTCCACAAATTTGCCAACTTCACGGCTGACTGTTGATCAAATTACGCACAAGTAATCA
ATCTATTTCTTTCGTTTCGTATCTTTGTCAGGACTCATCATTACAAAAAAAAAAGTATTT
GAAACCCTTAAATTTCCTGGATATATACAGAGCAACAACAACACACTCAGTGAGATAGAT
ATATACAGAGCCAAGTATGCAAATACAGTTACTAGTCATACAAAGAAAATAGGAACACTG
GATCAGGTGGCGACATCAGAAGCCAGCAGCACATGACAAGGATGCTTGACAATCCAAGGT
GTGAACCAGTAAAACCACTCTGTATTCCTGGATTAACTATCATGTATGTTCCTCAGTTCC
ATCTTCACCATTATCCGGTACAGTTCCATCTCCACCATTATCCAGTACAGCTCTATATCC
ACCATTATCCAGTACAGTTCTATCTCCACCATTGTCCAGTACAGTTCCATCTTCACCATT
ATCCAGTACAGATTCAACTTCTTGAACAACATCAATAGTTGAATTTGCCTGCTGCGCAAA
TCTATCTTCTTTCCCAACTAAAGCCAGGCTCTCGAAAAAAGGCTCACCATGGAATGAGCG
ATTGGTGCCATGGATTCCAAGATAGCTTATGTTTCTCCTCTTGGGGTTGTATGAAACCAT
TCCTACCATTCTGGCAGAAATCAACAACTCACCGTGAGTCCTAAATCCCACAACATTCCT
GAATCCTCCTCTCAAATCAATATTATGCAGCCTACTCCAAGACTTCACCACACCATACTC
TTTCATCACCCATATCCAGCAATAATCGCTCTGCCAAAACTTTTCATACTCAATTAGGGC
AAGCGACGTACCCGTAATCATCACATCCAATTTCATTACATTTCTCTCAGCAACACTATC
TGGCAAGCTTATTTCACTAAATTTTTCAGTCGCCACATCAAACGCTACAATAAAACTACA
ATCTTTACTATTACTGTTGCTGCTGCTGCTGCTGCTACCACTACAATTACAATCATTGTT
GCTATTCCCATTACCATCGTCATCGTCACTTGAATGAGATGCAATCCAATGAACAGCCCC
ATTAAGAAAAGTCGAAACAGAGTGATTTTGATGCAAAATATAGGAAGGGCACGCATCAGA
AATAGTCCTCCAAACCCCACTACTCAAAGAGTAAACCTCAACCCCAGGTGGAACCAAGAA
TTTAACAGCCCTCAATTTATCAAGAAACTCAATCGTCGGTGGAATCTGCAATTTATAATC
CTCAGTAGCAGTACTATTATAAACAACCCTAACAACTTTATAATCATGCTTCACACCATC
AAACCCAAACCCATAAATACAAGACCCACGTCCATTATACCCCAAATTAGGATTCGGCAA
ACCCACATGTTTACGAATTATAGGGTTCCATAAAACCACAGTATCCGTAAAATTATCATA
ATCATCAGATAAGCAAATAAGACCATTACAACAACCAACAATTCTCAAATACTCACTACG
ACTTCTTTCAGGGCATTTCAGCTCAAGATACTCCTCGAACGAATCGGCATCTGATGAATC
TCCTAACTCTTCATCGTCGAAGTGCAAAGCGTAACGTTCGACCCTATCGAACATGTTGTA
GTGCCGGACGAAGAGTAAAGGACGGCGACAGGCGGTGTTGATGTGGGTGTTGTGATGGAG
AGAAATGAAATTAGGGTTTATGATTATGGAAAACCATGATTTGCATATGGTGGTGCATTG
AACAAGGGTTTTCAATGGTAATTTTGATAGAATTTCTACAAGAACATCTTTTGGAAGATA
ATCCGACATTGTTCTTCAGCTTCAAAATCCCAGAAATGGAGTTTTCTAGGGATCGCTAAA
TGAGTGAATTGGAGGAGGAAGTGGAATTTACACGCAAGTGGATGGAAAAGAAAGAGATGG
GATAATTCTATCAAAATTACCATTGAAAACCCT
>sci_locus_2691_iso_2_len_494_ver_2|Expressed gene of unknown function|GO:Not found|length=494
AAAGGAGAATGGAAGTAGAGTTTGCCACTGCGGTTGCCCGAGTAGCAAATGCGGCACTAG
ACACAGAGTTAGCAGCAAAGATTACGAAATGTGATGTTGTAGATGAGGAGATAACTGTTG
TGCAGAAAAAACGCGATGCCTTAAAAAATATGGCCCTGACGCCTCAGAAACCACATGGAA
AGCATTATTGCTTTAACCAAGGGACCACCAACAATGGTCCCGAAGACACTCACGTTGTAG
CTACTAAAGAAGATACTGGGGAGGAAATTGTTTATAGGCCTCCTCTACATGTACGGTGGA
AAGAAGAGAATGAGGAAACTGCCCCCGAAGCATATGAGTTTACCCCCCGTGGCTAATACG
GCAATTAGAGGAAGAAGCTTTGGTGAGGGCACCATCTATTTTTAGGATGATTTATTATCT
GTTTTTCACCTTCCTTGTAATTACCAGAAATGAATGAATGAAAACGAAAATTTTCTTTGT
ATTCGAACTACGTA
>sci_locus_2733_iso_4_len_1614_ver_2|Peptidyl-prolyl cis-trans isomerase n=1 Tax=Vitis vinifera RepID=D7TJA9_VITVI Pfam=Cyclophilin type peptidyl-prolyl cis-trans isomerase/CLD|GO:Not found|length=1614
ACTGTTTCACGATCCATTAACTCCAAAAAGCAATGTCTTCCCTAGGAAAACTATGAGCAT
CATTTATGAGTCAAAGCATTAAGCATTACATGATATGTTATATATTCACGAATTCATGTT
TCAAGATCCCAAAACACACACACATCATTAAAGAAAAAAGAAAAAAAAAACTTCTGTCAT
GGCAAGGTCTAAAATGTCAAAACATTAAGCATTACATGTGCTTAGGACGTACAGCCGTAC
GTTCGGGGCATAAGCCTCACAAAACTAATCCCCACATTCCCACATACAGACCTAAATCAG
TTTTTTCTCACTTGAAAAGCAGAAGATAGAATGGATCTTGGTTGTGATGACAAAAATTAA
AACAATTGTTATGCTCTAGCTAATATAACATTTGTTTTTAAGGATGCAGAAGATCAATCC
TTGACAGTAGTCCTCAATATCCTCACATCATGGATTGGTCTGTCAGTATTATCAGTCTGT
ACACTGCCAAGTCTCTTGACAATTTCCATTCCCCGACAAACTCTTCCAAAAATAGTATGT
TTCCCATCAAGTGATTGTGCAGGTGCCAAGGTGATGAAGAATTGACTTCCATTTGTATTT
GGTCCAGCATTAGCCATGGATATGATACCTGCTCCTGTATGCTTTAGCTGTGGGTTTATC
TCATCTTCAAACTTCTGGCCATAGATTGATTCTCCACCTCTTCCAGTACCGGTTGGATCT
CCACCTTGCACAATAAAATCCTTAATGATTCTGTGAAACTTGACATTATCATAGTAGCCT
CTTCGAGCAAGCTCGATGAAATTCCGGCAAGTTCTTGGAGCTTGCTTGTAATACATCTCA
AGTGTAAGAGAACCCATGGAAGTTTCTAGAGTGACCTCCGGTGGTCCTCCTTCTGCACTC
GGCCACATCTCTGCTACACTCTCTCTTCAGTGAACAAATTTCAAATAATCAATCAACCGC
CGGCAACTCAACATCAAACCGCCGGCAACTCAACATCACCGGAGCAACCACCGGCGACGA
AATAGTCAGTACAATTCACTACCAGTAAAACACATCGGAGAATTTCATTTCAAAGATGAC
CGGAGCAAGAAAAGAGATAATGATGATGAAGGAGGGAACATGTCAAGAAGGGAGGAGTAT
GGGCGACCAATTCCAAAAAGAGGGCAAGTGAAGATGACTATAGTTTTGGGTTTAGCTCAC
TCTTTGTCTTCAATTTTCTCCACCAGTGACCGATCTGAGTCTGGCCGGAGAACAACCCAT
CTCCCCTGAGCTCGCCGATAGAGATGGAGTGTATCAGTTTTGGTAAATTTAGATAGTTTT
GAAGGGTATTATAGTCCTTGTAGGGAGGGAATCTTGAGCAGTTGAGCTCAAATCTTTTCT
TGTGTACAACTTTTTCTTAATTTTTACAAGTTCTGTCCTGTATATACTAATTTTACTAGT
TATGTCCTGTATATACTTTGGGAGTTAATTTTCATTCATCTTCCATATGGCTGAGCTTTT
TCTCTTAGAAAAATCACAAATATTATTAGTTTATTATTCAATGAGGGTTTATTAATATAT
TTTATTATTAAATATGAGACAACCCTACTTTGCATACCGAAACAAAAATTTATT
>sci_locus_2744_iso_1_len_867_ver_2|NBS-LRR resistance protein-like protein n=1 Tax=Solanum lycopersicum RepID=A1Y9R0_SOLLC|GO:Not found|length=867
AACAATTACCACATCGGTCAGGAGAGAAGATTTGTTTTCCAAGATTGGATGTCCTTAACG
AACTTGAAGTACTCCATTTGTCTGCTTCTTGGGATTCATTAAGTGAATATACACACGGCT
TCCCTTTGAACTTGAAGATACTGAAGCTGAAAGGGCTCGCTCTGACATCCGATACACTTT
CAAGAATTGCTAGACTACCCAACCTTCAAGAACTAACTCTAGTGGACGGAATCATCGAGG
AGGGGAAAGAATGGAACATGGAAGATGTCACCTTCAAGAATCTCAAATCTCTAAAATTGG
TTAATGTGTCATTTTCTGAATGGCAGGTTGATGCAGAGGAATCCTTTCCCATGCTCGAGA
TGTTAGATATACGTAAATGTGATGAGCTTATGGACATCCCAGACAGTTTTGGTGATATTG
CGTCATTAAAGTTAATCCATGTATTGTCCAGCCCTCAGCTTAAAAATTCGACTTTCAATA
TTAAGGAATATGTTGATGAAATGACTGGAGAAGACAAGCTTGGGGTATGCTTCCAATACA
GATGGTCTTAAGAATAGAGATCATAAATATCAACCTGTAAAGGCTTCAAACCGATCCTAA
AGACATGTATGCCTTCTTCCAACGCGGTTTTTCTATATCCATTTTTCGTTTATTCATAAC
ATTGTGTTTTTTCTATCAGTACTTGTGTGTTCTTTATTATAACAGATGAGATTTTGTATG
CATGCGTGCTTTTCATTACCATGAGATCTGATGTGTATCCGTAGGAGGAGAGAAAGGGAA
AGTTGTGTGTCCTCTAGTTTATTCTCATGCAAGTTATTCTGAACATGATATCCCTTATAT
ATAAATTTATATTCCCTTATATATAAA
>sci_locus_2748_iso_1_len_1996_ver_2|Uncharacterized protein n=1 Tax=Glycine max RepID=I1LV41_SOYBN|GO:Not found|length=1996
CAAAAGCAGGTCCAGTGATGACTCCGGTGACAAAAATGGCGGATCAATTGAAAAACCCTA
AGAAACAGTTTCAGCTAAACCCCAACTGGGCTCAGCTCCGTGAACAACTCAGCATCAATG
GCTTCCAAAAACAACGGTCAAATCCTTCAGAAACAGAAAATCCTAATTCAATATTAGGAA
AGCGCAAAAGCAGGTCCAGTGATGACTCCGGTGATGCTCCGCCTAATCCTCTTATTCCAA
CTTCATCAGATTCAAGTGTTACAGATGTGATAGGGATGGATTGTGAAATGGTTGGCGTAA
GCTCTGTGGGAAACAGAAGTGCTCTTGGGCGAGTCACACTGGTCAACCAATGGGGAAATG
TGATATATGACGAATATGTTCGTCCAGTTGAACGTGTTGTTGACTTCCGCACCAAAATCA
GTGGTATTAGACCTCAGCACTTAAAGAAAGCGAAAGATTTTCGTGTCGTTCAGAAGGAGG
TGGCAGAACTAATAAAGGGACGGATTCTTGTTGGCCATGCTCTGCGAAATGATTTTAAGG
CCTTGTTATTAGGCCATCAAAAGCAGGATATTCGTGACACTTCTGAATATAAACATTTTC
TAAGGGAAGGACGCAGTCGTGCACTACGGAACCTTGCTACTGAAGTCCTTGGAGTGGAGA
TACAAAATGGAGAGCATTGCCCAATAGAAGATGCCCGTGCTGCTATGATGCTTTACATAA
AGCGCAGAAAAGAATGGGAAAAGAGCATCAAGGACTTTGCAAGACTGAAGGAGAAACAGA
AAAAGCGTAAACCAAAGAAAAAAAAGAGGAGTTTGAGAAGACCTGCGTCTGAGTAATGCT
TCCTAATGAGAGATGATCACTCTAGTTTTTCTCGTTGCTTGTTACATATATCAAATTACT
GACTAGGGTGGAGCAGACAGAGAACTGACTAAACATGGTAAATGATTGTTGTGGATGTGA
AATGCTCAAAGGAAGAATTATAATTAGATCCTCTCTCTCTCTCTCTCACTATCATGGCCT
TCCAGAACTTTGTGCTCGCCTGACCTTATTATTCAGTTTCAAGAATCATGACATGGATCC
ACCCAAGACTGGTTCTGCTAGTGAAAGGAGGAACATATCATCTCTTTAGTCTTTTGTACT
AGATTCATATATCCTAAGCCTTCCTGTTGGCGCATTTCTAGAGTTCTGATTACAATTTTG
AATTTTTTTGCTCATAAGGAGGGCTTTTATTTGATTTTGATTGAAGTTGTTGCTACAGAA
GAGCTTGTATCATGTGAAAAAAATATTGGACTAAGGAGTAACTGTGATGGTAGTTGAAAA
GTGGTGAGAGTCTACTTAATAAAATTGCAGATCATTGTTATATCTCTGCTTCTTTTCTAT
AGTTGATCTTATGCTTGCTGGCTGGAGGATTTTCAGCCATTTTAAATCTTTACCTGGCTT
TATCTGTGTCCCATTTCTGTGTTTTTTTTTTCCTCTGAAATTCTGAGTCTTCACTGTCTC
TGTTTTATGAAATTTTTCACAATTAAATATTCTTGATTTTAAACCTTTTTTAAAAAAAAA
AAAAATCTTTTGAGAGATAAAAGGTATAAATCTGATATCCTTTTTAGGGTTGAAGCTATC
TTGCTGCAATTTGTTGTATTAACATGGCTGTGATGGATGAGATTGGAATTGATGTCAGCT
CGGACATTGAAATTGATGACATAAAGTGCGACAACATAGCCGAAAAGGATGTCAGCGATG
AAGAGATTGAGCCAGGCGAATTGGAGAGACGGATGTGGAAGGACCGTGTCAAGCTCAAGC
GTCTCAAGGAAAAACAGAAGCTTGCAGCCCGGCTAGCTGCAGAGAAGCAGGACACTAAAC
AAGTTACTGATCAGGCTACGCGGAAAAAGATGTCAAGAGCTCAAGATGGGATTTTGAAGT
ACATGTTGAAGCTCATGGAGGTCTGCAATGCTCGAGGATTTGTTTATGGAATCATTCCTG
ATAAGGGTAAACCTAT
>sci_locus_2751_iso_1_len_745_ver_2|Subtilisin-like protease n=1 Tax=Glycine max RepID=Q6WNU4_SOYBN|GO:Not found|length=745
ATCCCGTTGATTGAGAAGGGGCATCATGCCGCTCTAGCTGGTGCTGTCGGAATGATCCTT
AATAACAATAAGACTACTGGCAACGAAATTTACCGTGTCCCTCATGTCCTTCCAGCGATA
CATATCAATTATACAGATGCTGTTCGAATGTTTGACTACATTGCTTCTTCTAAGTCTGTC
TATCTCTCTCTCTTTCTTTCTTTTCGTTATTTTCAGTGTTGGTACTTGTAGTTCTAACAT
GGAACATCATTGTTATAGAGATCCACATGCATATATCACGGGTCCAGAGACAAAGTTCCG
AAGAAAGCCGGCTCCATTTATGGCAGATTTCTCTTCTCAAGATCCTAATCAATTCTTTGG
TCAGTTTTGAGCATAACAAACGTCCCCTTCAACTCGAAGGCATATGCAACCTTAATTTCA
CCCAAAAAAAAAAAGGATAGTCCGGTGCACTAAGCTCCTTCTATGTTACAGTCTTATCGT
TTCCACATCTAGAACGACAACCTTAATTTCACCAGGGAACATAATATAATTTCAACGAAC
GTTAGCTTCTGAACTAATAATTTCAAAAAGTATTTGCGATCAAATCTAAATTCTGGATCC
GTCTCTGTCTATTCTTGCAGCCTGATATTACCGCACCAGGAGTGGATATCATAGTTGCAT
ACAGTGAAGCAGTAAATCCTACAGAGGAAAACTATGATAAACGCACGTCCCCCTACAACA
TGATCTCTGGCCCGATCCGGATTTT
>sci_locus_2756_iso_3_len_4607_ver_2|Putative uncharacterized protein n=1 Tax=Vitis vinifera RepID=A5B875_VITVI|GO:Not found|length=4607
TGTTTTGTGATATAATACAAAGTTACCAAGTTCAAAAAATAAAATAAAATAAAATAAAGT
AAAAATAGAAGGACAAAGATAAGGAATAAAAATGAATTGAGCAATTTGCATTGCAAATTG
CAATGTAGCAATTTGTGTGCGTCAGAATTAATTCATTCTGATTGGTAAAAACAGCAGCTC
CTCTTCCTATTAAAATTAATAGGATTGTTGGTCTTTCAGTTGAAGTACACCCAAAAATAA
ATAAATAAGAGAGCTATAAAGAGGAGATAGAGTAATCCACAAGTTCTTTTTAGTCTGTGA
GAAAATAGAGCGGAAGTAACATTGTAGTGAGTTGTGTTTTTTTTCCGTTTAAGGTGTAGT
AATCTCTTTACACTGCCAAGTTGTAAAAGTGTTGTTATAATTATACTTTGTTTAGATATA
TATTTTACCCCGTTAAAAGATTTGTTGTAGTTGTTACTTTCTTGTTTTTGCTATTTAGCG
TGGACATAATTCTTGGGTGGCATTATTATTTTCAACAATGTGGTATCAGAGCCATGACAA
ATAATTGTCCATTGTCTTTTCAGTACCCGTCTCACAAAAGAAAATTATGAAAAATTGTGT
CTACGAATGAAAGTCATTCTTGCTCCTAAGATGCGTAGGAAATTGTAGACAATGGGTACA
CAAAACCTGCTAATGAGGAAAGTTTGTCTCAAAATAAAAAAGATGTACACTTCAGAATTG
AAGGATTTTAGGCCCATTAGTCTGATTGGCAGTGTCTATAAATCATATCCAAGATCCTAA
TAGAAAGGCTTAAGAAAGTGATGTCTAAGTTGGTGGATAAACATCAAATAACTTTCATTA
AGGGTAGGCAGATCATAGATGCCAATCTTATTGCCAATGAATGTGTGGATGTGAGGAACT
CAAATAAAGTCCCTTGGGATATCACTCACACCAATCTAGTTCTTATTTTCAAGAAGGAAA
AGGTTAGCAACTTCACTAACCTTAGGCCAATTAGTCTAAGTACTGTTGCCAACAAGATCA
TCTCCGGAATGCTACATGAGAGGATGATGGTAGTGCTACCTTGGTTGATCTCGTCGCAAC
GGTCTTGCCTAGTGCAGGTTACCTCTCCTGTGTGTGTGGTTTGTGAGCTATTGCATAGGA
GCTATTTCCACTGAAATGTTATCTAGCTGCTTCAACAAACCTTTTAACTTATTTTAAAAA
ATGGCAATCAATAGTCTCTCTTTCACTGCCCCACATATTTTCATTGATGGAAAGTCGGAA
ACTATCACATTTGGTCGGTGAGAATGAAATCATCTTTTGAAACCTATGTGTTTTGGAATG
TCGTGATGGAAGAAAATTTCTTGCAACTACTCCTTGCAAATCCTATAATTTTCTAGATTA
AAACACTTTCAAAAGAGCTTTCAAACAAGACAAGATTATTGAAAGTTTTTTTTATACGCA
AAACCAAAAGTAGAAAAAGAAAGAAGAGAAAAATCAATATAAAAGATTGAGCAAGTTCAA
AATAATTAAAAGAATTCAACACCAAATTAAGGTTGAACATCTTTTTTTAAATTGCGGTAA
CTTAAGCAAAAGAGGAATGTTTAATTTGCTTTTAGCTACCGCAGTAATTTTTTTAGCCTT
TTAAGTTACCAAGATTTAGGATGAATTTGAATTTGAAATTTTGGTTATGTTGTTTTAGTT
GTTGAAATTTTTTAGCCTTTTTTGAATTTTTGTAATGTAGATTTTCTGCAGACTGTGTTT
TCAAATTGGCTATTTAAAGCCCTATTATTCTTAATAAAAATATTGAGAGATATTTCAATC
AATACTTTTTGCTGCCACATCTTCTAAAAAACCAACAATTATACTTACAAGGAAGGTTGG
GTTTCCAATCCTTAGTAGATGTATCTAAGGCCCTTTTTTGCTAAACTATGGTTGAATTTT
AGAGCATCCACCTTCTCACTATGGAGCACTTACATATGGAACAAATACTGCTAGAAACTA
CATCCGAACCATTGCTAAAGGAACATGTGCCTCTCATGTGTAGAGAAAGATGATCCTTGT
CAGGGATGAGGTTGAGCATAATATTTGGTGGTGAGTGAAATCAAGTACACCCAGTTTCTG
GTTTGATAACTGGACCAAAGAAGGGGCGCTATACATTCTGGAAGAGGAGAATGCTGGGTA
GGAAGAAATTGAGGTAAAGAGTCTAATCTCTATTGTGGAGTTGAATAGGCAGAAGCTGCT
AGATAACTTCTCAGTGGAAATGACAGACCACATCATGGATAGCATCAGTTCAACCCTGTC
AACTCAAGGCCTGGTGGATAGAGAACACAAAAGGGTCTTTCACAATAAAATTTGCCTGTG
ATTTGTTGAGGCATAAATAACAAGCAAGGATGGATTAAGATTTCATATGGGCAAAGGGCT
TGCCATTCAAAATTGATTTCTTCCAAGGGTATGGAGGAGAAAAATAGCTTTTGATGACAA
CCTAAAGAGGATGAACATTTGTATTGCCTCTAGATGTCGGTGTTGTGATGCTCATGAGCA
GGAAACAATAATCCACCTATTTCCAAAATCTCCTGTAGTCACTAGGCTCTGGAAGTGGTT
TGCTTCTAGTGCATGTATATTTACAGAATGGTGCAGAGTTGCACCTGCAACAACTCATAA
TTAAGTGGTGGAAATTGCATGCTGCTCCCAAATTGCAGGCAATTTTCAAAGGCTGTCCCA
ACAATCATCATGTGGAAGTTATGGAAGAGAAGAAACACAATTAGGCATGGAGGAAATTCT
ACATACAGTAGAATGATACAGCAATACAGCAAGTTCAAGATTCCATCCATAAACTAATCA
GAGTCAACTACCCTTTGGTTTGCAGGGGTACCAATGGAATGGACAAGGATACTGAACTAC
CCAAGCAGTTACAAACCTAAGTTGCACTACATGCTGATTTGTTGGAAGATACCAGAAGGG
TATAAAGTTAAGTGCAACACTGATGAGGCTAGCAAAGGCAATCCAGGTCAAGCTCCTATG
GTTTCTCTCTAAGGAACAATATGGGTGATCTGATATATGCTCAAGCTGAGGACATTGGGG
TTGCAACGAATACTGAAGCAGTGATTATGGCTATCTTAGAGGCCATAAAGTATTGCTCTA
CACATGGTGCAGAATGTTCTCCTTGAAACTGACTCTCTGAGTTTAAAGAACATACTACAG
GACGCATGGAGAGTAACTTGGGGAATTGCAGAATAGGTGGAGGAAGTAAAAGAAATCATG
GCCACTCTCAGTGCACGAATCAGACACGTTTAGAGAAGGAAACCAATTGGCAGATTTCCT
AGCTAACACAACCATCAATCAACAAGGAATACAACATTACCACACTTTTCAAGATCTACC
AACCATAGGTAGGAAGATCTTGAACACAGACAAAGCACAATTACCATTAATCAGGATAAG
AACTCGCAAAATAAACAGCAATAACACATACAAACAAGAAAGAAAGGAATGAAAAGAGTG
AATAGAGAATTCAACCAGCACATTTACAGAGTATTCGATAACTATTCAGGAATTCCGGCT
GCAGTTATTCTAGCAAGTCTATTCTACTGTAGCTATAAAAAAGCAACTTCACCAAAATCA
AAGGACTGCAGCATCAAATTAGTTCTTGTAGTCAGAGTGCGACAGAAAATCCTACTGGGG
GAGTGCAAGCATGGCTTCCACCACTCCCAGCTGATAAGGCACAGAAGGAAAACCGGGTTA
GTAGCTGAAAAATAAGGCAAACATAAAAAGAAAGAGTGGAAGGACATCTACATGATGATC
TGCCGACCCCAGATAACACCCTTTTATTGATCCATTCAGAAATGGACTCACCCCAACCTC
CTATAGAAGACACAATAATGGAATGGGTTCAAACAACTAAAAAACGAAGTAAACAAGGAG
ATGGAAACTTAATTTGGAACAGTGAAGGTTCGACGCAAAGCTTAATACCGGAGTCACCAT
CAGCTCCCAGCTGGAAGATCACCCAGAGAAGAAAATGCAGGCTTCCTGTAGCATTTTCTG
AAACTCACTCAATGCCATTAGACGAATGTAGGTCCAACTCCTGAGATCGACAATCCCATT
TGTAGAATATTTAGGGCCAGGTCTATGCTTTGGACCTTGCCTTTCTTTTACTGCTTTTTT
ACTTTCAGACTTGTTTTGAGACTCTTGGCCAGCCTGGTTGTTATTCTTTTCATTTTTATT
AATAAAATCGGTCACTGACCACTATGCAATTAAAAAAAGAGATTGCATTTTCTGAAAATA
GGACAATCTCCTACATAACGCTAGCCAAAATTCTCTTCAGTACTTTTTTACTGGGTCAAT
TTAATATGTTGGCATTTTTTCCTTGTAAATGATGATCAATTTTGCGTAAGGTTGTGAGCT
TTTGGTTCAGTCTAATAAAACAGTGATGTAGATTCTTCTTCAGTACAGTAAATTTGTTCT
TGCATGGAGATTTATTGGCTGGTTAACACAATGTGATGTTTGTGTATATGCTTGATACTA
TTTGGATGAAATTGTTGTTCTACATTTCCGAAGTTCTTACTAACTGAGATGAAACTAGGA
GGATATATCAAAGTTACTCCGTACTGGTCCCCAGGTATCCTATGACA
>sci_locus_2758_iso_2_len_937_ver_2|UPI0002339067 related cluster n=1 Tax=unknown RepID=UPI0002339067|GO:Not found|length=937
CCGACGAGATTGTGAACAATCAGAAATCATGCCAACATTTTTTCCTTCAATGGAAAGAGT
AGAAGAAGTAGGAAAAAGGAAAAGGTAAGGAAGATGAGAAGAAGGGATGAAGTGAAATTG
TGGGTATGGTGACAGTTATAGCAAAAAGAAATAAAAATTGGAAAGAAAAGTGTTGGTACA
TTAATCTAATATAATAAAAGGAAAAATGACGTGGTGTGACTATATATATATGTGCCATTT
TATAATCATACGTGTCATTTTATAATTATTTTTAAAATTATGTGTCACGTGTTTGTGATA
CACACACAATTGAGTATTAAAAAACGTGTTTAAAATGTTGTGTTTCTATGGGTTCAAGGG
TTCAATTGACAAAGGGGTAAGTAGAAGGATTCATAATACAAACTCATACAAGTACAAGGG
TGGTGGACCCTTTTGCCTTAAGGATAACAATGGGAAGTTTGAGTTGAATTGTTTCCAAAT
TTAGAAAGAGGTTTTAGGAATAGACTAAAAGGAAATAGGGTAACATAATCTGGAATAGAG
GGAGCAGCTTTTTTACATGTGGCCTTTTTTATGCAACTTACCCTGCAGCCAATTCAAGAC
AACTTGTCTCTTGTGCTTTATTTTTGTAGGTTGGCTACTGTCAGGGCAAAAAATCCAGTT
GTCTTAGTTTTTATGTTTACTCAATGAGTGTTTGGATTAGTATCTGTTATAAAGTTATCA
CCTAGTTTCTGCTATTCGACAAAAGGAATGTGTTTTATCAATCCTTAAGAACTTAAAAGG
AATTATTCTGGTTTGCAATTTTCGCTTCTTGTATAGGAAGCGTCTATTCAGCATGATCAA
TGAACTTCCAACGGCTTTTGAAATTGTGGCAGAAAGAAAGCATGTAAAAGAGAAGCCCAC
TGCTGATAGTGGAAGCAAATCTCGTGGTAGTACGAAG
>sci_locus_2855_iso_3_len_1490_ver_2|Putative uncharacterized protein n=1 Tax=Vitis vinifera RepID=F6HDS9_VITVI|GO:Not found|length=1490
GTGTTAGGAGGTCATTTTTCTGTGTTTTCTTATTATCTAGGAAGTCATGAAGATGTATGG
GTTATAAAAGAATATGGGGTTAAAATTTCCCCCATATTCTTCAACAACCTACTCATCTGT
GTGACTTCTCATATAATCAGAAAACACAGAAAAATGACCTCCTAACACTCCCACCGATGG
AATACTACCTCCTTTTACATAGCCAATCTTCTTCACCTCTCTATTTTTCATTCTTCAAAT
CAAAACCAAGCCTCATATGTATTAATACAAGCAGTAGAAGGCTAATAAAATTTCACGTTG
ACAAATTTACCTAAAAAAAATTAATAGCCTCACCCTCTGACTACCATTTACACTTTTTCA
AGAGCAATTATTTAAACTATATAAGTTAATCTAAACTTGATTTGACCTTGTTAGTTGTGA
GCATATTTTGTATCAACTCTCCAGTTCTTCATTTTTGTGATCTTGATCTCTTACTAGTTT
CTTTAGATGGTCTCTACTCTATACCGTGGAATGAGAAGACGTTGTCTAGTTTTTGAGATG
ACGGGATCTTGAAGAAAAAATATAGATGAGGGTTGTGGTTCTTTTGTTGTGCAAGACACC
GATAGAAACCTTGCATGCAATGAGAGGCAACTAGTACTTTATAAGACGGTAAATGAATTT
TCATGATATATTTTACTTAGAATTGGCTTCATTTAAATGCCTATGCAGCATCTTCAAAAG
ATAGCAAAGTTGTCAAGTATGAAGCTAACGCTTCTAGAAAACAACTTTTAATTGCGTCTG
ACTCAGCTATCATACTTTAGTTACAGCTCAAGAACCATTGCCTGAAACCTCTAGAGGTGG
AGAAATTGTTCCTCTAGAGAATTTTGTACCTCTTATGGAGGATGTTTTCCTGAGACCTTG
ATATGTAAATAATGAAGACCTTAATCAGACTAGTCCAAAGAAAAAGAGGCATGTTCAAGC
TTCTCGCTTAGGATCATATTTTTTTCTTGTAATCTTTTTCTTGCATTACCATTATCTGAT
TACAATTTTTTTTTTACAGAGTTCGATTGAAATCTGTAGTCTCTTAGCCCAATAGACTTG
CCAATTTTGGTGCTCGTTGTGCAAGAGAAAGATTCTATTTCGACTCTTTCAAGCTTATGA
AAAATACTAACTAATTTCATTTTTGAGTTCGGGGAGATCTTAAAAGGAGTTGTGAGAGAA
GTGAAGGAAGAAACAGGATTGATACTGAATTTGAGGTTATGACTTTCAGGTGGCGCCCGT
TCACCTAAGAGACAAGAAGATCACCAGATGGATCTATACCAACGTAGGATCATACGAGTC
CTCACCACAACACTTCTAGAATATGTTGTGGTTAATTTTCTTCAAATGGATGTAAAATAT
TATTCCTTGATATTTTGAGAATTTATTATGTAATTTTGAAATGCTTATGTTTTTCAATAA
AGTTATAAACCGCCAGTTTATATGACTTTGATTGCGTCTGCGAAAAAAAA
>sci_locus_2934_iso_2_len_1992_ver_2|Putative retrotransposon protein, identical n=1 Tax=Solanum demissum RepID=Q6L3S2_SOLDE|GO:Not found|length=1992
TAATGGATCCACTAGTCTAATCTGAAACGGATTCATCTAAAAAGTATGATCCTTTTCTAC
ACAAGTTGGCTACATGGTTTATTGGGACTGTGAGTTGTATGAACTCTCCCCCATATCGGT
GCTCATTCTGGGAGTTGAGATTATTACTCAAAAATCTTTCTCATAAAAGAGATGGTACTC
AGAACTGCTCATTAAAACTATTTGGAAATCGGTGTTTCCTTTCATCTTAAATGTAAAAAC
ATTTGCTACTGGGAATAGTTAGTTCCCATATATCAGTTTAAAGAAAATGAACTTAACATT
ACTCTTCCTCAAACTCGAATGCCCATGTCTTGAAACAAGTTTAAAAGATTTGTAAAAGAC
TTCTTAAATTGAATCAAAGAACTCTCAAAACATGATTCTTAACTTTACCTTGAATTTGAA
TTATTATTCAAGGTTATGATTTGTGATAGGAAGAATATCATGATGATTAAATGAGTTTTA
GATAGTTAATAATGAGAAACGGTTGAAAAACACTGTCTGGAAGCAAGTACGCAAGCGGAG
ATGAATTATAATATTTGGCCGCAAAATAAATTTTGAAACAATAGAGTCCGCATTCTCTCC
GCGACGTGGAGGGGGAAATTTAACTCTAGGGGAACAGGTCTGCGTCCCTTATTTTCTACT
TGATCTTTTCTTACTCGTTTTTCAACCTTAATTTGCCTAGAATCAAATGGTTTCTTTTCC
AATCACTTAGATTCGAATACTCAACTTATGTACTCGATAATCTACTCCAAACCAGCCTCA
ATTAACTAACTTTTATCTCAAGAATTCATCAAACCCATCTTCAAGAACGGAAACAACACT
TTTAAGAAAAAAATCAAGAACTCAAACTCTTCAACTACAAAAACAAAACTTCGTTGGAAA
TAACATTATTGGCACGTGGGTTAACGAAACCAACACTATGACAAGCTCACATACCTCTTA
GGGATCAAACCCTTGGCGAAATGACCTTCGATTTCACAAGAAACTTGATGAACGCCTTGA
CTTTTCTCCTCTTGAATTATTTTCTAAAATCCTAGCGTAAATTAGGATTGTGTAAAATGA
ACCAAATCAATTTAGACCCCTAATTAATTATTAAAAACTAGTTAAATCTGATAGGGTAAG
GAAAAGACTAAAATACCCCTCTTAAATTTGGGTAACTTTCCTTAAATAGACAGTCTCACT
TCAAACATTCATATCTCGCTCATACAAGCTCGAAAATTAGCAAACTTGGTGTTGGAAAGA
GGATTTCAAGATCTTTCGTTGGATATCTTATGGGCCATCTAACTCATCCTATCTAGAAAG
TTATGGTCATTTGAAGTTTATCCAAAACTCATACTTAGGATAACTTTCAAAAATTTCCAA
TTTTTACTCTTTCCAAAATAGTTCTTTCAAATACCGAGATGTTACATTGTCTCCCCCTTG
GGAACATTCGTCCTCAAATGAGATTACTCAAAGTAGACTAAGGGTTGTAACATCTAACAC
CTAGTTCAAACACTCAATATGCAAAGTAACACAACATTTCAACTTAGAATAAATGTCAAT
AAAAGGATTAGTACCTTAATTTGGAATTTCTCTTGACTCGAAGAGATGTGGGTATCTCTT
CTTCATATCTTCCTATGCTTCCGAAGTAGCTTCCTAAACAAAGTGATTCCTCCATAAGAC
CTTGATTGATGCAACTTCCTTGGTTCTCAACTTGCAAACCTGACGATCTAGAATTTGAAC
AAGAATCTCCTTATAAGATAATTTATCCTTAATACCAATATCTTCAATAGGTATGATAAG
TGAAGGATCGCCCATACACTTCTTCAACATAGAAATATGAAATATTCGATGGATCGCTGC
TAACTCTTGCGGTTGCTCCAACTCATAAGCCACGTTACCTTTCCTCTTGGATACTATGTA
AGGACCAATATACCGGGGACTAAGTTTCCCCTTCTACCAAATNNNNNNNNACCCTTCATG
GGTGAAACTTTC
>sci_locus_2941_iso_4_len_1483_ver_2|P-rich protein EIG-I30 n=1 Tax=Nicotiana tabacum RepID=Q9FXS5_TOBAC|GO:Not found|length=1483
TTTTTGAAAGTTAAAGAAACTAACTCTCTCAACAATTGGATGTGGCTAAGTTGTGAAAAA
TGGTGTTTGTTTGGTGCTTGGAATGATGAAATGAGAGGGTATTTATAGATGGAAATGATG
GATTTTTTTTGGCTATTTTTTGAAAATATTTTAACGGAGAAAATTGAGTGGTGGCCAAGT
TTGGTGCAACCTCAATTGCCCTTGTTCTCACATTGAACATTCTTTTCTTCACTATGGTTA
GTTCCACTTATGTCCCATGTCCACCACCCCCACACCACAAACCACACCCCAAACCACACC
CTACCCCTACCCCTACCCCTACCCCCTCTACCCCCCCTGGGGGAATCGCTGATTTGCTTT
CTTTTCCTCTGGTTACTTAGATGTTTCTCCACTCCCTCCACCCCATCATCAAAGGGAAAG
TGCCCAAAGGACACACTAAAGCTAAATGCTTGTGCCAATTTGCTAAATGACTTAGTGCAC
CTTGTTATTGGAAGTAGCCCAGCCAAGAGTAAATGTTGCTCTTTAATTCAAGGACTTGCT
GATCTTGATGCTGCTGTTTGTCTTTGCACTGCCCTTAAAGCTAATGTGTTGACTATTGCC
TTCCGTCTAACCAATCAAAATAAACTACATATAGTAACTCCTTTGAAAATAAACAAATAC
ATATAAGCATACAAAACACCAAACACACACACTAAAACAAAAAGAAACAAAATATACACT
ATATGAGAGTGGACTTTTTTTGCAAAGTGGAGAAATTTGGCTATAGCATAATAAATTATG
CACATTGGAAGTCCTTAGGGACATATTTGCCACAATTGTTGAGTAACAGGCTGAGGGAAA
GTGGAAATTTAGATTAATTCCCAACACATTGGCTTTGAAGAAATTTTTAAAGAAAATGGC
TAATTTGAAACTTATAGCCACCATGTCCAATTCCATTATTTCTACTACATATTTTGTCCC
TTCAACTCTTTGTATCTCTAGAGCTTTTGTTAGTCCCACTAGACCTAATGAAATTGCAAA
AATTGATAAAGAGACAGCCCAAAAAATAAAAGAAGCAGCAGTAGCAGTGAAGGAAGGTGC
ACAAGAAGTAAAAAGTGTGGGGGATTCTCTCAAAGAGACTATCTCTTCTACTGCTGGAAA
TGTAATTTCAGAGATGTCCAAGAAAGTATTAGACAAGGCTACAGAGAATGAAGAAAAGAG
TACATGGGAAACTATCAAGGAAAAAGTCACTGGCAAGTGATTTATATATAATTTTCATCA
TTTGACTGTCTTGACATCCATTTAATAACTTTTTTTTAACCTATTTAATATTTTATCAGA
TTTTAGTTGGTATTGTAGTTCGAATTCGAAACTTTAATTTAGATAAAATGTAGAAGTATT
TTATTCATCTCATTATGATTGAATTATTATTCTAATCACAGTCGGAATGGGAGAATTGGT
TTTTTAGGTTACTAACAAAATTTGTTTTATGGCATTTTTTTTT
>sci_locus_3001_iso_4_len_1935_ver_2|Predicted protein (Fragment) n=1 Tax=Populus trichocarpa RepID=B9IEM4_POPTR|GO:Not found|length=1935
TGCATATTCAAACGATAAGTGGTTAGGTTTCCTAGTCAAAAAGAAAAATAAATCATGATA
TGAATATTTTGATGAAAAGGAAGTTTCTTGGAATGGCTCAAAAAAAATAGACTATGTCAA
GACCTGAACTCTTTTAAGCAAATAGGAAAGTCAATCAAAATTTATGAAGGAGAGGATGAG
TTTTAGAGAGATTTCTGAAGACACAAGCACAGAAAATGGTGATTCCAATTTTTCTAATAC
AGATGCACTCATCTTCGGAAGTGCTGATATTTCAGGTGGGGATACAAGTATTATCTCAGG
TCCCAATATGGCTTCGTCTTCATCTTCATCTTACTGGAGTGTAGAGCACCACCAGCAGCA
GATCTCGACTGCTGCTGGCGGTGGTAATGATGATAATGATAATGAGTTGATTGTATCATC
TGCATCTTCCAGGATATTAAATGATGATTTCAGGGCATTTACTTCGGTTGCTGGTTCTGA
ACTTGGTTTGCGTTTGAATATTGGTGGTGATGCTGAAGGAGTGAACAAGGAAAGTAGTAA
TATGCTTGTACAAATATCAATAGCTTGCTTCGAGGCAATCCAACAGAACAACTTAAATCT
AGCTGAAGCACTTGTCATCGACTTAAGAAAGTTTGCAGATTCACAAATTGGAGACATGAA
GAAAGTGGCGACTGATTTTGCACAAGCGTTGGATCAAATGATTATTCATGGAACGAATAT
TCCACAATCCATTCATCAAAATCCTAAATTAAGAAGTTTAAAGTTAATGTTTTTAAGAAA
GGTATATGTTCCTGTATTTACTGGAAAGGAAATTAAAAGAGTAGGAGGTAGTGCTTTTGA
TGTGGCGTTGGTTGATGTTAATAGCGGAGAAATTGTTGACTCTGCACCAGAAGCCTCCGT
GGCAGTAGAGATTGTTGTTCTGAGGGGAGATTTTGGTGGTGATAATTGGACTTCTAAAGA
GTTCGATAGCAATATTGTGCGCCATAGGGAAGATGTAAATAAGCCTCTTTTTTCAGGAAC
AGTACACATTAGACTGAATAGAGGCATAGGTTTAATAGATAAAATCAAATTTTCTCATTA
TTCAAACTATATGAAGCCTAATATGTTCTGTCTAGGTGCAAGAGTTATTGAATGTTTCAA
TGGTACGCGACTAAAAGAAGCAAAGACAGAACCCTTCACTGTCAACGATGCGCGCAATGA
TCCTATGCCAAGGAATAAAAAACGAATGCAGCTCTTAAGCATCACAAAGAAAAGGGAAAG
CAATGAATTACAACACCTGAGCAACACAAAGAAGAAAATACGCCATTCAAGGGGCACAGA
TAATTCAGCAGAATCAAGTGAAGATAGCCACAATCCTAGTATCTGACTAGGACAATCAAT
CAAGCAGAATCTCGAGACAAATCAGGACGCAATCAAGATTAATACAAAAATTACCCGAAT
CAGCAAAGAATCAAGGCAGCGATAAGACATCGATTTACTCATGCACATATCTAATATGGA
CATGAATCAACAAATCGCCTCAATCAAGGAATCCCTCAATATCCTTGATCGAGAGAAACA
CCCCTTAGGTTTTCCTTACAAGAGCAAACAACTGGTCTATATAAACCTCCCTTAGCTTTA
GTTGCGAAGTATCACTTGAACTTGAACTGTTTTCCTCCTTTGTCTTTTATAAAACTCTGT
ATTCTCTTGAGTATACAATTGAAAAAGAAAAGAAAAAGAAAGGTCAGAGTGTAGGTTAAT
ATAGGTAGAGACCGTATAAAAATGAAAGATTGGATTACACCATCAATGTGGAGCGAGACA
ATTAGACATGCTGAAAGTTGCATAAATAACTACAGGCTGTACTGTTGTACTGATTCTCAA
CAAAATGCAGGTGGTACATATATCCATTCAAAGGTTCGAAGTTTAGCGAAGGATATACAA
ATTTTCTTCTTAGTT
>sci_locus_3005_iso_2_len_1017_ver_2|Expressed gene of unknown function|GO:Not found|length=1017
CAAGGAAGATCCTCTCTTTTCTCTCTTTTCACCAATCTTAACCAACACCTTTTTTCTTTC
ACCATCATCATCATCATCATCGTAATCGACGTAGACGGATCGTAATCGACATAGACAGGT
TTTGTTGAAGTTTATTTATGATGGAAAATGGGGAGGAATTATTTGGCAAGGCCCGAATGG
ACGAGTGGAATGGTGTAGTAGATGAAACTGTTGAAGTGCGGCCGGAGGATAAGGTAGCTG
TGGTGTCACATGTATCAAAGGAATCGGAAGGGGATGAAGTATTTGAGGAGGCAATTGAGC
CAGAATCTCCTGGTTTTGGTGTTGAGGATGGAGTTGTTAGTGAGGGAAGAAATGATGGCA
ACTCTGGGGATATTAATAGTTCTATTGAGGACAGTAGGAACTCTGAGTCAAGGGACGATG
TTGAGAACTTTGAGGAAGCGGTTGAAGTTTTGCATGAGATACAGCATGCTGATGATGAAT
CTAATCAGAAGGCAGATGTTATCTTGAAAGAGGAGCCTTCAGTTGAGAAGCAAAGTTCTC
ATGAAATCGCTGCACCGGATGAAACAGAAGTGGTTGAGAAGAATATCATAGTAGGGAAAG
GTAAAGATGACATGTCTGAGGTTGCAGATCGGGGTGCTGCTATAGAAACTGATCAACAGG
TTCATGGAAAATTGGATGCAAAGGAAACAAATTCTGATCAACAGGATCAAGAGGCTCATG
GAAAATTGGATGCTCAGGATGCCCATGAGGTGAAAGCGGGTATTAATGTTCTGCAGAACC
AGATTCATCCATACAAAGATGCTTTGCTGCATGATGAAAAGAAGGTTGATGTGATTGAAA
CATCTGCTGTTCCGCCTGCTGGGCATCTGGACACTGCTGACGTCCACAACACTGAGACAG
TTAGTTCTGGCTCTGTGCTGAAAGATGAAGGAGATACCGAATGGGAAGGAGTGCTTAAAT
CTTTGGATTCTGATGTGAAGGATGAAGAGCAGAAAGATATTTCCCCTAATGAAGCTT
>sci_locus_3011_iso_1_len_265_ver_2|Putative uncharacterized protein n=1 Tax=Solanum tuberosum RepID=Q2PYW4_SOLTU|GO:Not found|length=265
ATCTGAACACCGTTAAATACCTCAGTTTGACGTGACGATCCAATACCTTCTAAGCCTGAC
TGAAGGCGTCTAACATCGTTGCTAGAGTCTAAACCATATCATCTACCCTTGTGTGTCCCC
CCCTACCACTTTTTCTTCCAAATCTGAGTGGATAGTTCAAGTGTCAATTGAACCGAACTA
TCTAGATTCTTAGCGACGTACTTATGAAAGTCATTCTTATCTCTTACTTTGATGAAAGAA
GCAAATTGACTTGTATCAACTTTTT
>sci_locus_3040_iso_6_len_4965_ver_2|Ribosomal protein S6 kinase, putative n=1 Tax=Ricinus communis RepID=B9SRT9_RICCO Pfam=Protein kinase domain|GO:Not found|length=4965
AGGGGACTGTTGTAGTTCGGGTTCACTTGCCCACCCCCTCATGGGGCAGTGCTGGACTAA
GGTAATCTATCAAAATAACTCTTGAGTTCTATGCTTGTGTTTGTCTGTCTTGACTTCTAA
ATCTAATTTACATATTCAACACTCTTTTGAGAAACTTATGCTACACAATATTATCCATCC
ATCGAACAAGTACACATGCAGCTCTTTGCTCGACAACTCTTCTTCACTTGCATTTACACC
TACTTGATACATATAATGTAGGACAACACAAGACTTTTGTGGAATTGTATCTTTAGATTT
GCAATTTGTCGGAAGAGGTTCTTAATTTCCAATGGTGTATTTCAATCTGTTGTTGTATAT
ATTTGCTTTTTTATCTTGCTATGTTGCCTTCATATTTATTCTTCCAATCCTGCTTTGGAA
TTCACTGCTTCCGGTCTATTGTAAACAACCTCTCTACCCCACAAAGGTTGGTGTACATCC
TACTCTTCCTATATATCCATCTCTGCTGTTCCTTTTGGTGTTTTATCCCCTTTTTCTTCC
TCTCTGCCTTGTCATTGGAGGAGGAGGTCTAACCCTTTCCCATTCTCCCCTGCTTGTATT
CATGAGAACGGTAGGTAGGAAAACTGTCTTTCTGTTGATGACTCACTTAGAATTGTGATT
CTTGCAGGTATGTAGTCAAGAAAACAATGATGTCCCTCCCACTTTTGATCTTGCTGGTGG
AAACATTTGCCTTGTGACATCAATGGACAAGTGGGAACAAAAGATGTCTGAAGCCAATGA
CAGTGGCAAGATCGCGGTGGTAAATTTCAGTGCGTCATGGTGTAACCCATGTAGAGCAGC
AGCACCAGGATATCATGAACTTGCTGATAAATACACTTCAATGATATTTCTAACCGTGGA
CGTGGATGAGTTAGCTGAGTTGAGTACTTCGTGGGACATAAAAGCTACTCCAACATTCAT
TTTCTTTAGAGATGGCCGTCAAGTGGACAAGCTAGTAGGCGTCAAAAAGCAAGAGCTCCA
ACAGAAGTTGATGAATCTCGCAGAGTCTACAAGGTCCCCAGGATGATAATACTGTTGCTT
CGCTGCAGTGTCCGAAAATGCTATTCTAAAACTCTGGTTTTGTCACGTTAATTTTGCCAT
TTACTGCCTGCTGTAACAATATTCTTATGTGTTTCTATGTATATTAAGCCAAGTAAGGAA
GTAAAAGAATTTCATATGGTGCTACACCTTCTGTGTTAGATGTTAACCCAAACACGAGGA
AGTAAATGGAGATGAACAGTTACTGTATTAAGTACTTATTATCAATGTATAGTTTATTCT
CCACTCTCTAGTACTTAAAGAAATTTGAATTATGTAATAGAATCCCAATAACAATGTACT
ATAAAATTTCGACAGTATGATCCCCCTACAAAAACATGCTCAAATACAGCTTCTACAGTG
GTACAAAATGTTGTATCAGGAGAAGACAAAGGATTTGATGTCTCAACAAAGATTGACCCA
AGCCAGTAGTTATGAAGTGGCCAATCGAATTCGGATTCTCAATGGCCAATGACTAAGATA
CAGGATGATGAAATAATATGGGACTGACTTCAACAAAGCATGGTCAATGGACTAGACCAA
ACTATATGAGATAATGTAGAAGTCACAGTACAGACATTTCTTACTCAATACTTCCTCGTG
TAGCGGAAAGGTAGATGACAAACATAGAGTTGTAAGCCCTTGGTAGGGTTCTTGTACAAG
CAAGTATTTCCAACATAGTTATATATATACATCATAGAACATTCCCTATAGCCTAGAATG
AACTATAATTGACTCAAGAAGTAAATAGCAGGGAATTAGAAAAAGCTCCTATGCCTCGGA
ACCATGGTAGGGTTAAGAGTGAGAGAGCACACGTGATAGTTAATTATTCTGCCGGCCGAA
CATAACTGAAACCCTTGAAGGGGTTATCACCAGATTTTGGACTAGCAGCAGGTGAATCTA
GCAAAGGCATGCTGGTCCATTGCTCTTCAAAATTGGCAATACACAGCTTCCCTGAAACTT
GTGGACAGAAACTTGGTTGAATTTCTCGAGCATCCAACTTCTTCCAATAGATAGACTTGA
ACCATTTGTGACTTTTTATCTCATCACTACCTATTGATCCACAGCCAAGGCGCTTGCTTG
CATCCTTGTGTAGCAGCCCTTTCAACAATGAATGTGCATCACTAGACAAAAATGCTGGCA
GCTTAATCTTGTCCTTTATGATCTTTTGTTGAACTTTCTGTCGGTTCCCAACAAATGGAG
GCTTTCCTGTCAGCATCTCATACAATAGAACACCCACGCTCCACCAGTCTGCAGCCTTAT
CATGACCTTTTCCAAGAACAATTTCAGGTGCCATATATTCAATAGTTCCACACAAAGAGT
TGGATCTCGTGTTCTCATCAAATTGCTTAGCAAGGCCAAAATCAGTCAGCACTACATGCC
CATCAGCATCCAAAAGAATATTTTCTGGTTTGAGATCCCTGTGCATTACACCATTAGAAT
GGAGGTGAGAAACAGCAGAAACAATCTCAGCAGTGTAGATGCGTGCCAAATCCTCCCTGA
ATAGGCCTTGCCTATGGAGTTGAAAGAAAAGGTGTCCCCCATTAACAAAGTCAAGCACAA
GGTATAGTCTGTATTTGGTCTGGAAAGAGTATCTGAGCTGCACAACAAATGGATGATCTA
TTTTTGTCAATACATCCCTCTCTGTTTTCATATACTCAGTGTGATCTTTCTCCAAAATCC
TATCTTTCCGCATAACCTTCATCGCAAGAATTTCAGAAGTCCCGATCTTCCTCACCTGAT
ATACTTTTCCAAATGCACCTTGTCCAACAACTTTTAAGACTTCGAAATCGTTAAGTCCCA
CAGACCTTGCGGTATTAGCATCAGCATGAACATCACTTTTATCAGTAACAGCAGAATCGG
AAGTAGCTTCTTCAAGATGATCATTGGTCTCTCCACTATCACCCTCCACAAGCTCTAACA
AGTGTTCACTCTCACGGAGTGTGAGTTTGCTAAGCTTCAACAATTGACTGACATAGTTTG
TCGGACCAACAAAGGAATGAGAACGGCTATAAATTACAGCTGGTTCTTCATATATAAATC
CATTTGTTTCTGACATTGCAACATTCTCAGAGCTCAAAACTTGAGCTGGAGCAGGACCAA
ATATGTCTGAGAAATCCATATCAACATCATCAAGTGATACGACTTTGGGGTGTTGCAATG
GGAGCAGCACGTGGTTGTGTAAAGGCTTCCCAGTTGGTTGTGAAATTTTAGCAGAAACCA
TTTTACCAAAAGTTACACAAGGAGGGAGGGAATATAGTAGATCAACCCCAACTTCTGCAC
GGCTATGGGAGAACTACCCTTGAAGGTCGCCTCACGATAGCCTTGAAAAGAAGGAAATTC
TCAAATGTAACAAGTGTTCCGAAAAATTGGTGGAAGAGGCTGACCAAAATCCAGAAAAGT
GAGCTGTTCTCGTTTCCCGCTTTACAGGAAAGAGTGGCTGCAGCAGTGCTTCTCGAATTC
ATGAAGAACGTGCAAACCATGCGGTGTTTATTAAACCAAATACCTCTGGAAGGTTTAGAA
AAGAACTGTCAGTGGATCTAGCGAGCGAGAACAACATTGATTAGTAACCTAACATTAAAA
AAATGCTCACAGGATGTTAAGCAAACAAAGATGAAACAAGATGAGAAGGGAATCAAAGGG
AAGTAGAGACAATCAGTCGCTGGCGTCTGGACAAAATAGCAGAACTTAGTTAAATGCAAA
TTTCATTTCTTTAAAAAGCAAATAGTGTAAAATCTGTATGAAGTGTAGAAAACACATTAA
TCATCTCTTATAACCTTATGTAAAGGCAGCTAAATCCTTCAACCGCAGATAAATTCCAAC
ACCCATTGTCAAAACTATCTTAATAGTGAATTAAACCTACCTATGCTGATCGCCTCAATA
TCATCAACCAAAAAAATTTAAATGATACTCCCTTCATGGGACAATTTTTGTGGTACAATT
GAAATTGAGATTCAACCAACATAATTTCTTGATATGTCTTTTAGATATTTTAAGTTGTTA
ACTACTGTGATTTGATTAATTTTTTTTTGAAACCCCAGAATAACCCGCAGCCGCTACAAC
CTTTGCCCTTTGGGTGAGCACTTTGTGCGCATTGGATAAACCCCTCACTGTGTAATAGCT
TACAAATCACACAGGGGATGTAAACCGCACTAGGAAGTCCCTATGCGACAAGCTCGACTC
AAAAGGCATTGAGGGGGATCGATCCTGGGTCATCCGTGTGGATAACCACCCTTCAAACTA
ACTGAGTCATCCCGAAGGACACTGTGATTTGATTTATACTACTTTTTACATAATTTCAAA
TATATAAATTTTATTTCAAAAAAGTTAAAGCTTCTATGTCCAAATTCACCGTTTAGAAGT
TTGAATGTCGAAATTCCAACTATACCACATAATTGGGACAAAAGCGTACCAATTGATTAG
CTAATCTGATCTCGGTACATACTTTACAACACAACAGAAACCCTTAAACCTACAAAAATC
CCACCCTACAACTCCTGATTCCCAATCTTAATCACGACTTCAAAATGTATATAAGTTCAA
ATTTAACTTAAGATAACAACATATAAATATCATAATAGATGATCAATTCCACAAAAAAAA
AAAATCAACTTTAACAACTCAATCAGTATAAACACAAGAAAATCAAATACAGAAAAACAC
TCCTGCATAATCTATAAAACAGTTAAAAAAAAGAAGAAGCTCCAACTCCATGAAAGAGAA
AAAGAGATGTAAATTTACCTGAATGAAATAGCAGAAAGAAGAGAAACAAAAGAAGAGGGA
TTTATATATGATGATAATCCGTCGCGTGGCCGCTTTTAACCAACTTTGGAACTGAAACTT
GTTACCTTCACGGTAACAATTCACATGATTCGTTTTTTTTTTTTT
>sci_locus_3042_iso_1_len_682_ver_2|Putative uncharacterized protein n=1 Tax=Vitis vinifera RepID=A5BLB0_VITVI|GO:Not found|length=682
TCCTCAACAAAATGGTGTATCCGAAAGAAGAAATAGAACAATTGTTGAAATGGCCAGAAC
TATGATGAATGAGAAAGGGTTGCCAAAATATTTTTGGGCAGAAACAGTACATACAGTGGT
GTACATCCTTAACAGGTGTCCGACAAAGGCATTGAAGGACAAGACACCAGTTGAAGCTTG
GAGTGGAATGAAACCTTTTGTAAGTCATTTTAAAATTTTTGGGTGTATTTGTTATGCTTA
TATACCTGCTGAGAAAAGAACAAAATTGGATGAAAAAAGTAAAAAAATAGGCTTCCCAAT
GTCAAAACTAACAAACTTGTTGTTAGTAGAGATGCCATTTTTGATGAAAAAACATGGAAT
TGGATGGAAAAAGATAGAAAATACTTCTATCATATCTTTAGATGTGTCAAATCAAGAAGA
GGATGAGAAGAGGAAGATGTCCCTCAATGGGGAGAAATCTCAGATTCAGATGACGAAGGA
CCGCCTCCAAGAGGAACAAAAATGTTGAGTGACATTTATCAGAAATGTAATTTTGCCGGT
GTTGAGCCAGAAAATTATGAGGAGGCAATAAAGCAATGATTGATGAGACGCGGGACAGAG
TAAATGCGAGGTTGGAGGGGTGTGGAGACAAACGCTGGAGTCCAAAGGGTTCAGGTTGAG
TAGGACCAAAACAGAATATTTG
>sci_locus_3061_iso_1_len_6078_ver_2|Reverse transcriptase (RNA-dependent DNA polymerase)|GO:Not found|length=6078
CGGATATCTGTCGCCTCTCATTGACAACTGCAAAATAATTTTATCCACCAACATTAGGAC
AAATGAAAAGATAAACAAAAAAACTGTGCTTATTGGTGCAGGGAGTCAATAAATATCAAC
ATTGATTGATCTAATTTATTTAAAGATTGGCCATTACATAAAAAAACACAGACCATAAAG
GCATCTGAATTATACAAAGATAAGGACAGTTTTTCATACTCCTGAGGAATAGTTGCTTTT
CTGGATATCTTCCAAAACATGCATAAGGGAATTGGTTTTACAAAAGTTTCGCTTGCTCTT
TCCAATTGAAACCAAATCAGAGCCTCAGAGGTTCAAATAGAATATATTTCTTCATAACTA
CTTGCATGAGCTGAAGGATGATTCAACAGTATCTTACACACACTCCACAATAGGCCTCGC
AAAAATTAATAAGTCAGTGAACTTTACTTAGGTTTAAGGGAGGGTGGTGGTATTAATCCC
TTGATAGGATTAAACCCACTTGAACTTAAATTTGGGCAAGGAATAGCTGATCTTACCTGA
GGGTGAAAAGATGCAAGGCGATTCAAATTAACAGCGCAGCTCAATAGATCTAACGCTCAA
AAGAACTTCATCAACCCACAATTGCAGCAACATTAGATCCAATTCCTTGACATTTTAGTT
GCTGCTCGATGATGTCTCAATGAGAAGAGAAGAAGACATTTCCAATTTTTTCTTTCCATT
TTCCACTTTCCCCTTTTCAATTGTATCGTTTCCTTTTCCTTTTAGATTTTTTATTCTTTT
TATTTTTTTCTCTCTGTTACCATGTAGTACATATTTTATTATACTAAAATTTGACCCATT
GGGTCTTTGTATTTTTAAAAAAGAGCATGCATCTTGCTTTAGACTCTTCCTCCAATCCTC
TACTCCTGCTACAGAAGCGTATAAACCATAATGTAAAACTTTTAGCCGTTGTCGAGCATG
TTTCTACTCCAAATAGTCACCTCACCAGGCAGTAACGCATAAGAGATGTAATTCATTAGC
CTAGGTGAGAAGTAAGAACCATCTAAGCACTTCTATTAACATTCCTTCTTCTCTCTCTCA
TGCTCTCGGCGTACAGACGTGAAATCTCCATGGGAAAGGGACGAGGACGAGGTAGAGGAC
GGGGTAAACCTCCGATGAAGCTACTAGCAACGTTTGGGAGCTCAATTGGAAGCAAAAAAG
AACTGGCGACAAGCCCACTAGTGACGACGGAAGGTTCTGCAAAACTGGATCCAGTAAGAA
CAAAAGATCGGCAATCGGATGTTGACAGGAACCTAGCTCAAAGAACAAAACAAGTGCAAG
AGTCAATGGAACAGTACCCAATCTCCCAAAGGAGTCGAACACCTGCAGAAAGGCAAATAC
AGGTGCAGCTGGGAAATAATATGGCGAGTTCCCCTAATTTGAATGGGGTTTTCGCGGAAG
ACGAGCTAAATACGACTAGGCGATCCCATCCCAAAGAGAGCAGGGAAGAGCTTAAATCTA
TGCAACAACAATTGAATGAGGACTTAAATATGAGTAATGAAGTGCAGAGTGAGCAAGTTT
CAGGGGAAGGCAAACAACAGAAATGGGCAAATCTATTTACCAAAAATCGATTGGCGACAC
ATGGTATGGCTCTTAATTATATCCCGCCATCGATTATTAATGGTTAAACAATAGTTCATT
TGGAGAAATCAGAAGTAGACCAGGAAACTGCAAAGTGGAGATGTGCACTAGTGGCTTATG
TGATGGGAGACCTCCCTGGATATAACTTCATGAACATGTATATTACTAAGAACTGGGGTA
ACATTGCTCAACCTGATCTATATCTGCATGAAGATGGGTATTATATTATCAAATTTCAAA
GCATAGAGGATATGCAAGAGGTATTGTATACTGGTCCGCATACAATTAATAATAGGTCGA
TTATTTTGAAACAATGGTCTGCTGATTTTGATTTCGCTAAGAAGTTCCTTGCTGAAATAC
CATTATGGGTTACTTTTCCTAATTTGCCTATGAATTGCTGGAGTTGCAACTCTCTCAGTC
GCATTGCTAGTGCTATTGGAAAACCTATATATGCCGATGAGTGTACCACCAAACAAACTA
GAATATCATATGCAAGGATGTTGATTGAGACAAATGTGACCAAACCTCTCCCAGAAGTAA
TTACAGTGCATGATCCTAATGGAAGACAGTTTGTGCAGGAAGTATGGTTTGATAGGAAAC
CTGAGTTTTGCAATACTTGCTTGAAAATAGGTCACGACTGTGACGCCTATCCTCAAATGA
GACAAGATGATGTACCTCAAGACTGTAGAGCCACAATTTGAGCAACCAAAAAGAAGGAAG
AGGCCTCAGAAATTGATACAGAAATGGCAACCAAGAGGTCAACCAGTGAAGGTAACAGAA
TCATTACCTACTGTAGTACCTAAAGACGCAATTGTAAACAATGGGACTACAACAGAAGGG
ACTACATCAGGCAATTATAATTTGATTTCTTTATCCTCAAATGGGAGTCCTCTGAAGGTA
CAACATGAAGATAAAGGGAAAGGTGCAGAGCTGGACACGTATAGCATGGAGGAGTTCCCA
AGGCTTGGAGTTACCCCTATTCGAAATTTCTTTGATGTTTTGCAGCTGGGAGAAAATAAT
ACAACTACAACCTCACCCATCAGGATAGGTGGGACCCTTATAACCCAATGACTTGGGTAT
TTTGGAATGTGAGAGGAGCAAATAAGTGGTATAAGAGGAAGGAGCTGAAAAACTATATCA
AATCTAAACATATAAAGCTTGCAGGGCTAGTGGAGACTAGAGTCAAGACACATAAAGCTA
GTCAAGTAATACAACATATTGTACCTGGATGGAGCTTTCTGAATAACTATCAGGATGCAA
TAAATGGAAGAATCTGGATTATATGGGATAGTAACCTCCTGGATGTGATAGCCATTAGAA
GTACAGCTCAGTTCATTCATTGCCAGGTCAAAAATAAAAGGGATGAGATGGAATGCATGT
TAACAGTCATATATGGTTTTAACACAGTGGAGCAAAGAAAAAGCTTATGGAATGACATTA
AACAACTAGCTACTGGCATTAATATGCCTTGGATTCTAGGGGGTGATTTTAATGCAGTTA
CATCGCCTCAAGATAGGCTATTTGGAAATCCAGTGTCATTTGCAGAGACTAAAGATTTAA
ATGAATGCATTCAGGAAGCTAATCTCACAGAACTACCATGGAAGGGAGATTACTACACAT
GGTCTAATAAACAACAAGGTACTGACAAAATTTATAGCAGAATAGATAAGCTATTTGGCA
ATGGGGAGTGGATGAGTAAATGTGGCCATGTTGTCACTGAATATGATTGCCCAAATGTTT
CAGACCATGCTCTTATGCTCTTGACCATTAAGATAATCTCATGGAATATCAAAGTGCCAT
TCAGGTTCTTCAATATTTGGGCATCATACAACAAATTCGACTCTATTGTAGCAAAAGGGT
GGAAGAAAGGGAGAGCTGGAGATCATATGAGACAAGTTTTTACAAATTTGAAATCACTCA
AGCCTGATTTTAGAAAGTTGAACAAAGAAGAATTTCATCATATCACTCAGAAGATTGAAA
CATGTAGATGTACTCTTCACGCTATCCAGGAGAAAGTGAAAACTGACTCATCTGATGAAC
TTGTGATTAAAGAGAAGGAGATCTTACTTAACCTGGAGAAATGGGATCTTATTAAGGAGA
GTGTAATGAAGCAGAAGGCAAGAGTAGATTGGATCAAATTAGGAGATTCAAACACTAAAT
ATTTTTCATCTGTTCTCAAGGAGAAAACCCAAAGGAAACAGATCACTGAGTTAACATCTT
TGACTGGTGCTAAATTGGAAGATGTTGCAGATATTAAGAAAGAGATCAGACTGTTCTACA
AGGGACTTATGGGAAGTTCTGCCAGCTCTCTACCGGCAGTGAATAAGCAAATCATGAAAA
AGGGACCACGACTTACTCATGCATAACAATTTCTATTATGTAAGGAAGTCACAACACAAG
AAATTGAGGAAGGACTTCAAGCAATTGGTTCAGATAAGGCTCCTGGAGTGGATGGATACA
ATGCTGGATTTTTCAAAAAAGCTTGGCCCATAATCAAGCAGGATGTTGTGGCTGCGGTAC
AAGAATTTTTCACAACAAGTATTATGCATAGACCAATCAATTGTACTGGTATCACTTTGG
TTCTAAAAACTGTACAACCAGTCACTGTGAAGGAGTATCGACCAATAGCATATTGTACAG
TATTGTACAAGATTATTTCCAAGGTCTTAGCTACTAGACTACAGCAAGTCATTTCAGATG
TTATAAGTGATTCACAAGCTGGTTTCATACCTGGAAGGAAAATTGCAGACAACATTATCT
TAGCACGTAAATTAGTACAAACATATGGGAGGAAACATACATCACCTAGGTGCATGCTCA
AGATAGATCTTCAAAAGGCTTATGATAGCATAGAATGGGTGTATCTTCAACGGGTTATGG
AAGAGTTGGGGTTCCCTATGAAGTTTATGGCTTGGATCATGGAATGTGTCAAAACAGTTA
ACTACTCGATTGTGGTTAATGGAGAGTTTACAGAACCATTTGATGCTGCGAAAGGATTGA
GGCAAGGGGATCCCATTTCCCCTTTCTTATTTGCTATAGCCATGGAATATCTTAGTAGAA
GTCTATGTGCATTGAAATTGAATAAGAATTTTAAATTTCACCCCAAGTGTGCTAAACTGA
ATATCACACACCTGTGCTTTGCTGATGATCTACTGCTATTTGCAAGGGGTGATTTAGAAT
CTATCTCAACAATGAATAAATGTTTTCAACAGTTCTCCTGTGCCTCAGGACTCAAAGCTA
ATTTGGATAAAAGTTGTGCCTATTTTAGTGGAGTGCCTCAGAGAGATAAAGATGTTATCA
TACAGAAGTTAGGACACAACACAGGAGAATTGCCATTCAAATACTTAGGAGTGCCCTTAT
CAACTAGGAAGTTGACTCTGCTCCTGTGGCAACCACTTATTGAAAAAATTGTGAAGAGAA
TTGCTTCTTGGACAGCAAAAAAATATCTTATGCAGGCAGAATCCAGTTGGTCCAGACAGT
GATATTTGGTATACAATCTTATTGGGCTCAGTTGTTCTTGCTCCCCACAAAGGTAGTAAA
GACCAATGAGGCCTATTGTAGGAGCTATGTTTGGTCTGGAGTAAGTATTATCACCAAAAA
AGCTCTAGTAGCTTGGGATAAGATATGTTTGCCTAAATCTGCAGGAGGGTTGAATATCAT
AAATCTACATTTATGGAACAAAGCTGCTCAAACCAAAGTTTTTTGGGATCTTACACATAA
AGAAGATAAGTTGTTGATCAAGTGGATACACACTTACTATATAAAGGAGCAACAAGTGCA
AGTTATGCCCATTCCATCTCAAGCATGTTGGATTACAAGGAAAATATTGGAAGCTAGGAC
TCAATGGAATCAAGTACAACATTTGGTGAAAAAGAAACATGGTATTATAAAGCAAATTTA
TCTTGGATTGATTGGGGAAAGGACCAGAGTCTCATGGAAATGCTTATGTTTGCCAATTCT
GCTAGGCCTAAAGCTATATTCACTATGTGGCTACTAGTGCAGGCTAAACTTCTCACAAAA
GATTATCTTGTTAAATGGGGTATTAATGTCGATCCTTTGGGTATATTCTGCCAGCAGGAA
AATGAAACAAGAGAACATTTGTTTGTCAAATGTCCATTTGCGAGGCGACTATGGAGTAGA
ATATTAGATTGGATGCAAAGACAAGCGAACATTGGAGGAGATTGGGATCACCGTTATCAG
TGGATACTCAAGAATGCCCGAGGGAAGACTCAAAAAGCCCAAATTTTTAAATTGGTATTT
GCTGAAACTGTGCATGCCTTATGGATAGAAAGGAATGTCAGGATTTTTGAACAGGTTATG
GATGAGAGTAGATTGACTAGAAATATTGCTTATGCTTGTAATATGAGAGCACCATTAGGG
GCAAAGGATGTAGTACAATCATGGCTTGTAAAGTCTTAGTTTTCAGTAGAGATTGATGAG
GAGTCTGGTAGATAGCGG
>sci_locus_3062_iso_1_len_1700_ver_2|Putative uncharacterized protein n=1 Tax=Ricinus communis RepID=B9T4V1_RICCO|GO:Not found|length=1700
TATTGATTTAACATATTTAAAAATGTTTAAATTAAATCGATAATCGAACCGAACCAACAC
TCCCTAAAAAAAAGAAAAAAACTACTCCATTTATTTTGTATTTAAACCGTCCATTTTCAT
CATCCCAAGTCCCAACATACCATAATGTTTTTTATGCATAAAAAAAAAAAATCCCCTATT
ATATTATTCCTATATTTTGTCCTTAATTAGTCTTGAAGGTTACAATAGTACATGGTATCC
CTGGTTCATTTCATCATATATAAATAAGGGAGTTTGGCAAAGGAGCAGAGGTACAGAAAG
CTCTTGGGTTTTGCTCATGCACACCGCTATTCCAATTTTGACCTCCTCCTTTATTTTTCC
ACTATCATCTATTATCTCATCATCTAACTTTTCAATTCAATTCAATTATTAATTATAATC
AAACAAAACAATACTGATCTTCGCCGGCGTAATTCCGGCCCTGTCAACGGTCCCGGCAGA
GAAGATATTTTGTTGTTAGATCAGTTTTTTTTCTCCATATGACTGAAACTAGGATGATTC
AAACCCTACGTTATTACCTCTCTGAACATCCTTCAATCGTCGGATTCCGATGGACTGATA
GCCAATCATGGGGCAACACGTGGGTTTTCCTGTTCATATCGATATCGTCCTACATTATTT
TATCAGTTTTCCTCCATCTCTTCCTCCTCCTCGTCTTCCGTCACCGTCGTCCTCTTCCTC
TCGGTCCGATCCCTGCCGTTCACTCTCTTTCCATGGCGTTGATCTCGTTTACTATATTCG
CCGGAATCCTCCTCTCCGCGGCAGCAGAGATCCGTGATACACGCTGGTTCTGGCGTAGGT
ACAAAACGACGCCGTTTCAATGGCTGCTCTGTTTCCCTATCGGTACTCGTCCATCGGGTC
GGGTTTTTTTCTGGTCATACATTTTCTACCTATCTCGATTCCTTCACACTTTGCGTACGT
TTTTCACCATCATACGTCGTCGTAAACTCTCCTTCTATCAGCTATTCAATCACTCAATTC
TAATTTTCATGTCATTTTTATGGCTTGAATTCTCACAATCGTTTCAAGTTCTTGGTATAA
TTTTGACAACATCAATTTACTCAGTGGTTTATGGTTACAGATTTTGGACTGCTGTTGGAT
TACCCAGTAAGTGTTTTCATTTTGTGAATCACTGTCAAATTGTGTTGTTGAGTTGTAATG
TAATTTGTCATATTGGAGTACTTTTGCTTCATTTCTTAAGAGGTGGATGTAATGGAATTG
GTGCTTGGGTTCTCAATTCAGTACTCAATGGTGCTATTCTCTTCTTCTTCCTTAACTACT
ATGTCAAATTGCATTTGGAGGAGAAGAGAAAAATTAGAGCTGCTAAACAAATGCTCAAAG
ACAAGGATAATTGAGCTTAAGCTAGTACTAGTTCTAATAATATATATTTCTTGAGATTTT
TGTAAATGAAATGTATAAATTGTGTCTTTGTCTTGACGTGTAAGAATAAGGATACATGTT
TATATAGATGTTTTTTTAAAGTGATGATGAACTATTTCAATTTTCTGATATTGTTCGAAG
CATCCGGACACATACATTGTATATTTGTGTTGAGGTCTAAGAAGGCGTCTCAAGATCGAG
TTGACCAGGATTAATACTTCATTTCTATTTCTATGATCGATCATCGGCTATTTTATTTGA
ACGGATAAGGTGGAGGAACA
>sci_locus_3084_iso_1_len_764_ver_2|Putative uncharacterized protein n=1 Tax=Vitis vinifera RepID=A5AGQ9_VITVI|GO:Not found|length=764
CTGTGCAATCAACTTGGGGTCTTTCTACTCATGAAGAGAGCTTACTGACTAGTGTGGTTT
TTGCTAACATGTTCATTGGAGCCTATTTGTGGGGTAGAATTTCAGATAAGTGTGGAAGGA
GGATAGTGACTCCATCTTTGTGTCTCTTAAGTAATATCGCAACTACTGTGTTCTTATAAC
CGAGTCCCTATAAGAGAGATGTTACAATTGAAGAATTTGCTTAATTTTTTTTGTGTGCCC
ACAAGGTGCATGTATGTATAGAAAATTGGATGATGTTCATAGAAAACCATATCTTTTGTA
AGGTTTTCTACTTTTTTGTGAACACTTGTATCTGAGTGTTTTTGCCCATCTTTAATACTT
TTTTTTGAGACCCTACAGATCCACTCTTTTTCCTATTCAAAGATCAGCCCCTGCGTGTTG
ATTATACTTATTTAAGTATGACGTATTTGTATATTTTTTTCTTTTTTATGGCATCATCCG
GGTTTTCAAGACCCAATCAAGGAATTGGAAAATTCCTTGAATGGATTTCTCTGAGCACAA
AAAAGAGTGTTCAGTTGAATATTTGTTGGTGTTGAAATGGAGCACCAAGAGTGGTTGGAA
AGAAAAAAAATATTACTTTCATCAAGAAACTTTTATTACAGACTCCCTAATCTTAAGCAA
TTTTTTCAATTACACACTTTAATTTTGCAGGGGTCCTAGTTTTCAGAAAAGGGGTGCTAG
GAAGGATTCTATCATTCTTGTTTTCATCATCATTAGTTTTATGG
>sci_locus_3098_iso_1_len_1627_ver_2|Calcium-binding protein CAST n=1 Tax=Solanum tuberosum RepID=CAST_SOLTU Pfam=EF-hand domain pair|GO:Not found|length=1627
TTTCCTTTCTCATTGCTTCTTTAAAAATCTCCACTGTAACTTTCCTCCTTATCTCAAGTG
CCTTTATGAGCATCTCATCATCATCAAATCCACTTCCTTTTTTAGAATCAAACAAAGAGG
AAATTGGGGGCAATGAAGTATTCACATCAGCGTCAGTAGGGGATTGAACATATAAAGAAC
CTGGAAATTGAGGGGTTCTTTTCCTTATCAGTGACATTTCAAGAACCTTCTCTTTATCTT
CTTCCAGTACAGCGCAGTCTTGTTTTTCCGGTTCAGCTGAACCGGGTAACGGTTCTTGGT
ATTCCTCCTGTTTGAGGTAACGGAGGAGAACAGCAGAGGATTTCGAATTGTGTTTTCGAG
TGATACCCTTTTCATCATTCGATGAAGTGGTGGTGTTGGTATCTGTTTCTTGATTTTTAA
GGTGGGGTTGCTGGTGGGGGTGGTGGGTGGAGAAAATGGTAGAAGAACGACGCCGTTTAG
GAGAGAAGTATACAATGGTGTGTAGAGTAGTTTGGTGTTGTTGGTTTATGGATTGCCGGA
AGGAAGTGAAATTGATAGAACATCCAACATGAGGTACTATTTGTGCCATGTTCTCTATTA
ATACGCGTAACACATGGGATAAGTCAAATGCGCGGGCATCTTTAATTAATTATGCGTTGC
CTACTCCCATTTTTAATTTTAATGCCCCGCCACCCATCATTTTCGTCTGTCAAAATCCAA
CTTCCCATATCTCCACGCTGTCAACTTCTTCTGCAAACTAACCACTATATTTACTCACAT
TTTCTTCATCTCCATTACGTCGTCTAAGTTCTAACAAATTTACTTTCATTTTTTCTCAAA
ATCTGAAGAAATACAAAACACTAATTTCAATCGATTCGATCGTGTAAAACAAGCCGATGG
GATCCGTGCACGATGAGGATAAGGATGAATTTAAACAAAGTCTTACCCGGGGAAATCTCA
AGCCTTCTTCCTCATCGTCGCTCCGTCTCCGTAGCCCGAGCCTGAATTCCATTGGTCTTC
GTCGGATCTTCGATGTGTTCGATAGAAACCACGATTGTTTGATCAGCGTTGAAGAACTCA
GCCAAGCACTTAACCTGCTTGGATTAGACGCCGATCTATCAGAAATTGAATCCATGGTGA
AATTACACATCAAACCAGAAAACACTGGTCTTAGATTCGAAGATTTCGAAGCTTTGCATC
GATCTCTGAACGACGTATTCTTCGGGTCAACATGTGAAGATAAGCTCGGGTTGAATCCGG
ATCCGACACAGGATGAATCGGATCTGAACGAAGCGTTTGATGTTTTCGATGAGAACGGCG
ATGGATTCATATCGGCGAAGGAATTGCAGGTAGTGCTAGAGAAATTGGGATTGCCGGAAG
GAAGTGAAATTGATAGAGTGGAGATGATGATTTCGTCAGTTGATCAGGATCATGATGGTC
GCGTTGATTTTTTCGAGTTCAAGGATATGATGCGTACTGTTATTGTTCCTTCATGATTTT
TAGTTTCTCTTGTAATACGTCACTTTCCGGCGCCGAAAGTGACGTCACTTCCCGGCTGGT
TATTTTTACTTGCCTTTTGAATTGGTTCAGCTGTTTTGTGTTATCTTTGTATCAAACATA
CTCATCG
>sci_locus_3110_iso_1_len_505_ver_2|Putative uncharacterized protein n=1 Tax=Solanum demissum RepID=Q6L3H4_SOLDE|GO:Not found|length=505
TCCCTAGGTTCATTGCACAAAAAGCATCTAGGCACTAAAGTTCTTCCTTTCTTTTGGAGG
ACTTCCTAAGTGAGGCATGCTCTTTTAGCCACCAACCAAGTGAAACACTTTATTTTGCGA
GGGACTTGATTTTTCCAAAGGTGTTTCCAGAGCTTTGGAGTTCCTCCCAATGTTGAGATG
TTCTCCTTCTTGTAACATTTGTTCACTGATAAGATGCCATCCTCTGAGTGCTTCCATTTC
AGGGAATCAGAAACAGTGACTATGCCATTGAAAGTCTCCAGCAAGCTTAGCAAACTTGCT
ACCCTTTCCACTTCCCAGTCATTGAGGTGTCTTCTGAAGGTTATGTTCCATCCTTGGGGG
GAATTTTTGGACTTCAATATTGAAGTCCTTTTATTTATATCTTCATAGAATGACAAGGTA
GATAATTGATGCCTATTGGTGTTGTCTTATTTGACTATGAAATTCAGTTTTTCAACTGCA
GCTTAGGTACTGAGGTATTCGGTGG
>sci_locus_3118_iso_1_len_672_ver_2|Putative uncharacterized protein n=2 Tax=Vitis vinifera RepID=F6HDT1_VITVI|GO:Not found|length=672
AAAAAAGATTGTTACTCACGTCAAGTTCGAATAAAATTCGAAGCTTAGAAAAAGATTTCG
GGATTGAGCCTTGAAATCTATTGGAATTTATATGAAAGACGGCTAAATCAGTCAATAAAC
CAAGTTTTTCAGGTAAGTATCCGGAGATATTTGCATGGTTGAGGTCAATACCAGCAACAG
TGGTGATATTAGGGTTATCTGGAGCTGGAGCACAATAAACCCCGGTGTAGTTACAAACAT
TGTAATCATACCAATCTTTTGTGAAGTTTCTTGGATCAGAAGTCATGACATGTTTCCAAG
CTTGTAGAGCTATGTAAGCATCGAAAAGTCTAGGGTTTGGTTCATATTTGATTGAAGCTT
GAAATGAGGGTTTTGAGAAGAAGAAAATGATGAGCAAGAAGCCAAAAAGGGCTAAGTTGT
AGAGTTTCATGATTTTGTGATGAGTTTTAGGAGTTTATTGTGCTCCAGCTCCAGATAACC
CTAATATCACCACTGTTGCTGGTATTGACCTCAACCATGCAAATATCTCCGGATACTTAC
CTGAAAAACTTGGTTTATTGACTGATTTAGCCGTCTTTCATATAAATTCCAATAGATTTC
AAGGCTCAATCCCGAAATCTTTTTCTAAGCTTCGAATTTTATTCGAACTTGACGTGAGTA
[truncated: 2,559,954 more chars]
